# Supplementary material for: A novel mechanism of auxin habituation: upregulation of auxin receptor TRANSPORT INHIBITOR RESPONSE 1 allows cell proliferation independent of external auxin
Source: New Phytol. 2025 Dec 9;249(3):1268–82. doi: 10.1111/nph.70763 (PMC12780323; doi:10.1111/nph.70763)
Supplement: Supplementary file 1 — Dataset S1 Complete dataset of transcript abundances (TPM) and results of statistical evaluation (Sleuth algorithms). [file NPH-249-1268-s002.xlsx]

## Sheet: Note
New Phytologist Supporting Information
Article title: 'A novel mechanism of auxin habituation: upregulation of auxin receptor TRANSPORT INHIBITOR RESPONSE 1 allows cell proliferation independent of external auxin'
Authors: Pavel Jelínek, Karel Müller, Eliška Kobercová, Adéla Přibylová, Milada Čovanová, Petre I. Dobrev, Roberta Vaculíková, Zuzana Vondráková, Lenka Helusová, Anita Bírošíková, Lukáš Fischer, Jan Petrášek
Article acceptance date: 27 October 2025

## Sheet: Dataset S1
Dataset S1. Complete dataset of transcript abundances (TPM) and results of statistical evaluation (Sleuth algorithms). Columns "process", "group", "class" and "gene symbol" include our manual classification and annotaion of selected genes of interest. Values of transcript abundance are in transcript per million (TPM) units. Statistics was determined by sleuth package in R using results from quant…
gene_ID	NCBI Ref Seq	gene_length	process	group	class	gene symbol	744	748	772	773	777	780	782	783	799	800	916	917	918	919	920	921	985	986	987	988	989	990	1293	1294	1295	1296	1297	1307	sample TPMs	BY-2_exp	BY-2_stac	VBI-0_exp	VBI-0_stac	VBI-2_exp	VBI-2_stac	BY-2H_exp	BY-2H_stac	MEANS	detected?	qval	b	BY-2Hexp VS BY-2exp	qval
Nitab4.5_0000001g0010.1	XM_016655788.1	2028					0.461502	0.942789	0.501433	0	0.301288	1.09307	0.512099	0.080383	0.40471	0.32496	2.17919	2.53621	1.93834	2.49642	1.93451	2.67417	0.062606	0	0	0	0	0	0.077695	0.03937	0.125433	0	0.137493	0		0.605795	0.127224	2.01735	2.56894	0	0.0208687	0.0808327	0.045831		1	0.000220217	-1.96965	DOWN	0.229638
Nitab4.5_0000001g0020.1	XM_016656372.1	1227					51.1267	51.2164	48.476	94.4613	67.1861	43.4637	35.7481	48.2482	63.1405	56.1568	3.39152	0.982675	2.12071	0.635358	3.60092	1.18973	0	0	0	0	0	0	17.7848	18.5488	17.8558	22.2937	23.0491	20.6132		49.904	69.9652	3.03772	0.935921	0	0	18.0632	21.9853		1	5.14054e-12	-1.13038	DOWN	8.07965e-09
Nitab4.5_0000001g0030.1	XM_016616039.1	1965					0.575723	0.73596	1.03978	3.26948	2.70757	0.929892	0.692642	2.73337	0.98807	0.576691	4.15904	3.62629	2.31121	3.54675	3.21905	3.93365	0	0	0	0	0	0	1.79111	2.14672	1.41447	1.29346	1.38345	0.832607		0.791251	2.90347	3.22977	3.70223	0	0	1.7841	1.16984		1	0.0737359	0.432009	-	7.33284e-06
Nitab4.5_0000001g0040.1	XM_016610858.1	847					36.5534	35.6637	41.1171	46.0425	38.8581	34.957	35.634	52.451	49.2528	49.3271	20.9305	21.0205	19.2731	28.4589	20.1656	23.0117	0	0	0	0	0	0	19.1103	26.0444	27.1858	28.9045	24.9959	23.0238		40.3579	45.7838	20.1231	24.1637	0	0	24.1135	25.6414		1	1.66763e-09	-0.841331	-	8.13347e-07
Nitab4.5_0000001g0050.1	XM_016610859.1	414					0.1162	0.106912	0.06992	0	0	0	0	0.457883	0.074433	0.052697	0.277006	0.066925	0.204505	0.703068	0.219697	0	0	0	0	0	0	0	0	0	0	0	0	0		0.0600231	0.152628	0.233736	0.256664	0	0	0	0		0	NA	NA	-	NA
Nitab4.5_0000001g0060.1	XM_016610855.1	579					277.494	261.094	401.531	475.898	361.81	293.094	282.19	384.476	353.675	362.523	222.414	123.709	245.006	93.792	238.871	134.283	0	0	0	0	0	0	23.7801	22.7122	24.6972	31.1751	31.1939	24.4772		318.8	407.395	235.43	117.261	0	0	23.7298	28.9488		1	8.45322e-30	-2.86073	DOWN	7.30572e-21
Nitab4.5_0000001g0070.1	XM_016639638.1	1563					29.3309	29.1706	44.8553	10.3177	6.30235	25.8539	19.024	8.16764	48.3927	39.0499	11.2916	13.4576	14.682	10.4975	11.7193	15.0554	4.84346	5.40802	4.38611	4.62016	3.42922	5.61918	13.2779	16.0869	16.5391	15.0029	13.7274	12.0331		33.6682	8.26257	12.5643	13.0035	4.81881	4.61658	15.3013	13.5878		1	4.04508e-17	-0.994094	-	0.01502
Nitab4.5_0000001g0080.1	XM_016639636.1	2459					0.145615	0.066312	0.152873	0.267749	0.059764	0.039162	0.076082	0.536968	0.229795	0.180474	0.200578	0.233793	0.218223	0.232119	0.360599	0.125469	0.133724	0	0.023548	0	0	0	0.139652	0.083918	0.088541	0.077419	0	0		0.127188	0.28816	0.2598	0.197127	0	0.052424	0.104037	0.0258063		0	0.542573	-0.377299	-	0.000200312
Nitab4.5_0000001g0090.1	XM_016639632.1	2342					116.742	130.218	118.021	85.2053	85.0098	121.272	138.929	68.972	130.686	146.218	30.633	20.1852	25.5444	16.1852	32.3998	20.7196	0.585553	1.0251	0.956076	0.91328	0.862058	1.24762	57.2352	62.2291	58.7874	53.4812	50.8479	54.3768		128.869	79.729	29.5257	19.03	1.04493	0.818303	59.4173	52.902		1	6.99926e-21	-1.0554	DOWN	2.99163e-05
Nitab4.5_0000001g0100.1	XM_016639631.1	1282					47.8539	52.7117	50.2279	51.5245	57.4584	60.056	53.2275	57.5897	46.8265	44.9	15.724	18.6983	17.3303	24.619	18.1005	20.456	0	0	0	0	0	0	58.1213	55.7929	55.4122	37.9599	46.6284	50.8779		50.8291	55.5242	17.0516	21.2578	0	0	56.4421	45.1554		1	0.0108541	-0.307201	-	0.000497013
Nitab4.5_0000001g0110.1	XM_016581714.1	2455					12.3511	13.9235	18.3697	26.5906	36.184	15.2055	12.5724	39.9301	16.8286	19.1948	10.894	15.1054	10.2158	15.7765	11.2214	14.7568	0.504585	0.947095	0.894876	0.836588	0.616707	0.395869	15.3506	17.7222	15.884	14.697	15.0782	15.4915		15.4922	34.2349	10.7771	15.2129	0.653224	0.74535	16.3189	15.0889		1	0.00310892	-0.396267	-	1.79344e-14
Nitab4.5_0000001g0120.1	XM_016644522.1	1092					6.99941	8.1295	8.14198	4.39755	4.6698	6.19404	4.74057	6.33688	9.7291	10.7613	10.212	11.6346	14.8102	13.7525	8.29938	12.437	3.18574	2.00616	3.85269	3.37751	2.90286	2.36686	6.1414	5.04729	5.5362	5.31707	5.66235	5.16602		7.8137	5.13474	11.1072	12.608	2.42529	3.47198	5.57497	5.38181		1	3.45171e-05	-0.658774	-	0.335031
Nitab4.5_0000001g0130.1	XM_016633627.1	588					0	0	0	0	0	0	0	0	0	0	0	0	0.160249	0	0	0.309401	0	0	0	0	0	0	0	0	0	0	0.174503	0		0	0	0.0534163	0.103134	0	0	0	0.0581677		0	NA	NA	-	NA
Nitab4.5_0000001g0140.1	XM_016580256.1	1176					0	0	0	0	0	0	0.078691	0	0	0	0	0.10209	0	0	0	0	0	0	0	0	0	0	0	0.058589	0.0605	0	0.061623	0		0.0112416	0	0	0.03403	0	0	0.0396963	0.020541		0	NA	NA	-	NA
Nitab4.5_0000001g0150.1	XM_016588427.1	941					25.47	24.311	24.8271	18.7967	21.6354	26.3449	22.1295	22.024	23.3752	28.1836	32.3724	33.7329	31.334	41.5925	29.2603	33.4405	0	0	0	0	0	0	57.7651	54.8041	62.3209	47.1754	47.909	53.3787		24.9487	20.8187	30.9889	36.2553	0	0	58.2967	49.4877		1	1.93636e-05	0.588477	-	3.50628e-05
Nitab4.5_0000001g0160.1	XM_016620218.1	1393					0.77546	0.343747	1.06195	2.48156	1.54325	1.32247	0.827001	1.92523	1.12211	1.48407	2.41417	3.01092	1.74307	1.76792	1.60664	1.74859	0.596429	0.689988	0.761828	0.902617	0.633446	0.642775	2.46677	2.97067	4.51548	3.0476	3.46754	3.31269		0.990974	1.98335	1.92129	2.17581	0.655403	0.753625	3.31764	3.27594		1	0.000125002	1.20855	UP	0.150216
Nitab4.5_0000001g0170.1	XM_016620219.1	852					0.972265	0.931928	1.47409	2.82276	0.527349	0.757212	0.1094	2.20023	2.00135	0.573732	3.11549	2.26809	1.6721	1.40493	2.68829	2.35747	0.491456	1.50739	1.36368	2.04683	1.59541	0.479913	2.72633	2.34142	0.730565	2.65638	2.10389	2.39292		0.974284	1.85011	2.49196	2.01016	1.19424	1.30066	1.93277	2.3844		1	0.194611	0.601055	-	0.529951
Nitab4.5_0000001g0180.1		1368					0	0	0	0	0.055532	0	0.037515	0.050008	0.108576	0.043826	0.073472	0.161368	0	0.119854	0.060179	0.05333	0	0	0.087305	0.132837	0	0.056704	0.353336	0.060144	0.319546	0.608505	0.127216	0.280806		0.027131	0.03518	0.0445503	0.111517	0.0189013	0.0733807	0.244342	0.338842		0	NA	NA	-	NA
Nitab4.5_0000001g0190.1		654					0	0	0	0	0	0	0.104627	0.463165	0	0	0	0.134269	0	0	0.100914	0.309401	0	0	0.138041	0	0.143119	0.178708	0.640625	0.753858	0.342105	1.91016	0.496036	0.529572		0.0149467	0.154388	0.033638	0.14789	0.107276	0.0460137	0.578863	0.97859		1	NA	NA	-	NA
Nitab4.5_0000001g0200.1		462					0	0	0	0	0	0	0	0	0	0	0	0	0	0	0	0	0	0	0	0	0	0	0	0	0	0	0	0		0	0	0	0	0	0	0	0		0	NA	NA	-	NA
Nitab4.5_0000001g0210.1		651					0	0	0	0	0	0	0	0	0	0	0	0	0	0	0	0	0	0	0	0	0	0	0	0	0	0	0	0		0	0	0	0	0	0	0	0		0	NA	NA	-	NA
Nitab4.5_0000001g0220.1		186					0	0	0	0	0	0	0	0	0	0	0	0	0	0	0	0	0	0	0	0	0	0	0	0	0	0	0	0		0	0	0	0	0	0	0	0		0	NA	NA	-	NA
Nitab4.5_0000001g0230.1	XM_016583677.1	2390					2.66487	2.83895	3.51681	5.29145	3.83757	2.42517	1.93767	3.70681	3.01173	5.01422	9.80713	11.9607	8.47403	10.3119	9.37234	13.4631	0.155042	0.220964	0.222013	0.093308	0.231191	0.121845	9.9406	8.82677	8.59125	8.66196	8.73598	8.94838		3.05849	4.27861	9.21783	11.9119	0.191333	0.156788	9.11954	8.78211		1	0.000266562	0.930067	-	0.0416534
Nitab4.5_0000001g0240.1		612					0	0	0	0	0	0	0	0	0	0	0	0	0	0	0	0	0	0	0	0	0	0	0	0	0	0	0	0		0	0	0	0	0	0	0	0		0	NA	NA	-	NA
Nitab4.5_0000001g0250.1		465					0	0	0	0	0	0	0	0	0	0	0.145069	0	0.939779	1.32885	0.355087	0.181448	0	0	0	0	0	0	0	0	0	0	0	0		0	0	0.479978	0.503432	0	0	0	0		1	NA	NA	-	NA
Nitab4.5_0000001g0260.1		312					0	0	0	0	0	0	0	0	0	0	0	0	0	0	0	0	0	0	0	0	0	0	0	0	0	0	0	0		0	0	0	0	0	0	0	0		0	NA	NA	-	NA
Nitab4.5_0000001g0270.1	XM_016583678.1	449					86.3449	85.2139	55.2035	84.0774	128.035	77.6332	99.3345	90.4265	46.6195	46.2024	50.9402	47.7656	53.1469	56.4806	58.379	45.8687	0	0	0	0	0	0	319.161	295.112	262.225	258.143	256.492	292.004		70.936	100.846	54.1554	50.0383	0	0	292.166	268.88		1	0.000540046	0.797378	-	0.160105
Nitab4.5_0000001g0280.1		297					0	0	0	0	0	0	0	0	0	0	0	0	0	0	0	0	0	0	0	0	0	0	0	0	0	0	0	0		0	0	0	0	0	0	0	0		0	NA	NA	-	NA
Nitab4.5_0000001g0290.1		594					0	0	0	0	0	0	0	0	0	0	0	0	0	0	0	0	0	0	0	0	0	0	0	0	0	0	0	0		0	0	0	0	0	0	0	0		0	NA	NA	-	NA
Nitab4.5_0000001g0300.1		711					0	0	0	0	0	0	0	0	0	0	0	0	0	0	0	0	0	0	0	0	0	0	0	0	0	0	0	0		0	0	0	0	0	0	0	0		0	NA	NA	-	NA
Nitab4.5_0000001g0310.1	XM_016640650.1	1137					2.71985	2.06082	3.85616	6.01415	2.54834	2.28974	1.47687	4.26021	3.457	3.41984	5.72124	6.28398	4.69754	6.31221	5.8671	7.24558	2.99086	3.14671	3.57446	2.91933	2.8754	2.87246	3.98733	4.11657	4.09484	4.2408	5.0857	4.79528		2.75433	4.27423	5.42863	6.61392	2.96486	3.16155	4.06625	4.70726		1	0.808955	0.0571869	-	0.779261
Nitab4.5_0000001g0320.1	XM_016619873.1	1047					0	0	0	0	0	0	0	0	0	0	0	0	0	0	0.081657	0	0	0	0	0	0	0	2.50117	2.7219	3.8723	2.24362	1.43543	2.46828		0	0	0.027219	0	0	0	3.03179	2.04911		1	1.48613e-44	4.6493	UP	3.48311e-27
Nitab4.5_0000001g0330.1	XM_016619894.1	1749					0	0	0	0	0	0	0	0	0	0	0	0	0	0	0.018796	0	0	0	0	0	0	0	0.07108	0	0	0.033933	0	0.131278		0	0	0.00626533	0	0	0	0.0236933	0.0550703		0	NA	NA	-	NA
Nitab4.5_0000001g0340.1	XM_016643240.1	186					0	0	0	0	0	0	0	0	0	0	0	0	0	0	0	0	0	0	0	0	0	12.8159	0	0	0	0	0	0		0	0	0	0	4.27196	0	0	0		1	NA	NA	-	NA
Nitab4.5_0000001g0350.1	XM_016584119.1	756					26.4639	26.0067	31.0059	29.2721	21.8432	31.8362	26.2341	32.633	23.6219	24.1202	20.7358	27.6638	20.2458	32.5492	17.3195	25.9202	34.0017	41.0531	35.5409	38.6891	39.747	40.8502	44.7926	48.0207	48.6317	43.3763	45.7321	40.6621		27.0413	27.9161	19.4337	28.7111	40.5501	36.0772	47.1483	43.2568		1	0.384973	-0.109115	-	0.744595
Nitab4.5_0000001g0360.1	XM_016649436.1	1875					6.31797	5.00547	12.7353	8.99195	2.4976	5.38594	2.15997	7.98037	13.795	13.5179	12.4585	11.4746	12.2525	9.25798	11.9077	11.5439	45.1908	57.3946	62.1455	54.2477	45.4576	45.2045	38.2402	34.7998	33.3259	36.6583	36.6828	27.8055		8.41679	6.48997	12.2062	10.7588	49.3522	53.8613	35.4553	33.7155		1	6.16618e-05	1.17322	UP	4.50475e-05
Nitab4.5_0000001g0370.1	XM_016606829.1	2015					30.3981	33.7794	33.9019	25.2693	19.751	32.0452	31.4352	23.4455	29.6344	33.7348	26.1915	23.629	23.8355	20.6025	25.9711	21.6847	89.7077	81.1504	90.548	96.6998	83.9512	89.8288	66.1335	64.0285	66.5448	58.8498	57.6463	63.0211		32.1327	22.8219	25.3327	21.9721	84.9768	92.3185	65.5689	59.8391		1	3.19878e-08	0.541337	-	4.24216e-13
Nitab4.5_0000001g0380.1	XM_016647777.1	2561					4.75636	5.44853	4.26839	4.62351	4.70187	4.08339	4.71731	5.3656	5.34089	6.73689	5.90168	5.58757	4.39796	5.33188	6.06262	5.24567	25.7043	27.9703	25.7801	26.5004	29.1879	26.4544	16.2366	15.7527	16.4716	18.0405	18.084	19.1742		5.05025	4.897	5.45408	5.38837	27.8709	25.9949	16.1536	18.4329		1	1.20197e-11	0.697837	-	6.00751e-15
Nitab4.5_0000001g0390.1	XM_016594668.1	774					0.546122	0.325248	1.31783	0.363393	0	0.311926	0	1.10709	0.412752	0.304327	1.0065	0.363141	1.21155	2.07517	0.133296	0.458726	1.24636	1.50973	2.76333	0.858856	0.900112	2.31331	1.47073	1.87516	1.44974	1.26499	1.00098	1.44865		0.459743	0.49016	0.783784	0.965679	1.57438	1.62285	1.59855	1.23821		1	0.0564524	1.24214	-	0.0950248
Nitab4.5_0000001g0400.1	XM_016616505.1	1083					2.01187	1.95606	1.54544	14.4517	23.466	3.90235	2.14596	5.80213	3.0936	7.60765	13.6388	12.6974	16.8311	9.95205	12.8264	19.9778	31.0015	30.3562	24.8979	26.0018	26.098	28.3185	30.9206	27.4504	28.0695	39.7558	36.0209	28.9083		3.18042	14.5733	14.4321	14.2091	28.2576	27.3004	28.8135	34.895		1	2.89371e-15	2.21655	UP	0.00497816
Nitab4.5_0000001g0410.1	XM_016632445.1	231					0	0	0	0	0	0	0	0	0	0	0	0	0	0	0	0	0	0	0	0	0	0	0	0	0	0	0	0		0	0	0	0	0	0	0	0		0	NA	NA	-	NA
Nitab4.5_0000001g0420.1	XM_016638661.1	2574					0.323224	0.630486	0.58964	0.506631	0.380896	0.753553	0.504228	0.255626	0.734742	0.516693	8.1776	8.12574	6.61576	6.6839	7.99858	8.03583	10.3169	8.81439	13.0759	10.6125	11.6758	9.72065	18.5877	20.0903	19.5712	19.9146	20.4043	20.031		0.578938	0.381051	7.59731	7.61515	10.0703	11.3351	19.4164	20.1166		1	5.4617e-90	3.17837	UP	9.47806e-90
Nitab4.5_0000001g0430.1	XM_016619961.1	1425					7.01041	9.32915	6.20178	1.78557	2.49732	7.01855	7.10729	2.20381	7.64537	7.08834	8.76141	7.22464	4.54091	6.21233	6.69907	4.62984	22.0069	24.0267	20.9842	23.8499	21.0891	21.5382	31.344	30.1253	33.348	31.386	32.6195	30.8743		7.34298	2.16223	6.66713	6.02227	22.218	22.2803	31.6058	31.6266		1	7.31179e-12	1.03059	UP	5.42854e-42
Nitab4.5_0000001g0440.1	XM_016643131.1	1476					4.49075	4.24283	7.6908	9.13331	4.77757	5.25866	3.01626	6.05698	2.77863	4.70794	5.1527	7.9021	6.39929	7.74174	3.65701	8.22111	10.8327	9.1992	9.92028	8.57369	9.53799	8.67743	6.44746	6.34005	5.55666	6.23166	7.0348	4.84811		4.59798	6.65595	5.06967	7.95498	9.13821	9.77557	6.11472	6.03819		1	0.885291	0.0325522	-	0.285892
Nitab4.5_0000001g0450.1		210					0	0	0	0	0	0	0	0	0	0	0	0	0	0	0	0	0	0	0	0	0	0	0	0	0	0	0	0		0	0	0	0	0	0	0	0		0	NA	NA	-	NA
Nitab4.5_0000001g0460.1		642					0	0	0	0	0	0	0	0	0	0	0	0	0	0	0	0	0	0	0	0	0	0	0	0	0	0	0	0		0	0	0	0	0	0	0	0		0	NA	NA	-	NA
Nitab4.5_0000001g0470.1		195					0	0	0	0	0	0	0	0	0	0	0	0	0	0	0	0	0	0	0	0	0	0	0	0	0	0	0	0		0	0	0	0	0	0	0	0		0	NA	NA	-	NA
Nitab4.5_0000001g0480.1		693					0	0	0	0	0	0	0	0	0	0	0	0	0	0	0	0	0	0	0	0	0	0	0	0	0	0	0	0		0	0	0	0	0	0	0	0		0	NA	NA	-	NA
Nitab4.5_0000001g0490.1	XM_016627411.1	2400					2.16466	3.26375	2.57395	2.77624	4.16405	3.05125	2.76987	4.03731	3.1123	2.78741	0.806309	1.11913	0.489335	0.812888	0.807003	0.89267	0	0	0.054655	0	0	0.091217	0.62178	0.305126	0.314515	0.271887	0.13105	0.285002		2.8176	3.6592	0.700882	0.941564	0.0304057	0.0182183	0.413807	0.229313		1	1.19701e-07	-2.17494	DOWN	2.2472e-09
Nitab4.5_0000001g0500.1	XM_016589466.1	679					1.84986	0.581025	4.76419	3.11057	0.92159	1.19459	0.829366	3.15374	4.56102	7.30298	0	0	0	0	0	1.19285	0	0	0.342014	0	0	0	0	0	0.161187	0.146617	0	0		3.01186	2.3953	0	0.397617	0	0.114005	0.053729	0.0488723		1	1.62113e-08	-3.24544	DOWN	3.76043e-06
Nitab4.5_0000001g0510.1		316					0	0	0	0	0	0	0	0	0	0	0	0	0	0	0	0	0	0	0	0	0	0	0	0	0	0	0	0		0	0	0	0	0	0	0	0		0	NA	NA	-	NA
Nitab4.5_0000002g0010.1	XM_016632548.1	2325					0	0	0	0	0	0	0	0.032717	0	0	0.095413	0	0	0	0.082871	0	0	0.029658	0	0.055066	0	0.198906	0.09902	0.165898	0.071351	0.059175	0	0		0	0.0109057	0.059428	0	0.076188	0.0183553	0.11209	0.019725		0	NA	NA	-	NA
Nitab4.5_0000002g0020.1	XM_016601327.1	998					0.268494	0	0.49798	0.460112	0.140839	0.102454	0	0.502163	0.815656	0.619746	5.35792	6.042	5.09544	10.5656	6.53134	4.31963	2.42855	4.11887	2.46928	2.59123	5.80236	4.45222	31.8486	37.2738	37.4962	35.9629	33.1211	29.572		0.32919	0.367705	5.66157	6.97575	4.79115	2.49635	35.5395	32.8853		1	2.41966e-22	5.02638	UP	1.53913e-12
Nitab4.5_0000002g0030.1	XM_016601327.1	1431					20.931	20.0081	22.1084	18.0334	18.9466	20.6252	25.0809	17.9525	21.0006	20.8558	12.1021	11.8751	13.1565	9.04461	11.8713	12.2174	9.4464	7.63806	9.65726	10.0277	9.54202	9.76239	9.62163	10.9241	10.0389	10.9453	11.1765	6.5813		21.5157	18.3109	12.3766	11.0457	8.98082	9.71045	10.1949	9.56772		1	5.16783e-16	-0.960349	-	3.77445e-08
Nitab4.5_0000002g0040.1	XM_016637200.1	1713					0	0	0	0	0	0	0	0	0	0	0.030608	0.028859	0.040684	0	0.134574	0.139719	0	0	0	0	0	0	0	0.092362	0	0	0	0.056646		0	0	0.068622	0.0561927	0	0	0.0307873	0.018882		0	NA	NA	-	NA
Nitab4.5_0000002g0050.1		567					0	0	0	0	0	0	0	0	0	0.259744	0	0	0	0	0	0	0	0	0	0	0	0	0	0	0.192993	0	0	0		0.0371063	0	0	0	0	0	0.064331	0		0	NA	NA	-	NA
Nitab4.5_0000002g0060.1	XM_016655922.1	2715		AA-specific TF			0.104125	0.018847	0.017525	0.072465	0.136241	0.181275	0.0138	0.129951	0.144549	0.131417	0.083783	0.195428	0.107821	0.199623	0.117407	0.132322	0.057951	0	0.031845	0.017402	0.036747	0.068034	4.4633	5.5757	6.53436	7.44432	7.01442	6.94312		0.0873626	0.112886	0.103004	0.175791	0.034927	0.0357327	5.52445	7.13396		1	2.30492e-17	4.02514	UP	1.4903e-11
Nitab4.5_0000002g0070.1		267					0	0	0	0	0	0	0	0	0	0	0	0	0	0	0	0	0	0	0	0	0	0	0	0	0	0	0	0		0	0	0	0	0	0	0	0		0	NA	NA	-	NA
Nitab4.5_0000002g0080.1	XM_016629817.1	603					0.075865	0	0.298434	0	0.143553	0	0	0	0.165578	0.194808	0	0	0	0	0	0	0	0	0	0	0.143119	0	0	0	0	0.148133	0.335612	0.371745		0.104955	0.047851	0	0	0.0477063	0	0	0.285163		0	NA	NA	-	NA
Nitab4.5_0000002g0090.1	XM_016629818.1	1011					1.14946	1.3309	2.15052	0.92577	1.53727	1.58085	0.85362	2.16482	2.38792	2.06139	4.47403	5.1399	4.39403	5.27524	2.49896	5.50174	3.88703	3.79542	6.90893	5.30884	7.22004	4.96559	4.59513	7.91664	6.18511	6.63383	7.25867	4.18803		1.64495	1.54262	3.789	5.30563	5.32702	5.36826	6.2323	6.02684		1	4.69972e-08	1.21495	UP	6.50349e-07
Nitab4.5_0000002g0100.1		528					0	0	0	0	0	0	0	0	0	0	0	0	0	0	0	0	0	0	0	0	0	0	0	0	0	0	0	0		0	0	0	0	0	0	0	0		0	NA	NA	-	NA
Nitab4.5_0000002g0110.1	XM_016583661.1	981					0.08669	0.084294	0.094535	0	0.713385	0.170291	0.275002	0.383038	0.103336	0.084344	0.084626	0.403794	0.626192	0.248854	0.169883	0.407249	0.378591	0	0.165413	0.63904	0.504074	0.773048	2.7796	3.55171	3.68278	3.72175	5.31468	2.25755		0.128356	0.365474	0.293567	0.353299	0.425707	0.394348	3.33803	3.76466		1	3.80227e-06	2.85543	UP	0.000405874
Nitab4.5_0000002g0120.1	XM_016650863.1	1452					4.64572	5.51228	7.30219	16.2296	8.90908	5.15706	3.35953	8.91814	9.23501	9.76612	11.204	16.1088	10.3085	13.9759	10.5689	17.1081	15.6799	15.088	13.1587	13.8259	14.2867	14.6521	10.5775	11.3477	11.5999	10.1151	13.5215	12.3013		6.42542	11.3523	10.6938	15.731	14.6756	14.2215	11.175	11.9793		1	0.0401232	0.252243	-	0.22481
Nitab4.5_0000002g0130.1		408					0	0	0	0	0	0	0	0	0	0	0	0	0	0	0	0	0	0	0	0	0	0	0	0	0	0	0	0.228992		0	0	0	0	0	0	0	0.0763307		0	NA	NA	-	NA
Nitab4.5_0000002g0140.1	XM_016653747.1	660					27.7043	25.4439	20.8218	79.4879	83.8503	26.9549	22.4769	54.6696	19.7812	29.8464	41.7995	39.8289	42.4446	47.6484	38.9865	44.924	41.0652	32.3775	42.3735	37.2298	30.8464	31.881	95.3445	95.0839	90.3114	91.8204	80.0541	109.133		24.7185	72.6693	41.0769	44.1338	31.7016	40.2228	93.5799	93.6692		1	2.14895e-16	1.19897	UP	0.334965
Nitab4.5_0000002g0150.1	XM_016651621.1	1788					8.39547	9.84633	13.1491	5.38731	4.54429	10.1375	8.20727	6.44006	15.1121	13.0412	12.8063	9.89807	9.84072	10.0694	13.7771	11.0477	6.89747	6.55028	8.02053	8.06608	8.31745	6.36863	12.4133	15.2929	14.6019	14.2775	14.0925	11.3008		11.127	5.45722	12.1414	10.3384	7.07879	7.66136	14.1027	13.2236		1	0.822549	0.0312677	-	3.44586e-08
Nitab4.5_0000002g0160.1	XM_016659221.1	1293					0.66028	0.970092	1.24312	0.555415	0.387169	1.04245	1.01454	0.726619	1.7589	1.45137	0.269806	0.201629	0.58055	0.140971	0.375523	0.346251	2.14972	0.936889	1.23448	2.30817	1.35123	0.835897	0.22711	0	0.244232	0.051493	0	0		1.16297	0.556401	0.408626	0.229617	1.04134	1.89745	0.157114	0.0171643		1	5.13844e-09	-2.33569	DOWN	6.34879e-09
Nitab4.5_0000002g0170.1	XM_016614482.1	1800					8.47395	7.70162	10.4919	11.4134	9.66257	7.51834	6.66899	12.16	11.0534	12.1462	23.2749	22.072	21.0363	23.6452	26.9198	24.9171	18.3476	20.2832	19.4343	18.0778	18.3455	16.6899	22.8808	26.2317	24.76	24.1871	26.8095	20.7766		9.15063	11.0787	23.7437	23.5448	18.4395	18.6199	24.6242	23.9244		1	9.60708e-10	0.617217	-	5.94017e-05
Nitab4.5_0000002g0180.1	XM_016623071.1	1383					0.186693	0.116061	0.668412	0.145032	0.153921	0.411551	0.032793	0.410325	0.627501	0.166082	6.07207	5.409	6.01931	6.26497	5.25283	7.41239	5.7478	4.9295	6.88519	6.11512	5.01514	5.1131	2.04615	2.8919	1.49349	1.84715	1.94302	1.57234		0.315585	0.236426	5.7814	6.36212	5.01924	6.24937	2.14385	1.78751		1	4.08467e-07	1.84447	UP	3.49705e-05
Nitab4.5_0000002g0190.1	XM_016583571.1	3204					8.99688	7.72778	15.1076	16.0975	8.19461	8.03954	4.11836	10.1341	15.9185	16.5037	6.11123	6.90935	6.34504	6.87567	8.10907	6.76274	8.74625	9.22983	11.5725	9.88658	8.55967	7.86769	47.0065	50.569	49.5942	50.0961	49.556	42.3918		10.9161	11.4754	6.85511	6.84925	8.5524	10.0685	49.0565	47.348		1	4.64392e-16	1.25857	UP	6.86099e-11
Nitab4.5_0000002g0200.1	XM_016582428.1	552					33.766	35.4069	56.757	44.0119	27.1494	34.7737	25.6307	43.6254	51.6806	40.467	48.3149	58.5604	45.903	64.3893	48.6669	48.5744	29.936	39.6481	37.1762	26.488	30.4499	31.3151	53.9969	64.142	59.1406	52.0174	59.4701	48.4093		39.7831	38.2622	47.6283	57.1747	33.8044	31.2001	59.0932	53.2989		1	0.967175	0.00909822	-	0.954621
Nitab4.5_0000002g0210.1	XM_016582428.1	192					289.309	343.066	262.283	268.576	204.552	265.39	370.502	405.93	472.724	342.061	278.401	349.946	253.313	402.6	319.965	269.378	302.873	214.994	274.236	165.423	248.084	222.455	79.1622	108.443	93.5307	74.8481	101.367	144.48		335.048	293.019	283.893	340.641	228.511	247.511	93.7119	106.898		1	0.000401493	-0.655199	-	0.0732397
Nitab4.5_0000002g0220.1	XM_016607092.1	594					0	0	0	0	0	0	0	0	0	0	0.247369	0.134269	0.480748	0.188879	0	0.309401	0.21941	0	0.414123	0	0.143119	0.178708	0	0	0	0	0	0		0	0	0.242706	0.21085	0.107276	0.211178	0	0		0	NA	NA	-	NA
Nitab4.5_0000002g0230.1		540					0	0	0	0	0	0	0	0	0	0	0	0	0	0	0	0	0	0	0	0	0	0	0	0	0	0	0	0		0	0	0	0	0	0	0	0		0	NA	NA	-	NA
Nitab4.5_0000002g0240.1	XM_016643178.1	2946					2.98518	3.15714	6.37904	7.15345	3.90236	2.98016	2.30213	5.62751	4.48052	6.49111	22.7032	24.145	17.5414	21.6285	21.3392	26.3739	18.4664	16.2592	21.6608	21.6375	16.9692	17.7454	8.31799	9.97113	9.57839	9.55185	8.38636	8.90084		4.11076	5.56111	20.528	24.0491	16.9913	20.5882	9.28917	8.94635		1	0.000128172	0.453219	-	0.23628
Nitab4.5_0000002g0250.1		657					0	0	0	0	0	0	0	0	0	0	0	0	0	0	0	0	0	0	0	0	0	0	0	0	0	0	0	0		0	0	0	0	0	0	0	0		0	NA	NA	-	NA
Nitab4.5_0000002g0260.1		1038					0	0	0	0	0	0	0	0	0	0	0	0	0	0	0	0	0	0	0	0	0	0	0	0	0	0	0	0		0	0	0	0	0	0	0	0		0	NA	NA	-	NA
Nitab4.5_0000002g0270.1		522					0	0	0	0	0	0	0	0	0	0	0	0	0	0	0	0	0	0	0	0	0	0	0	0	0	0	0	0		0	0	0	0	0	0	0	0		0	NA	NA	-	NA
Nitab4.5_0000002g0280.1	XM_016642244.1	1950					0.775694	1.48681	2.35262	1.59721	0.982428	1.9844	1.47119	3.89338	2.69367	3.16702	6.39451	6.79195	5.88168	6.96912	6.91235	6.70273	7.65274	9.27765	8.20642	6.03448	6.55622	8.20137	7.4961	9.93234	8.31504	8.81103	8.44476	8.05847		1.9902	2.15767	6.39618	6.82127	8.01175	7.29788	8.58116	8.43809		1	4.96001e-10	1.27313	UP	4.90267e-08
Nitab4.5_0000002g0290.1	XM_016582428.1	838					51.4821	46.4807	53.3647	40.5087	38.7444	51.5545	40.969	63.6559	77.0706	71.8127	61.156	77.6096	65.7576	81.7029	59.5872	72.0326	45.5174	57.2628	51.9305	35.9413	51.8338	47.5127	97.007	99.393	97.5834	102.429	99.3057	81.7239		56.1049	47.6363	62.1669	77.115	52.2031	44.4631	97.9944	94.4861		1	0.00321186	0.317469	-	1.65611e-05
Nitab4.5_0000002g0300.1	XM_016635831.1	528					0	0	0	0	0	0	0	0	0	0	0	0	0	0	0	0	0	0	0	0	0	0	0	0	0	0	0	0		0	0	0	0	0	0	0	0		0	NA	NA	-	NA
Nitab4.5_0000002g0310.1		234					0	0	0	0	0	0	0	0	0	0	0	0	0	0	0	0	0	0	0	0	0	0	12.0049	0	20.1571	3.48852	3.73637	12.3152		0	0	0	0	0	0	10.7207	6.51337		1	NA	NA	-	NA
Nitab4.5_0000002g0320.1	XM_016653648.1	879					9.47911	9.68817	14.0888	5.48745	7.38973	11.0353	8.27809	10.9109	7.49814	11.1647	52.2721	42.9156	54.4773	45.1701	57.1911	44.2304	38.6221	51.4077	38.8125	34.0647	51.8407	50.766	49.3693	46.9959	48.0241	43.7619	44.3742	43.5134		10.176	7.92936	54.6468	44.1054	51.3381	37.1665	48.1298	43.8832		1	7.70174e-14	1.30135	UP	3.29429e-13
Nitab4.5_0000002g0330.1	XM_016623162.1	1299					0.334861	1.05651	1.04849	1.42638	1.88847	1.09716	0.639484	4.90487	1.25025	1.40702	3.85134	6.55668	5.53733	5.9498	4.98658	6.55307	3.6313	2.72326	5.1055	3.3455	3.0024	3.65027	4.82536	6.83224	4.60017	4.2603	4.27646	5.31475		0.976254	2.73991	4.79175	6.35318	3.12531	4.02743	5.41925	4.61717		1	2.84407e-11	1.47802	UP	0.0964918
Nitab4.5_0000002g0340.1	XM_016587328.1	1278					0.146453	0.395746	0.481127	0.350065	0.43507	0.323125	0.270547	1.11011	0.603443	0.477371	1.33869	1.99033	1.52042	1.34322	0.982767	2.2285	1.2912	1.19238	1.44714	1.72775	1.37285	1.31933	1.3465	1.3873	1.0627	0.654888	1.12373	0.9281		0.385402	0.63175	1.28063	1.85402	1.29485	1.4887	1.2655	0.902238		1	0.00250329	0.957261	-	0.607642
Nitab4.5_0000002g0350.1	XM_016587329.1	1092					1.57132	1.87214	1.89376	0.445694	2.69204	2.54712	1.92614	3.80201	0.956266	2.17185	3.03233	3.65861	2.87891	3.01379	2.62906	3.75515	5.5908	3.56382	5.13014	4.95608	3.77073	3.86102	1.77636	1.88684	1.90629	1.12265	1.85062	1.44261		1.84837	2.31325	2.84677	3.47585	3.73186	5.22567	1.8565	1.47196		1	0.442204	-0.27461	-	0.447346
Nitab4.5_0000002g0360.1	XM_016650810.1	1943					0.324907	0.582524	0.510361	4.36886	2.17278	0.467922	0.334027	1.53822	0.503721	0.351659	0.822484	1.00488	0.524706	1.22419	1.11396	1.38569	0.796292	0.795295	1.16307	0.804664	1.77432	1.12998	1.33769	1.58352	1.27145	1.84551	1.60692	2.59179		0.439303	2.69329	0.820384	1.20492	1.2332	0.921343	1.39755	2.01474		1	0.00010951	0.882858	-	0.186983
Nitab4.5_0000002g0370.1		603					0	0	0	0	0	0	0	0	0	0	0	0	0.160249	0	0	0	0	0	0.138041	0	0	0.178708	0	0	0	0	0	0		0	0	0.0534163	0	0.0595693	0.0460137	0	0		0	NA	NA	-	NA
Nitab4.5_0000002g0380.1	XR_001644216.1	531					0	0	0	0	0	0	0	0.152127	0	0	0	0	0	0	0	0	0	0	0	0	0	0	0	0	0	0	0	0		0	0.050709	0	0	0	0	0	0		0	NA	NA	-	NA
Nitab4.5_0000002g0390.1	XR_001653066.1	243					723.467	688.161	662.053	940.917	942.717	812.655	671.798	990.586	1158.78	1171.09	630.998	851.47	678.494	925.103	653.372	831.878	749.569	627.512	705.39	638.385	710.356	733.221	40.9266	50.3364	38.1653	36.8548	36.3629	38.046		841.144	958.073	654.288	869.484	690.363	697.782	43.1427	37.0879		1	3.32649e-94	-2.81024	DOWN	6.83087e-82
Nitab4.5_0000002g0400.1	XM_016591702.1	258					454.251	452.755	557.609	782.032	588.647	398.37	353.458	679.062	679.499	472.253	333.165	490.591	332.606	516.939	399.379	382.017	283.842	283.294	284.031	337.358	295.299	282.02	210.116	195.48	216.057	154.853	198.863	227.24		481.171	683.247	355.05	463.182	286.871	301.744	207.218	193.652		1	7.17533e-13	-0.853911	-	3.35729e-20
Nitab4.5_0000002g0410.1	XM_016626699.1	1848					5.60983	6.15151	10.3431	6.33543	8.17309	8.25307	4.45568	8.80939	9.64382	8.87212	3.23522	3.30548	2.86654	3.56292	3.41993	3.41147	5.20973	5.70394	6.37795	5.5553	4.80828	4.28747	13.3016	15.4138	14.5183	14.0697	13.8637	12.7196		7.61845	7.77264	3.1739	3.42662	4.93323	5.71433	14.4112	13.551		1	0.0036483	0.365091	-	0.0121592
Nitab4.5_0000002g0420.1	XM_016595565.1	321					0	0	0	0	0	0	0	0	0	0.346497	0	0	0.397374	0	0	0	0	0.887306	0.417377	0	0	0	0	0	0	0	0	0		0.0494996	0	0.132458	0	0.295769	0.139126	0	0		0	NA	NA	-	NA
Nitab4.5_0000002g0430.1	XM_016653387.1	672					37.663	39.6105	34.9096	35.9841	32.6528	36.8321	24.6047	25.5411	23.8449	36.6856	51.8239	39.0722	52.722	36.4436	57.9223	39.294	62.2528	63.7888	68.8174	67.5597	62.3716	70.7135	50.8761	42.9371	54.3801	49.5182	39.5214	35.93		33.4501	31.3927	54.1561	38.2699	65.6246	66.21	49.3978	41.6566		1	0.028607	0.316378	-	0.128294
Nitab4.5_0000002g0440.1	XM_016653386.1	1101					28.5034	25.602	23.881	21.1081	26.3634	33.3978	27.4811	19.5569	43.0303	39.9953	92.2117	70.8915	101.448	67.2887	106.378	76.1752	162.463	159.308	145.041	144.252	157.183	177.258	70.9623	66.1765	65.462	56.1452	62.5672	59.0831		31.6987	22.3428	100.013	71.4518	164.583	150.585	67.5336	59.2652		1	5.24234e-05	0.449504	-	1.76415e-09
Nitab4.5_0000002g0450.1	XM_016613660.1	1413					0	0	0	0	0	0	0	0	0	0	0.232209	0.356052	0.459769	0	0.372542	0.044944	0.122524	0.077356	0	0.117661	0.115313	0.101234	0	0	0	0	0	0		0	0	0.35484	0.133665	0.0979677	0.0800617	0	0		0	1	-4.78307e-16	-	1
Nitab4.5_0000002g0460.1	XM_016613662.1	1407					0	0	0	0	0	0	0	0	0	0	0	0	0	0	0	0	0	0	0	0	0	0	0	0	0	0	0	0		0	0	0	0	0	0	0	0		0	NA	NA	-	NA
Nitab4.5_0000002g0470.1	XM_016616549.1	237					7.59789	1.51923	2.59297	8.39803	4.77803	5.18501	16.9356	12.3139	13.8644	10.7867	18.6269	15.7035	5.36302	12.6388	10.1318	5.17731	18.3675	2.37317	4.78209	12.4521	12.0866	13.3336	14.937	20.2634	25.2683	24.4196	33.9213	54.384		8.35454	8.49664	11.3739	11.1732	9.26443	11.8672	20.1562	37.575		1	0.0190176	1.20798	UP	0.00843241
Nitab4.5_0000002g0480.1	XM_016640735.1	240					1.19013	2.51366	0	0	0	0	0	2.42197	0	6.11209	0	0	0	0	0	0	0	0	0	0	0	0	4.97899	1.63415	0	6.73645	1.80591	2.36452		1.40227	0.807323	0	0	0	0	2.20438	3.63563		1	NA	NA	-	NA
Nitab4.5_0000002g0490.1	XM_016579405.1	3213					0.046347	0.097986	0.037421	0.061699	0.035021	0.097216	0.04126	0.053601	0.052806	0.12813	0.230919	0.366411	0.389963	0.363435	0.562981	0.646141	0.274083	0.165518	0.310817	0.472816	0.42328	0.177338	0.342501	0.401212	0.480466	0.338186	0.175231	0.206616		0.0715951	0.050107	0.394621	0.458662	0.255379	0.352572	0.40806	0.240011		0	0.00107748	1.38157	UP	0.0232806
Nitab4.5_0000002g0500.1	XM_016579406.1	645					0	0	0	0	0	0	0	0	0	0	0	0	0	0	0	0	0	0	0	0	0	0	0	0	0	0	0	0		0	0	0	0	0	0	0	0		0	NA	NA	-	NA
Nitab4.5_0000002g0510.1	XM_016579397.1	687					0	0	0	0	0	0	0	0	0	0	0	0	0	0.18378	0	0	0	0	0	0	0	0	0.24158	0	0	0	0.122897	0		0	0	0	0.06126	0	0	0.0805267	0.0409657		0	NA	NA	-	NA
Nitab4.5_0000002g0520.1	XM_016615102.1	1447					5.62678	5.64646	8.8643	3.29531	1.5315	6.68552	3.7353	8.7136	10.6566	9.20307	5.46589	6.00586	7.1791	6.71247	6.2277	6.83972	5.92943	7.60081	8.1444	5.74085	9.69963	8.79364	14.1212	14.2474	12.6066	10.9506	13.0803	9.61631		7.20258	4.51347	6.2909	6.51935	8.69803	6.60489	13.6584	11.2157		1	0.0314304	0.449551	-	1.59341e-05
Nitab4.5_0000002g0530.1		870					0	0	0	0	0	0	0	0	0	0	0	0	0	0	0	0	0	0	0	0	0	0	0	0	0	0	0	0		0	0	0	0	0	0	0	0		0	NA	NA	-	NA
Nitab4.5_0000002g0540.1		315					0	0	0	0	0	0	0	0	0	0	0	0	0	0	0	0	0	0	0	0	0	0	0	0	0	0	0	0		0	0	0	0	0	0	0	0		0	NA	NA	-	NA
Nitab4.5_0000002g0550.1	XM_016586419.1	873					0	0.058097	0	0	0	0	0	0	0	0	0	0	0	0	0.145458	0.346607	0.396815	0.360645	0	0.174066	0.472523	0.116294	0.439701	0	0.123054	0.520199	0.124167	0.125841		0.00829957	0	0.048486	0.115536	0.316487	0.190294	0.187585	0.256736		0	NA	NA	-	NA
Nitab4.5_0000002g0560.1	XM_016586415.1	1989					9.41645	10.0563	8.08992	9.99949	10.3703	10.9097	10.9508	11.2571	6.48964	5.67451	7.55736	5.3533	6.46801	6.5358	7.94285	5.84043	13.744	15.0695	13.3929	15.3164	14.3781	14.0462	30.2146	28.8812	28.8889	27.8829	28.0761	27.1577		8.79819	10.5423	7.32274	5.90984	14.4979	14.1511	29.3282	27.7056		1	6.42985e-15	0.865667	-	1.44983e-07
Nitab4.5_0000002g0570.1	XM_016651826.1	1533					0	0.048239	0	0.324697	0.190271	0	0	0	0	0.189078	0.347693	0.332095	0.382395	0.33308	0.100868	0.424102	0.48604	0.248241	0.272274	0.062293	0	0	0.348521	0.428523	0.639251	0.737694	0.351381	0.328959		0.0339024	0.171656	0.276985	0.363092	0.082747	0.273536	0.472098	0.472678		0	0.000137326	2.5915	UP	0.13202
Nitab4.5_0000002g0580.1	XM_016586104.1	1254					4.86766	4.09343	4.44489	9.00165	8.09381	6.20234	5.36254	8.83711	6.32723	7.379	4.21938	6.64979	4.22785	6.99372	5.507	7.95386	9.28654	8.28406	8.89446	8.90159	7.68277	7.13255	7.72732	9.18838	11.1773	9.24689	8.64738	9.66433		5.5253	8.64419	4.65141	7.19912	7.69979	9.02753	9.36433	9.1862		1	0.358187	0.139874	-	0.213072
Nitab4.5_0000002g0590.1	XM_016577158.1	1443					0	0.071015	0.078903	0.194492	0.202084	0.115274	0.07742	0.472077	0.220589	0.158395	3.83055	4.89216	3.17868	5.94765	4.35743	4.903	4.27867	3.98866	5.88378	4.59228	4.68166	4.68398	1.13747	0.818289	0.708449	1.02759	0.660198	0.341245		0.103085	0.289551	3.78889	5.24761	4.45144	4.91824	0.88807	0.676343		1	2.08402e-07	1.93675	UP	0.268797
Nitab4.5_0000003g0010.1	XM_016584497.1	1542					0	0	0	0	0	0	0	0	0	0	0.085669	0.05843	0	0	0.070745	0.11274	0	0.046243	0.093596	0.142274	0.046594	0.061148	0	0	0	0	0	0		0	0	0.052138	0.0570567	0.0513283	0.0786233	0	0		0	NA	NA	-	NA
Nitab4.5_0000003g0020.1	XM_016635935.1	270					94.53	75.4098	94.9714	163.154	162.143	141.662	128.493	195.141	99.4476	95.4651	144.137	144.432	158.016	220.051	144.739	142.838	243.889	294.805	274.711	266.718	266.854	233.89	506.778	677.73	663.671	575.511	675.711	786.382		104.283	173.48	148.964	169.107	265.183	261.773	616.06	679.202		1	4.42276e-28	1.61177	UP	1.11502e-11
Nitab4.5_0000003g0030.1	XM_016584495.1	1014					4.22426	2.82054	4.74507	6.90238	4.79436	3.18058	2.61217	5.19963	5.03531	5.12096	4.54335	4.46336	4.12351	4.51006	3.52873	5.09716	4.31244	4.09096	4.99103	4.47588	5.36806	3.93023	2.32283	2.09275	3.40006	2.73	2.68253	3.44978		3.9627	5.63212	4.0652	4.6902	4.46308	4.59312	2.60521	2.9541		1	1.51201e-10	-1.00119	DOWN	1.92396e-10
Nitab4.5_0000003g0040.1	XM_016584496.1	2278					73.6374	83.5902	85.2636	120.519	106.76	68.6941	68.6996	88.206	85.179	75.8304	42.9887	42.0943	34.65	39.5013	36.8511	42.457	38.8254	39.2652	41.8067	40.5897	41.548	42.1746	25.7702	26.1985	28.4535	18.8421	19.507	21.9397		77.2706	105.162	38.1633	41.3509	40.9959	40.4072	26.8074	20.0963		1	4.21171e-47	-1.38198	DOWN	3.74964e-62
Nitab4.5_0000003g0050.1	XM_016583053.1	4983					4.33421	3.70135	12.4673	8.49133	2.84145	4.474	1.99807	9.69693	13.1103	12.0785	6.51601	7.28934	5.18039	7.50563	6.31344	8.08644	3.10842	4.14987	5.18641	3.79141	3.05964	3.46079	2.71378	2.71231	2.86819	2.77434	2.72354	2.31118		7.45197	7.00991	6.00328	7.62714	3.55676	4.02875	2.76476	2.60302		1	0.000248546	-1.08148	DOWN	0.0022874
Nitab4.5_0000003g0060.1	XM_016595536.1	4074					3.00702	1.51947	3.29835	0.433525	0.398396	2.96236	2.19006	0.460368	3.2576	8.46581	0.90121	0.531683	0.766712	0.480508	0.954322	0.4198	1.27961	0.66733	0.840983	0.983273	1.32819	1.01441	0.35952	0.321793	0.32737	0.639286	0.595647	0.410702		3.52867	0.430763	0.874081	0.47733	1.00331	1.03462	0.336228	0.548545		1	4.60166e-27	-2.32716	DOWN	0.551464
Nitab4.5_0000003g0070.1	XM_016595541.1	1971					4.26843	4.01359	6.61228	2.92095	2.87082	4.14109	3.12683	4.47112	4.24791	11.4866	2.08833	2.66724	2.34799	2.09175	2.85297	2.53289	0.824159	0.752186	0.668483	0.869332	0.469099	1.11519	0.501592	0.075275	0.197981	0.627638	0.477647	0.272223		5.41382	3.42096	2.42976	2.43063	0.778824	0.787325	0.258283	0.459169		1	3.29108e-35	-3.44635	DOWN	3.19776e-11
Nitab4.5_0000003g0080.1	XM_016630329.1	674					0	0	0	0	0	0	0	0	0	0	0	0	0	0	0	0	0	0	0	0	0	0	0	0	0	0	0	0		0	0	0	0	0	0	0	0		0	NA	NA	-	NA
Nitab4.5_0000003g0090.1	XM_016630329.1	336					0	0	0	0	0	0	0	0	0	0	0	0	0	0	0	0	0	0	0	0	0	0	0	0	0	0	0	0		0	0	0	0	0	0	0	0		0	NA	NA	-	NA
Nitab4.5_0000003g0100.1	XM_016595542.1	2082					10.202	10.4591	13.8942	22.4307	15.7377	10.19	8.54689	28.3107	15.7849	20.9457	12.9957	11.0568	7.57372	7.8091	8.45747	14.0689	7.54993	8.28608	7.8393	8.81583	5.80928	6.16068	10.47	8.9321	9.20751	9.0381	10.5633	10.9892		12.8604	22.1597	9.67563	10.9782	6.75201	8.06835	9.53654	10.1969		1	6.08114e-06	-0.643285	-	8.85484e-10
Nitab4.5_0000003g0110.1	XM_016589918.1	1277					11.1468	11.2299	9.66656	13.3533	12.4076	11.7987	12.0051	14.0937	12.8926	13.1842	3.3995	3.87573	4.51083	3.68593	2.77953	5.13125	4.30047	5.18225	5.16976	4.77073	3.58487	3.12028	5.595	7.03799	6.02815	8.42059	7.6859	7.66591		11.7034	13.2849	3.56329	4.23097	3.96247	4.74699	6.22038	7.92414		1	9.28865e-15	-1.03053	DOWN	1.53208e-07
Nitab4.5_0000003g0120.1	XM_016603186.1	1692					0	0.021887	0	0	0	0	0	0	0	0	0.11323	0.221414	0.344571	0.244055	0.238512	0	0.131629	0.137099	0.30015	0.285187	0.086987	0	0	0	0	0	0	0		0.00312671	0	0.232104	0.155156	0.0746953	0.238989	0	0		0	0.823044	-0.136098	-	1
Nitab4.5_0000003g0130.1	XM_016603187.1	2892					12.6835	10.537	20.26	12.8595	9.41224	12.4548	7.43448	13.0518	20.1609	17.4543	6.53491	8.42445	7.1464	6.58207	8.72858	8.17163	5.53053	4.78076	6.91059	5.2799	4.79411	5.05438	6.49727	6.53327	6.68042	7.18342	7.25159	6.18724		14.4264	11.7745	7.46996	7.72605	4.87642	5.90701	6.57032	6.87408		1	1.40496e-16	-0.982869	-	7.89568e-06
Nitab4.5_0000003g0140.1	XR_001651874.1	2037					0	0	0	0	0	0	0	0	0	0	0	0	0	0	0	0	0	0	0	0	0	0	0	0	0	0	0	0		0	0	0	0	0	0	0	0		0	NA	NA	-	NA
Nitab4.5_0000003g0150.1	XR_001647197.1	510					0	0	0	0.162514	0	0	0	0	0	0	0	0	0	0	0	0	0	0	0	0	0	0	0	0	0	0	0	0		0	0.0541713	0	0	0	0	0	0		0	NA	NA	-	NA
Nitab4.5_0000003g0160.1	XM_016643599.1	777					0.151729	0.400583	0	0	0	0.309861	0.62776	0	0.331157	0.389616	0.742108	0.805613	1.1191	0.188827	0.402784	0	0.21941	0.708764	0.332676	0.136484	0.429988	0.178708	0	0	0	0	0	0		0.315815	0	0.754663	0.33148	0.439153	0.229523	0	0		1	0.000348403	-1.69562	DOWN	1
Nitab4.5_0000003g0170.1	XM_016643599.1	414					0	0	0	0	0	0.177724	0	0	0	0	0.102101	0.566199	0.273096	0.129733	0.169181	0.130176	0	0.583598	0	0	0	0	0	0	0	0	0	0		0.0253891	0	0.181459	0.275369	0.194533	0	0	0		0	NA	NA	-	NA
Nitab4.5_0000003g0180.1		588					0	0.080117	0.298434	0.162504	0	0.154931	0	0	0.496735	0	1.11333	0.562544	1.44224	0.566481	0.403658	0.462202	0	0.425258	0.781488	0.272968	1.00184	0.357415	0	0	0	0	0	0		0.147174	0.054168	0.986411	0.530409	0.594836	0.351485	0	0		1	0.100917	-0.869466	-	0.544114
Nitab4.5_0000003g0190.1		333					0	0	0	0	0	0	0	0	0	0	0	0	0	0	0	0	0	0	0	0	0	0	0	0	0	0	0	0		0	0	0	0	0	0	0	0		0	NA	NA	-	NA
Nitab4.5_0000003g0200.1	XM_016648282.1	417					0	0	0	0	0	0	0	0	0	0	0	0.17184	0	0	0	0	0.130063	0.090366	0.08519	0	0.089268	0	0	0	0	0	0	0		0	0	0	0.05728	0.059878	0.071751	0	0		0	NA	NA	-	NA
Nitab4.5_0000003g0210.1	XM_016619574.1	1400					24.3188	29.4861	24.9404	31.4302	26.2541	30.4936	26.5485	25.7762	31.6108	31.9276	78.9114	91.067	88.7614	97.0346	96.9082	105.903	84.4201	75.2304	83.6007	70.4453	71.0589	75.6396	20.0746	20.1856	19.333	13.9816	14.9846	12.7334		28.4751	27.8202	88.1937	98.0015	73.9763	79.4887	19.8644	13.8999		1	5.43625e-16	-0.792707	-	3.66208e-19
Nitab4.5_0000003g0220.1	XR_001649726.1	810					0.373247	0.457683	0.569407	0.277943	0.660775	0.441486	0.505324	1.0514	0.229723	1.08025	6.20864	8.23127	5.96479	6.6528	5.92987	6.51872	10.3882	11.2277	13.4139	10.9031	9.86122	8.04293	0	0.10202	0	0.094917	0	0		0.522446	0.663373	6.03443	7.13426	9.71062	11.5684	0.0340067	0.031639		1	5.26526e-11	-2.37317	DOWN	4.4526e-09
Nitab4.5_0000003g0230.1	XM_016591435.1	555					3.04602	3.5583	3.38023	0.697152	1.60459	3.48182	2.8016	3.35953	3.65464	4.93513	15.3864	18.6348	17.0404	16.8262	15.9194	17.8605	15.9035	14.2264	15.3035	17.2178	19.166	15.0874	0.688704	1.06598	1.39332	0.905184	0.560796	0.489183		3.55111	1.88709	16.1154	17.7738	16.1599	16.1416	1.04934	0.651721		1	1.00979e-07	-1.39985	DOWN	0.00252032
Nitab4.5_0000003g0240.1	XM_016618605.1	1158					0	0	0	0.40044	0.461887	0.051333	0	0.564605	0	0.042104	1.06363	1.45303	1.03416	1.36291	0.914707	1.49483	0.305216	0.530632	0.292626	0.352238	0.533867	0.188413	0	0.127317	0.133324	0.05942	0.066776	0		0.0133481	0.475644	1.00417	1.43692	0.417637	0.316693	0.0868803	0.0420653		1	0.0942853	0.801923	-	7.69943e-06
Nitab4.5_0000003g0250.1	XM_016657076.1	561					0	0	0	0	0	0	0	0	0	0	0	0	0	0	0	0	0	0	0	0	0	0	0	0	0	0	0	0		0	0	0	0	0	0	0	0		0	NA	NA	-	NA
Nitab4.5_0000003g0260.1	XM_016620916.1	297					0	0	0	0	0	0	0	0	0	0	0	0	0	0	0	0	0	0	0	0	0	0	0	0	0	0	0	0		0	0	0	0	0	0	0	0		0	NA	NA	-	NA
Nitab4.5_0000003g0270.1	XM_016603522.1	2258					4.66555	3.46319	4.97196	12.78	14.9541	3.72548	3.29877	14.485	5.76917	7.48172	27.4974	23.298	15.7981	20.6755	15.1184	31.9789	7.38468	8.50232	9.63917	12.2547	8.06388	8.6888	2.75045	2.53184	2.87778	3.6437	3.07017	2.95056		4.76798	14.073	19.4713	25.3175	8.41833	9.75952	2.72002	3.22148		1	5.95103e-11	-0.831283	-	2.18982e-30
Nitab4.5_0000003g0280.1	XM_016603520.1	1968					0.094084	0.445091	0.105644	0.291062	0.096581	0.191994	0.274605	0.040051	0.039523	0.344202	0.110928	0.203388	0.09371	0.201256	0.110114	0.220644	1.07386	1.27024	2.0979	0.952834	1.24343	1.43631	0.079805	0.079849	0.08581	0	0	0		0.213592	0.142565	0.104917	0.208429	1.31666	1.37487	0.0818213	0		1	0.128228	-0.873534	-	0.00105118
Nitab4.5_0000003g0290.1	XM_016603523.1	966					1.87837	2.07235	2.75395	3.72054	2.10497	2.54123	2.64184	3.45173	3.76038	3.11422	1.82336	2.89834	2.9239	2.54367	1.9257	1.74057	8.13948	7.724	8.77953	9.54522	8.01018	6.08258	1.77926	2.39881	2.03104	2.66257	1.26904	2.21642		2.68033	3.09241	2.22432	2.39419	7.27226	8.82141	2.0697	2.04934		1	4.79413e-06	-0.82867	-	5.24127e-06
Nitab4.5_0000003g0300.1	XR_001653180.1	645					0	0	0	0.325008	0	0	0	0.308777	0.662314	0.259744	0.123685	0.537076	0.160249	0.755308	0.100914	0.309401	0.658229	0.283506	0	0.409453	0	0	0	0	0.190962	0	0.184905	0		0.131723	0.211262	0.128283	0.533928	0.094502	0.355894	0.063654	0.061635		1	NA	NA	-	NA
Nitab4.5_0000003g0310.1	XR_001653180.1	708					0	0	0	0	0	0	0	0	0	0	0	0	0	0	0	0	0	0	0	0	0	0	0	0	0	0	0	0		0	0	0	0	0	0	0	0		0	NA	NA	-	NA
Nitab4.5_0000003g0320.1	XR_001653180.1	624					0	0	0.149217	0.325008	0	0	0.209253	0	0	0	0.123685	0.402807	0.320498	0.377654	0	0	0.21941	0.283506	0.138041	0.409453	0	0.536123	0.17416	0	0	0.15783	0.183175	0		0.05121	0.108336	0.148061	0.260154	0.27321	0.255635	0.0580533	0.113668		0	NA	NA	-	NA
Nitab4.5_0000003g0330.1	XR_001649262.1	900					0.238476	0.348431	0.77122	0.6076	0.885696	1.01911	0.30307	1.15591	0.827391	0.939112	1.58472	2.76001	1.65621	3.46578	2.22266	2.26375	2.96223	3.68651	3.84336	1.84694	3.44473	4.48907	0.739737	1.94126	0.802204	0.079216	1.07932	1.43469		0.635258	0.88307	1.8212	2.82985	3.87344	2.88418	1.16107	0.864406		1	0.368672	0.403364	-	0.214523
Nitab4.5_0000003g0340.1	XR_001646654.1	260					156.476	105.792	110.732	79.8036	64.5649	99.755	133.588	109.515	19.8766	22.6768	18.8969	19.0487	13.9904	14.4247	17.6205	25.3238	7.18199	12.3756	7.53223	14.8945	6.24719	7.80098	50.059	44.869	37.9319	45.9664	68.5184	92.6104		92.6994	84.6279	16.836	19.5991	8.80793	9.86957	44.2867	69.0317		1	0.231804	-0.552474	-	0.67278
Nitab4.5_0000003g0350.1		267					0	0	0	0	0	0	0	0	1.53927	0	0	0	0	0	0	0	0	0	0	0	0	0	0	0	0	0	0	0		0.219895	0	0	0	0	0	0	0		0	NA	NA	-	NA
Nitab4.5_0000003g0360.1	XM_016588724.1	1254					14.6995	12.7245	18.7996	23.5908	16.0157	15.4249	10.0501	21.9054	23.9193	24.6315	16.9127	20.6075	20.4986	25.9988	16.2761	21.3944	34.1977	29.1892	36.7718	35.5315	36.092	32.4806	5.42097	7.16507	5.11369	4.82975	7.82564	4.74568		17.1785	20.504	17.8958	22.6669	32.5873	35.5003	5.89991	5.80036		1	3.2833e-19	-1.04868	DOWN	1.04777e-17
Nitab4.5_0000003g0370.1	XM_016648371.1	477					23.8513	18.1722	31.9941	34.1836	25.9795	21.6856	19.5041	37.2043	27.3495	30.6584	34.5375	36.6333	34.0124	40.8866	41.2043	38.3115	36.5981	34.6211	32.4639	34.2272	35.253	34.3973	16.3907	13.5068	14.9654	13.2743	11.7172	16.8457		24.745	32.4558	36.5847	38.6105	34.7571	34.4297	14.9543	13.9457		1	5.54259e-17	-1.11022	DOWN	5.95866e-19
Nitab4.5_0000003g0380.1	XM_016649716.1	1263					3.51756	2.41174	6.03147	5.65074	2.34088	3.78853	1.35089	5.24857	6.91157	7.42034	2.98333	5.79268	3.48876	5.01703	3.20917	5.29791	5.92681	9.25086	9.76504	9.34363	7.73554	8.90368	3.57445	4.70801	4.06371	4.73727	4.7175	2.76184		4.4903	4.4134	3.22708	5.36921	8.63002	8.34516	4.11539	4.0722		1	0.846967	-0.0549917	-	0.885987
Nitab4.5_0000003g0390.1		1314					0.042038	0.138662	0.660749	0.096579	0.290319	0.185367	0.168175	0.947885	1.21021	0.731404	0.037761	0.12818	0	0.180402	0.060216	0.159359	0	0.04309	0.127762	0.043749	0.221189	0.057146	0.19174	0.148419	0.051682	0.262103	0.365546	0.508546		0.448087	0.444928	0.032659	0.15598	0.107142	0.0571703	0.130614	0.378732		0	0.0805328	-0.965563	-	1
Nitab4.5_0000003g0400.1	XR_001644412.1	396					1.94127	1.42172	3.07462	2.308	1.97093	2.55389	1.44588	4.23015	1.87779	1.90863	0.945352	2.4258	0.603046	2.16393	0.792633	2.13246	2.9587	2.94245	3.49647	3.25851	3.94796	3.46962	9.42315	3.98904	7.03909	6.95599	10.3859	7.32022		2.03197	2.83636	0.780344	2.24073	3.45334	3.23789	6.81709	8.22069		1	0.493228	0.214779	-	0.469684
Nitab4.5_0000003g0410.1	XM_016648373.1	395					0	0	0	0	0	0	0	0	0	0	1.42938	0.137485	1.80205	0.341207	1.54562	0.283783	0.198482	0	0	0	0	0.179468	0	0	0	0	0	0		0	0	1.59235	0.254158	0.0598227	0.0661607	0	0		1	NA	NA	-	NA
Nitab4.5_0000003g0420.1	XM_016648362.1	1968					43.6533	44.7346	56.1169	15.5039	8.82664	43.2368	42.2089	18.3463	96.8044	67.231	40.2953	22.7618	35.0124	18.9601	45.9456	25.1983	60.4155	89.0483	53.8556	57.636	90.8437	82.9155	14.1316	16.7737	16.8349	19.3414	17.662	14.9255		56.2837	14.2256	40.4178	22.3067	87.6025	57.3024	15.9134	17.3096		1	2.54409e-38	-1.31086	DOWN	0.312274
Nitab4.5_0000003g0430.1	XM_016648359.1	372					1.56404	0.663201	0.535144	2.32938	0.632905	1.97477	1.16263	0.316099	0.337829	0	1.65422	0.948473	0.805983	2.16895	1.30169	0.288753	2.14455	1.35257	1.41119	2.48572	2.16307	1.59503	1.60911	3.05026	2.09061	4.73306	0	1.18991		0.891088	1.09279	1.25397	1.13539	1.70356	2.01382	2.24999	1.97432		1	0.434516	0.57535	-	0.698129
Nitab4.5_0000003g0440.1	XM_016648363.1	1688					8.53582	7.95901	8.68583	11.025	10.4785	9.16057	8.28729	16.4108	7.21925	5.51021	6.5381	7.47948	5.36494	7.87732	6.65359	7.35288	8.08914	5.2242	8.91632	6.37228	5.6898	5.18401	10.1169	9.2571	8.83951	12.0551	8.73423	11.3737		7.90828	12.6381	6.18554	7.56989	5.366	7.79258	9.40449	10.721		1	0.0342938	-0.260069	-	0.00075622
Nitab4.5_0000003g0450.1	XM_016648361.1	5085					4.22341	3.42286	9.41694	12.0364	4.09592	4.82425	1.95648	8.08312	10.1997	11.3055	13.9762	17.7667	12.15	16.2299	14.2512	17.9661	17.0834	23.4287	23.5115	19.5786	20.1951	19.3187	3.71802	4.00663	3.49962	4.12413	3.61273	3.47218		6.47846	8.07181	13.4591	17.3209	20.9808	20.0578	3.74142	3.73635		1	0.000637572	-0.809874	-	0.000323193
Nitab4.5_0000003g0460.1	XM_016651387.1	423					0.110069	0.81367	0.865977	2.10919	0.537101	0.225044	0	1.37459	0.480465	0.188427	1.13555	4.48055	2.0925	3.46553	1.24757	1.02613	1.6197	1.91081	2.40705	1.98924	0.438898	1.3803	0	0.389682	0.771973	0	0.808617	0.419241		0.383379	1.3403	1.49187	2.99073	1.24334	2.00533	0.387218	0.409286		1	0.463264	-0.434438	-	0.0118412
Nitab4.5_0000003g0470.1		666					0	0	0	0	0	0	0	0	0	0	0	0	0	0	0	0	0	0	0	0	0	0	0	0	0	0	0	0		0	0	0	0	0	0	0	0		0	NA	NA	-	NA
Nitab4.5_0000003g0480.1	XM_016651002.1	509					294.464	313.249	213.732	78.4736	154.667	288.501	323.319	114.346	199.861	197.864	215.463	130.216	233.79	132.796	257.865	139.712	238.149	276.794	215.432	229.891	283.186	284.918	174.982	177.868	200.884	141.995	144.495	157.65		261.57	115.829	235.706	134.241	281.632	227.824	184.578	148.047		1	6.27332e-06	-0.913231	-	0.401746
Nitab4.5_0000003g0490.1	XM_016639304.1	783					16.534	14.1461	19.0599	12.2218	10.0537	15.907	11.7751	15.6511	22.5968	18.6404	14.8713	14.4849	18.1816	15.1629	16.9638	17.7532	21.0711	28.5338	27.5025	28.0083	35.8853	26.0063	9.93339	10.2851	12.7135	7.17658	9.11929	8.91554		16.9513	12.6422	16.6722	15.8003	30.1418	25.5273	10.9773	8.40381		1	5.21152e-18	-1.12656	DOWN	2.65298e-10
Nitab4.5_0000003g0500.1		441					0	0	0	0	0	0	0	0	0	0	0	0	0	0	0	0	0	0	0	0	0	0	0	0	0	0	0	0		0	0	0	0	0	0	0	0		0	NA	NA	-	NA
Nitab4.5_0000003g0510.1	XM_016619968.1	986					0	0	0	0	0	0	0	0	0	0	0	0	0	0	0.243671	0	0.15234	0.102074	0.103432	0.309155	0.209727	0.648171	0	0	0	0	0	0		0	0	0.0812237	0	0.319991	0.188309	0	0		0	NA	NA	-	NA
Nitab4.5_0000003g0520.1	XM_016619967.1	1586					11.1586	13.4164	13.2697	36.639	24.6212	10.8981	9.94271	20.2306	14.3083	9.83461	8.08102	13.264	11.7511	12.5002	8.62701	11.9052	18.1076	15.9691	16.7727	15.3536	16.3566	19.1586	4.20763	3.35548	3.58108	4.66783	4.71563	4.70184		11.8326	27.1636	9.48639	12.5565	17.1614	16.7446	3.71473	4.6951		1	5.47461e-37	-1.53703	DOWN	9.51259e-44
Nitab4.5_0000003g0530.1	XM_016645138.1	1281					6.12674	6.13691	7.47409	7.35855	7.67531	7.47239	5.21442	10.2299	6.43433	8.15946	7.01355	9.37687	7.85864	12.4483	5.77454	9.74295	8.95367	7.42589	9.58265	10.0257	8.62184	9.51844	4.94406	4.91836	5.98243	5.00301	4.21733	4.31133		6.71691	8.42125	6.88224	10.5227	8.52205	9.52068	5.28162	4.51056		1	1.2649e-07	-0.688176	-	5.5443e-10
Nitab4.5_0000003g0540.1	XM_016624739.1	918					3.87113	3.58713	4.98064	4.32296	4.6815	3.58806	3.51531	4.28505	4.11857	4.68339	2.62088	4.01241	2.01694	2.56376	3.51085	3.7376	3.34791	3.84334	4.58222	3.71643	3.67897	2.76441	2.16628	4.25524	2.83963	3.01128	2.75275	3.24548		4.04918	4.42983	2.71622	3.43792	3.42891	3.88219	3.08705	3.00317		1	2.24408e-05	-0.795839	-	0.000185443
Nitab4.5_0000003g0550.1	XM_016630632.1	1885					18.0013	17.8209	24.66	41.5101	24.31	15.7698	13.862	33.4754	35.2089	34.7822	12.2578	12.2109	10.9635	13.4109	13.6389	12.5272	9.16386	10.4658	9.12576	12.2649	9.6302	8.74928	13.4398	12.7298	14.3591	13.3468	13.0513	11.0057		22.8722	33.0985	12.2867	12.7163	9.61511	10.1848	13.5096	12.4679		1	4.27633e-12	-0.734591	-	6.5694e-20
Nitab4.5_0000003g0560.1	XM_016594209.1	1218					0	0.07458	0	0	0	0	0.038043	0	0	0.151554	0.041196	0	0	0	0	0	0	0	0.05678	0	0.054877	0	0	0.136865	0.071658	0	0	0		0.0377396	0	0.013732	0	0.0182923	0.0189267	0.0695077	0		0	NA	NA	-	NA
Nitab4.5_0000003g0570.1	XM_016585810.1	687					8.76881	11.3198	12.6986	12.8891	9.96393	9.10791	11.7839	20.3244	14.9369	13.9655	7.41084	4.52724	3.18869	5.35252	5.67573	5.96827	6.33965	1.33087	3.59298	4.11392	3.9963	2.56062	1.56334	1.78455	2.36558	1.25876	2.1039	1.86566		11.7973	14.3925	5.42508	5.28268	2.62926	4.68218	1.90449	1.74277		1	7.17411e-14	-2.06749	DOWN	1.45131e-11
Nitab4.5_0000003g0580.1	XM_016585808.1	723					55.8861	51.8619	70.4419	62.2898	40.8509	54.7177	48.3989	66.2681	58.2925	70.9083	25.914	21.6199	28.7915	19.5521	24.8351	22.4121	20.2863	17.2205	14.0149	16.0909	15.112	20.2608	36.166	36.4725	30.8153	29.317	28.2416	29.5811		58.6439	56.4696	26.5135	21.1947	17.5311	16.7974	34.4846	29.0466		1	2.23648e-08	-0.639278	-	2.64441e-06
Nitab4.5_0000003g0590.1	XM_016585805.1	1197					17.7695	15.9099	22.6141	42.9518	20.9009	17.9848	11.649	32.3798	26.4879	23.9944	5.56451	8.36432	7.40448	8.35809	6.1445	7.04292	4.24815	4.62915	7.02716	5.88253	6.79431	5.3998	9.42603	10.24	10.2948	13.7436	14.4309	12.2645		19.4871	32.0775	6.37117	7.92178	5.60775	5.71928	9.98695	13.4797		1	1.01886e-16	-0.99311	-	3.31931e-14
Nitab4.5_0000003g0600.1	XM_016642779.1	873					0.146836	0	0	0.444427	0.514007	0.300454	0	0.429397	0	0.519487	0	0	0.151109	0.350896	0	0	3.40474	6.92139	4.73392	3.20687	6.93514	5.98268	0.121341	0.378828	0.134604	0.763634	0.540102	1.10954		0.138111	0.46261	0.0503697	0.116965	6.61307	3.78184	0.211591	0.804426		1	0.189503	0.702318	-	0.452296
Nitab4.5_0000003g0610.1	XM_016638607.1	3165					8.89398	7.55703	15.6932	21.6042	9.13185	9.61476	5.57173	15.0238	18.0813	19.4415	3.75943	4.35927	3.24395	4.98443	4.17534	5.43687	2.6535	2.90248	3.81309	3.54828	3.91669	2.60813	5.04784	5.30142	4.82443	4.99134	6.65897	5.15072		12.1219	15.2533	3.72624	4.92685	3.14243	3.33829	5.0579	5.60034		1	2.41997e-09	-1.1277	DOWN	4.51945e-08
Nitab4.5_0000003g0620.1	XM_016652848.1	2110					8.84922	8.46684	14.1043	9.25386	8.9626	10.0181	6.27969	14.4554	11.1418	9.1093	4.85502	6.71402	4.10105	6.95502	5.75852	6.53224	4.45327	5.65853	5.24282	4.48162	8.63317	5.05468	3.19843	3.10575	3.43624	3.13978	3.38132	3.71896		9.7099	10.8906	4.90487	6.73376	6.4488	4.7259	3.24681	3.41335		1	8.13599e-33	-1.39898	DOWN	4.55988e-21
Nitab4.5_0000003g0630.1		213					0	0	0	0	0	0	0	0	0	0	0	0	0	0	0	0	0	0	0	0	0	0	0	0	0	0	0	0		0	0	0	0	0	0	0	0		0	NA	NA	-	NA
Nitab4.5_0000003g0640.1	XM_016613961.1	287					0	2.01093	0.989235	1.01971	0	0	1.96959	0	0	0	0	0	0	0	0	0	0	0	0	0	0	0	0	0	0	0	0	0		0.709965	0.339904	0	0	0	0	0	0		1	NA	NA	-	NA
Nitab4.5_0000003g0650.1	XM_016625190.1	711					543.905	623.549	473.09	222.064	263.013	542.653	578.233	264.5	454.316	497.742	0.422745	0.281867	0	0	0	0.594158	0	0	0	0	0	0	117.713	92.7503	107.783	102.466	95.6834	94.3508		530.498	249.859	0.140915	0.292008	0	0	106.082	97.5		1	4.36283e-05	-1.50493	DOWN	0.117979
Nitab4.5_0000003g0660.1	XM_016625188.1	966					0	0	0	0	0	0	0	0	0	0	0	0	0	0	0	0	0	0	0	0	0	0	0	0	0	0	0	0		0	0	0	0	0	0	0	0		0	NA	NA	-	NA
Nitab4.5_0000003g0670.1	XM_016626043.1	819					11.7253	11.3474	12.7842	4.28319	3.99182	11.6493	11.9365	7.825	15.6181	14.7564	0	0	0	0.13674	0	0	0	0	0.092595	0	0	0	3.59318	3.29876	4.66633	3.22657	3.37518	1.98186		12.831	5.36667	0	0.04558	0	0.030865	3.85276	2.8612		1	4.77753e-07	-1.65738	DOWN	0.0162193
Nitab4.5_0000003g0680.1	XM_016614127.1	960					0.32835	0.185624	0.133047	0.781028	0.229051	0.38067	0	0.127159	0.290203	2.05104	0	0	0	0	0	0	0	0	0	0	0	0	0	0	0	0	0	0.268577		0.481277	0.379079	0	0	0	0	0	0.0895257		0	NA	NA	-	NA
Nitab4.5_0000003g0690.1	XM_016654661.1	1548					14.0086	15.9024	18.4481	22.472	16.8382	17.2585	13.7577	26.3505	17.1712	16.7546	0.17893	0.161671	0.196043	0.095956	0.309355	0.185547	0.222228	0.315881	0.22073	0.238606	0.163321	0.290752	6.50399	8.02012	7.35538	5.09299	5.89086	5.13842		16.1859	21.8869	0.228109	0.147725	0.256651	0.227188	7.29316	5.37409		1	0.000528666	-1.12023	DOWN	2.20097e-05
Nitab4.5_0000003g0700.1	XM_016654662.1	957					4.97302	5.29641	6.78044	9.80035	12.4352	5.87425	6.18669	9.92447	6.32955	6.57957	0.141013	0.178954	0.180206	0.222829	0.12536	0.300616	0.159599	0.075358	0.351108	0.161276	0	0.144397	12.5947	12.5823	10.5254	9.98368	11.5112	11.3088		6.00285	10.72	0.14886	0.234133	0.0732517	0.223994	11.9008	10.9346		1	0.592335	0.234666	-	0.4996
Nitab4.5_0000003g0710.1	XM_016654667.1	1506					7.17089	7.64414	10.4827	10.0819	8.7922	9.21569	6.71008	11.7442	11.9503	12.3523	0	0	0	0	0	0	0	0	0	0	0	0	6.23923	6.84631	5.96741	5.7809	5.66657	5.35746		9.36088	10.2061	0	0	0	0	6.35098	5.60164		1	0.00180084	-0.755844	-	0.00130304
Nitab4.5_0000003g0720.1	XM_016582185.1	1755					3.1931	2.53365	4.30822	21.2653	10.5404	3.73891	2.14763	16.4422	3.90015	3.26752	0	0	0.030167	0	0	0	0	0	0.032357	0.035659	0	0	4.08851	3.57998	4.00196	3.2523	2.99463	1.98998		3.29846	16.0827	0.0100557	0	0	0.022672	3.89015	2.74564		1	0.451814	-0.258505	-	3.07309e-09
Nitab4.5_0000003g0730.1	XM_016617856.1	1620					1.68843	3.09625	3.04748	2.60804	2.36123	2.54756	2.58315	4.64858	2.5258	2.8778	0.042316	0.039192	0	0.047524	0	0	0	0.073467	0.032083	0.214818	0.038954	0	3.31936	3.25307	3.62429	3.36956	3.61112	4.40203		2.62378	3.20595	0.0141053	0.0289053	0.0374737	0.0823003	3.39891	3.79424		1	0.882111	-0.0821953	-	0.94971
Nitab4.5_0000003g0740.1	XM_016655683.1	495					0	0	0	0	0	0	0	0	0	0	0	0	0	0	0	0	0	0	0	0	0	0	0	0	0	0	0	0		0	0	0	0	0	0	0	0		0	NA	NA	-	NA
Nitab4.5_0000003g0750.1	XM_016582189.1	507					0	0	0	0	0.143553	0.154931	0	0	0	0.129872	0	0	0	0	0	0	0	0	0	0	0	0	0	0	0.245153	0	0	0		0.0406861	0.047851	0	0	0	0	0.0817177	0		0	NA	NA	-	NA
Nitab4.5_0000003g0760.1	XM_016658646.1	2538					15.8635	13.1553	21.0184	17.0821	7.80145	15.1945	10.6955	14.8128	18.2204	18.0537	0.046384	0.024277	0.026232	0	0.082409	0.027084	0.041458	0.080586	0.213285	0.138488	0.058193	0.172437	5.04932	6.8509	5.35275	5.41569	5.38973	5.40393		16.0287	13.2321	0.051675	0.0171203	0.103739	0.131077	5.75099	5.40311		1	0.0005254	-1.3844	DOWN	0.0278892
Nitab4.5_0000003g0770.1	XM_016655679.1	1266					0.06303	0.071652	0.197923	0	0.44959	0	0.102116	1.32211	0	0.067302	0	0	0	0	0	0	0	0	0	0	0	0	0	0	0.140932	0	0	0		0.0717176	0.590567	0	0	0	0	0.0469773	0		1	NA	NA	-	NA
Nitab4.5_0000003g0780.1	XM_016655676.1	447					1301.95	1333.51	1236.79	813.305	662.861	1275.26	1299.64	792.946	1134.93	1182.34	0	0	0	0	0	0	0	0	0	0	0	0.252841	609.691	664.661	656.725	632.37	675.135	732.414		1252.06	756.371	0	0	0.0842803	0	643.693	679.973		1	1.25657e-12	-1.32039	DOWN	0.00265918
Nitab4.5_0000003g0790.1	XM_016586240.1	438					0	0	0	0	0	0	0	0	0	0	0	0	0	0	0	0	0	0	0	0	0	0	0	0	0	0	0	0		0	0	0	0	0	0	0	0		0	NA	NA	-	NA
Nitab4.5_0000003g0800.1	XM_016614519.1	330					0.714048	0	0	0	2.25199	0	0	1.45318	0	1.22242	1.55224	0	0.502782	0.592445	1.89972	0	0.688398	3.558	0	1.28466	0.449037	0	0	0	0	1.58533	0.588158	0		0.276638	1.23506	1.31825	0.197482	1.33568	0.657685	0	0.724497		1	NA	NA	-	NA
Nitab4.5_0000003g0810.1	XM_016655682.1	402					0	0	0.225571	0	0	0	0.28863	0	0.065369	0	0.507204	0.372208	0.220453	0.37449	0.210911	0.219791	0.823952	0.479737	0.423817	0.852287	0.055446	0.302275	0.160019	0	0.455399	0	0	0.144866		0.0827957	0	0.312856	0.322163	0.279153	0.700019	0.205139	0.0482887		1	0.824075	0.175499	-	0.616233
Nitab4.5_0000003g0820.1	XM_016655675.1	2412					43.6614	42.7216	64.7625	44.1111	27.1595	41.6223	32.2727	44.1603	57.5223	64.289	0	0	0	0	0	0	30.502	34.3317	35.8058	36.7365	32.3426	31.0739	27.8004	27.2915	26.999	21.3268	21.7324	18.2997		49.5503	38.477	0	0	32.5827	34.3481	27.3637	20.453		1	1.36892e-18	-0.912146	-	2.99738e-11
Nitab4.5_0000003g0830.1	XM_016655671.1	767					0.559926	0	0.186396	0.711789	1.77014	0	0	0.679591	0	0.199715	0	0	0	0	0	0	16.225	9.96042	17.2857	12.5481	12.8975	14.9865	1.2122	1.65892	3.76088	3.40141	1.50154	1.26671		0.135148	1.05384	0	0	12.6148	15.3529	2.21067	2.05655		1	1.19715e-07	2.72083	UP	0.651446
Nitab4.5_0000003g0840.1	XM_016655681.1	471					0	0	0	0	0	0	0	0	0	0	0	0	0	0	0	0	0	0	0	0	0	0	1.03938	0	0	0.516818	0	0		0	0	0	0	0	0	0.346461	0.172273		0	NA	NA	-	NA
Nitab4.5_0000003g0850.1		291					0	0	0	0	0	0	0	0	0	0	0	0	0	0	0	0	0	0	0	0	0	0	0	0	0	0	0	0		0	0	0	0	0	0	0	0		0	NA	NA	-	NA
Nitab4.5_0000003g0860.1	XM_016646585.1	1458					11.2962	10.5503	18.9937	14.4396	8.48942	11.7192	7.76149	16.7268	20.9576	20.1175	42.7868	37.3563	48.2063	39.9113	44.8452	42.2483	46.8384	51.1485	54.5283	52.7634	58.0153	54.3901	7.83188	8.7811	7.80925	6.04004	8.93843	8.32215		14.4851	13.2186	45.2794	39.8386	54.518	51.3767	8.14074	7.76687		1	3.582e-21	-0.957187	-	3.12583e-12
Nitab4.5_0000003g0870.1	XM_016648765.1	1992					3.83229	3.67036	5.39492	4.46612	3.57493	3.0956	3.02645	7.40081	5.68938	5.1097	10.4572	13.1011	8.32977	13.7935	10.3782	14.0903	18.4514	17.5149	19.0239	20.1938	17.8217	16.9863	1.70356	1.13939	2.75846	1.43824	2.06188	1.71437		4.25981	5.14729	9.72171	13.6616	17.441	19.223	1.86713	1.73816		1	2.91682e-17	-1.23179	DOWN	6.18194e-14
Nitab4.5_0000003g0880.1	XM_016606875.1	1125					0.040233	0	0	0	0	0	0.102144	0	0	0.070966	0	0	0	0	0	0	0	0	0	0	0	0	0.690331	0.559737	0.250945	0.358163	0.25355	0.451374		0.0304776	0	0	0	0	0	0.500338	0.354362		1	2.91885e-08	2.12017	UP	1.29761e-07
Nitab4.5_0000003g0890.1	XM_016586187.1	1902					1.96805	1.97081	2.55278	17.1916	13.9142	1.82322	1.14209	8.54483	4.10434	3.10306	0	0	0	0	0	0	0	0	0	0	0	0	0.451226	1.36964	1.03025	2.60935	1.65346	2.41398		2.38062	13.2169	0	0	0	0	0.950374	2.2256		1	8.53825e-05	-1.17185	DOWN	1.0465e-07
Nitab4.5_0000003g0900.1	XM_016606879.1	1158		other			11.4365	8.65602	11.0439	1.74867	2.47175	11.5086	8.05443	4.99908	7.96966	11.6519	0	0	0	0.1286	0	0	0	0	0	0	0.107186	0	6.7916	7.41034	8.36177	4.78517	6.45771	4.90334		10.0459	3.07317	0	0.0428667	0.0357287	0	7.52123	5.38207		1	0.114639	-0.553637	-	0.234542
Nitab4.5_0000003g0910.1	XM_016603770.1	198		other			0	0	0	0	0	0	3.28266	0	0	0	0	0	0	0	0	0	0	0	0	0	8.98074	0	0	0	0	0	0	0		0.468951	0	0	0	2.99358	0	0	0		1	NA	NA	-	NA
Nitab4.5_0000003g0920.1	XM_016627259.1	1437					12.9225	15.2981	17.5387	11.5268	10.6891	16.532	12.8622	9.39706	21.3279	17.0614	0	0	0	0	0	0	0	0	0	0	0	0	6.19209	7.3981	6.50584	6.74791	5.98881	8.00956		16.2204	10.5376	0	0	0	0	6.69867	6.91543		1	1.14111e-07	-1.33	DOWN	0.0145979
Nitab4.5_0000003g0930.1	XM_016597203.1	1932					2.8214	4.82991	4.45592	3.29763	7.09284	3.60185	5.62649	8.88574	3.79417	3.68764	0	0	0	0	0	0	0	0.028427	0.170768	0	0.027137	0.035139	1.64623	2.13808	1.62236	2.02434	1.14766	0.958174		4.11677	6.4254	0	0	0.0302343	0.0569227	1.80223	1.37672		1	0.0021871	-1.13867	DOWN	0.000104562
Nitab4.5_0000003g0940.1	XM_016632695.1	684					0	0	0.70494	0	0.320245	0.44172	0	0.308366	0.260388	0	0	0	0	0	0.385356	0	0.21848	0	0.138056	0	0	0	0.370648	0	0	0	0	0.604467		0.201007	0.209537	0.128452	0	0	0.118845	0.123549	0.201489		0	NA	NA	-	NA
Nitab4.5_0000003g0950.1	XM_016582909.1	525					0	0	0.149217	0	0	0	0	0	0.331157	0.259744	0	0	0	0	0.504612	0	0.219422	0.567029	0.138044	0.22434	0	0.353527	0	0	0	0	0	0		0.105731	0	0.168204	0	0.306852	0.193935	0	0		0	NA	NA	-	NA
Nitab4.5_0000004g0010.1	XM_016647889.1	1515					0.866958	0.872836	0.871285	0.463397	0.937032	1.00817	0.606503	1.00877	0.99092	0.767619	5.46305	6.02611	6.07908	6.02846	5.87158	6.87434	9.01442	9.94066	8.52536	9.39758	10.5137	9.62125	7.91448	7.74295	7.94137	5.76619	6.01242	5.36799		0.854899	0.803065	5.80457	6.30964	10.0252	8.97912	7.86627	5.71553		1	6.8224e-24	1.52963	UP	2.4854e-15
Nitab4.5_0000004g0020.1	XM_016638320.1	1236					0.033023	0	0.069742	0	0.062217	0	0	0.35539	0.13507	0.203943	0.053073	0.11511	0	0	0	0.146803	0	0.056513	0.057723	0	0	0	0.127627	0.131597	0	0.058636	0	0.297084		0.0631111	0.139202	0.017691	0.0873043	0.0188377	0.019241	0.086408	0.118573		0	NA	NA	-	NA
Nitab4.5_0000004g0030.1	XM_016625952.1	1278					0	0	0	0	0	0	0.062733	0	0	0	0.199031	0	0	0	0	0	0	0.433709	0.106745	0.157744	0.158263	0	0	0	0.066566	0	0	0		0.00896186	0	0.0663437	0	0.197324	0.088163	0.0221887	0		0	NA	NA	-	NA
Nitab4.5_0000004g0040.1	XM_016625952.1	348					0	0	0	0	0	0	0	0	0	0	0	0	0	0	0.149619	0	0.418913	0	0	0	0	0	0	0	0	0	0	0		0	0	0.049873	0	0	0.139638	0	0		0	NA	NA	-	NA
Nitab4.5_0000004g0050.1		234					0	0	0	0	0	0	0	0	0	0	2.21749	2.40725	0	0	0	0	0	0	0	0	0	0	0	0	0	0	0	0		0	0	0.739163	0.802416	0	0	0	0		1	NA	NA	-	NA
Nitab4.5_0000004g0060.1	XM_016611032.1	2217					0	0	0.026383	0	0.032822	0.029559	0.045332	0.138026	0	0.02158	0.080476	0.279545	0	0.033075	0.042765	0	3.36518	4.004	4.38121	3.56219	3.72462	3.56335	0	0	0	0	0	0		0.0175506	0.0569493	0.0410803	0.104207	3.76399	3.76953	0	0		1	0.215083	-0.800657	-	0.0837393
Nitab4.5_0000004g0070.1	XM_016611032.1	732					0	0	0	0	0	0	0	0.455523	0	0	0	0	0	0	0	0	2.35522	1.30404	1.38822	0.871188	2.00201	2.59286	0	0	0	0	0	0		0	0.151841	0	0	1.96631	1.53821	0	0		1	1	-1.57205e-16	-	0.0763653
Nitab4.5_0000004g0080.1		633					0	0	0	0	0	0	0	0	0	0	0	0	0	0	0	0	0	0	0	0	0	0	0	0	0	0	0	0		0	0	0	0	0	0	0	0		0	NA	NA	-	NA
Nitab4.5_0000004g0090.1	XR_001657315.1	417					0	0	0	0	0	0	0	0	0	0	0	0	0	0	0	0	0	0	0	0	0	0	0	0	0	0	0	0		0	0	0	0	0	0	0	0		0	NA	NA	-	NA
Nitab4.5_0000004g0100.1	XM_016596256.1	1491					4.45801	4.2402	2.32259	0.627969	0.844697	3.01399	2.69494	0.534056	3.76577	1.82985	3.39009	3.45837	2.58039	3.41927	3.30493	4.0467	9.51209	20.0761	9.73182	9.01448	12.1358	15.3606	8.80713	9.86487	10.3168	12.4559	12.9675	14.3726		3.18933	0.668907	3.0918	3.64145	15.8575	9.41946	9.66292	13.2654		1	0.000915943	0.663407	-	5.59018e-31
Nitab4.5_0000004g0110.1		300					0	0	0	0	0	0	0	0	0	0	0	0	0	0	0	0	0	0	0	0	0	0	0	0	0	0	0	0		0	0	0	0	0	0	0	0		0	NA	NA	-	NA
Nitab4.5_0000004g0120.1	XM_016640592.1	582					4.39191	4.06407	18.6655	11.7605	2.95628	3.69998	1.9706	12.4802	9.46653	14.5539	14.4578	20.996	12.1916	16.9545	15.0789	19.543	6.74232	5.69308	5.52056	4.31595	5.47008	5.47736	22.5326	23.9868	25.9708	31.9267	17.8092	19.0821		8.11607	9.06567	13.9094	19.1645	5.54684	5.52628	24.1634	22.9393		1	0.0010124	1.00314	UP	0.0313364
Nitab4.5_0000004g0130.1	XM_016604722.1	261					0	0	0	0	0	0	0	0	0	0	0	0	0	0	0	0	0	0	0	0	0	0	0	0	0	0	0	0		0	0	0	0	0	0	0	0		0	NA	NA	-	NA
Nitab4.5_0000004g0140.1	XM_016578998.1	1368					0	0	0	0	0	0	0	0	0	0	0	0	0	0	0.030776	0.051848	0	0	0	0	0	0	0	0	0	0	0	0		0	0	0.0102587	0.0172827	0	0	0	0		0	NA	NA	-	NA
Nitab4.5_0000004g0150.1	XM_016620576.1	597					0	0	0	0	0	0	0	0	0	0	0	0	0	0	0	0	0	0	0	0	0	0	0	0	0	0	0	0		0	0	0	0	0	0	0	0		0	NA	NA	-	NA
Nitab4.5_0000004g0160.1	XM_016641627.1	213					550.844	653.76	453.716	329.742	372.608	511.466	424.042	320.683	147.36	239.808	166.085	173.262	165.412	154.845	177.819	196.711	135.742	80.2368	49.9184	135.057	74.0965	128.242	272.848	210.142	235.512	268.393	162.221	292.768		425.857	341.011	169.772	174.939	94.1917	106.906	239.501	241.127		1	1	-0.00655042	-	0.867346
Nitab4.5_0000004g0170.1	XM_016641628.1	741					278.361	263.585	246.527	99.6819	122.324	270.549	291.779	128.49	229.294	205.296	102.51	90.9854	91.1682	68.6155	119.878	87.2608	222.436	214.544	202.937	223.002	281.862	247.433	803.735	807.294	806.451	745.934	761.081	815.131		255.056	116.832	104.519	82.2872	247.946	216.125	805.827	774.049		1	1.03932e-06	0.7829	-	3.86924e-17
Nitab4.5_0000004g0180.1	XR_001655817.1	758					5.13192	4.81782	4.96554	3.06789	4.23671	5.81497	5.97959	5.16571	6.29672	5.28247	3.44679	3.47196	3.10186	5.21802	2.65172	4.60763	20.1306	17.2329	19.1364	19.2625	20.8859	19.0668	15.8058	13.5391	14.6623	13.3227	15.4915	16.9835		5.46986	4.15677	3.06679	4.43254	19.0619	19.5098	14.6691	15.2659		1	0.0152293	0.355803	-	3.11603e-05
Nitab4.5_0000004g0190.1	XM_016635857.1	1349					2.84082	3.84535	3.16283	3.52307	5.31789	5.54301	3.00192	7.87941	4.74344	4.40898	0.516663	0.373428	0.167955	1.23744	0.576628	0.667006	5.41121	6.35485	6.22503	5.45469	6.29618	6.23486	12.2125	12.3151	12.04	13.006	15.1065	11.8073		3.93519	5.57346	0.420415	0.75929	6.2953	5.69698	12.1892	13.3066		1	0.00137082	0.81438	-	0.0299848
Nitab4.5_0000004g0200.1	XR_001653489.1	372					0	0	0	0	0	0	0	0	0	0	0	0	0	0.187919	0	0.162646	0.86864	0	1.26032	0.18702	1.25009	0.919557	0.240514	1.04887	0.284036	0.701355	1.17868	0		0	0	0	0.116855	0.723217	0.771992	0.524472	0.626678		1	NA	NA	-	NA
Nitab4.5_0000004g0210.1	XM_016635859.1	1512					0.035731	0.119624	0.228231	0.166287	0.123554	0.158125	0.15099	0.835029	0.156237	0.109145	0.465288	0.681789	0.345503	0.526787	0.337958	0.720181	0.099662	0.194613	0.161298	0.161192	0.032282	0.245367	0.173959	0	0.045151	0.208032	0.045574	0		0.136869	0.374957	0.382916	0.642919	0.157421	0.140717	0.0730367	0.0845353		1	0.0279136	-1.19213	DOWN	0.00752279
Nitab4.5_0000004g0220.1	XM_016655975.1	531					0.510423	0.433699	0.210832	0	0.287107	1.5493	0.104627	0.658609	0	0	0	0.268542	0	0	0.302743	0	0	0	0	0.535823	0.143119	0	0	0	0	0	0	0		0.401269	0.315239	0.100914	0.089514	0.0477063	0.178608	0	0		0	NA	NA	-	NA
Nitab4.5_0000004g0230.1	XM_016648534.1	1308					3.04465	2.41247	3.91201	2.90118	3.92392	4.20229	2.56165	4.16757	3.47843	6.86268	3.4943	7.16605	4.90261	4.47881	4.55901	5.13866	10.7347	9.37464	10.354	8.3315	8.91686	8.80271	13.6543	13.1152	11.1921	12.9705	12.9784	11.0416		3.78203	3.66423	4.31864	5.59451	9.03141	9.80673	12.6539	12.3302		1	1.23576e-09	0.864418	-	8.64553e-08
Nitab4.5_0000004g0240.1	XM_016614758.1	3329					1.59831	2.28303	3.85802	1.96106	1.15458	2.05615	1.35903	2.49098	2.96105	3.92571	1.69832	1.93522	1.20845	1.63648	1.68222	1.79069	4.48266	5.34918	5.74557	4.87736	5.10168	5.42126	6.58774	7.87205	7.45568	6.93771	7.71904	6.50918		2.57733	1.86887	1.52966	1.78746	5.2907	5.0352	7.30516	7.05531		1	1.81453e-08	0.793029	-	1.65699e-12
Nitab4.5_0000004g0250.1		408					0	0	0	0	0	0	0	0	0	0	0	0	0	0	0	0	0	0	0	0	0	0	0	0	0	0	0	0		0	0	0	0	0	0	0	0		0	NA	NA	-	NA
Nitab4.5_0000004g0260.1	XM_016616265.1	729					0	0	0	0	0	0	0	0	0	0	0.691481	0.522209	0.446083	0.561022	0.899224	0.442434	0.655253	0.072328	0.210358	0.138192	0.639433	0.275516	0.184062	0.492723	0.200212	0.085726	0	0		0	0	0.678929	0.508555	0.329092	0.334601	0.292332	0.0285753		1	2.50715e-05	1.98249	UP	0.56505
Nitab4.5_0000004g0270.1		687					0	0	0	0	0	0	0	0	0	0	0	0	0	0	0	0	0	0	0	0	0	0	0	0	0	0	0	0		0	0	0	0	0	0	0	0		0	NA	NA	-	NA
Nitab4.5_0000004g0280.1		495					0	0	0	0	0	0	0	0	0	0	0	0	0	0	0	0	0	0	0	0	0	0	0	0	0	0	0	0		0	0	0	0	0	0	0	0		0	NA	NA	-	NA
Nitab4.5_0000004g0290.1		537					0	0	0.447509	0	0.143553	0.149474	0	0	0	0.129872	0.376464	0.525419	0	0	0	0	0	0	0	0	0	0	0	0	0	0	0	0		0.103836	0.047851	0.125488	0.17514	0	0	0	0		0	NA	NA	-	NA
Nitab4.5_0000004g0300.1	XM_016625754.1	1062					0	0	0	0	0	0	0	0	0	0	0	0.076182	0	0	0	0	0.666011	0.753736	0.646807	0.42964	0.719641	0.471688	0	0	0.268585	0.393281	0.090273	0.094771		0	0	0	0.025394	0.648355	0.580819	0.0895283	0.192775		1	0.103302	0.69749	-	0.000693976
Nitab4.5_0000004g0310.1	XM_016628446.1	465					0	0	0	0	0	0	0	0	0	0	0	0	0	0	0	0	0	0	0	0	0	0.209627	0	0	0	0	0	0		0	0	0	0	0.0698757	0	0	0		0	NA	NA	-	NA
Nitab4.5_0000004g0320.1	XM_016580432.1	704					2.93385	1.41688	1.00657	0.536686	0.476616	1.00385	0.926179	1.22875	0.989772	3.79772	0.352225	0.361378	0.216092	0	0.13496	0	3.14817	4.41649	4.95484	5.19545	5.98075	5.16294	21.1769	18.2755	20.6871	17.1381	11.9496	12.7999		1.72497	0.74735	0.234426	0.120459	5.18673	4.43282	20.0465	13.9625		1	1.32081e-08	2.56655	UP	1.93533e-08
Nitab4.5_0000004g0330.1	XM_016617349.1	525					1.43942	1.12179	0.74617	2.45238	2.02898	1.39445	0.791283	1.53784	0.827952	1.68664	8.11818	4.28603	6.52038	5.85497	7.80674	3.89734	12.2419	13.6924	10.5568	9.70341	12.4477	11.3658	0.816659	3.34748	2.7212	1.60788	0.934092	1.22641		1.14396	2.0064	7.48177	4.67945	12.5019	10.834	2.29512	1.25613		1	0.869995	0.0687683	-	0.0262623
Nitab4.5_0000004g0340.1	XM_016591789.1	1377					3.76745	2.07026	3.58716	5.8406	4.31378	5.42316	2.56203	10.2671	4.57332	4.06429	11.1187	7.29195	10.9186	10.4049	10.5507	6.34512	9.68977	10.486	12.9706	11.1969	12.7348	11.31	13.2984	12.1368	11.632	13.7858	16.7781	9.69661		3.7211	6.80715	10.8627	8.01398	11.5102	11.2858	12.3557	13.4202		1	6.40111e-14	1.37665	UP	8.27664e-06
Nitab4.5_0000004g0350.1	XM_016625453.1	751					0.349464	0.469085	0.466177	0.384392	0.243228	0.121676	0.29071	0.536326	0.641074	0.304404	1.00904	1.09539	0.545052	0.961019	0.854148	1.22414	0	0	0.094212	0.09323	0	0	0	0.246365	0	0	0	0		0.377513	0.387982	0.802746	1.09352	0	0.0624807	0.0821217	0		1	0.000401744	-1.74837	DOWN	8.87153e-05
Nitab4.5_0000004g0360.1	XM_016608261.1	1578					0.022357	0.019846	0.07807	0	0	0.402741	0.026184	0.164311	0.270696	0	0.190197	0.256864	0.398907	0.375571	0.188695	0.456253	1.46307	0.572731	1.34133	1.26278	0.524182	0.529196	1.62854	1.96919	2.07303	2.58465	2.33849	2.56775		0.117128	0.0547703	0.259266	0.362896	0.542036	1.35573	1.89025	2.49696		1	1.5038e-08	3.01271	UP	1.14822e-10
Nitab4.5_0000005g0010.1	XM_016624411.1	978					13.4582	10.0917	17.1159	10.0524	7.73907	11.9458	10.8181	10.5464	16.6893	14.0132	18.7623	29.0418	21.0809	26.4577	19.4902	23.6234	15.5178	16.2875	18.6571	17.0825	15.8933	14.4179	10.5021	10.3381	10.3106	8.99098	8.57976	7.87712		13.4475	9.44597	19.7778	26.3743	15.5329	17.0858	10.3836	8.48262		1	1.90838e-10	-0.751293	-	0.000311268
Nitab4.5_0000005g0020.1	XM_016630805.1	1077					1.79852	1.54857	5.14058	6.23477	2.81213	1.67498	0.86439	7.02239	5.61262	5.3355	14.7696	13.723	14.2096	18.3386	13.2138	14.5525	6.27676	5.79999	9.50845	6.67332	7.22671	6.05124	1.85188	1.61042	1.5451	1.17727	2.34393	1.00325		3.13931	5.35643	14.0643	15.538	6.35931	7.48618	1.66913	1.50815		1	0.00571696	-0.682999	-	3.50479e-07
Nitab4.5_0000005g0030.1	XM_016584665.1	1891					5.6041	4.47926	7.11998	7.20773	7.23712	4.00904	5.33052	10.3533	7.01242	5.89675	13.9736	13.6779	11.9318	15.6951	13.603	14.4585	7.91616	7.32379	7.88466	8.47076	6.36566	6.77543	6.21202	6.44282	7.02716	7.40609	6.11535	5.69723		5.63601	8.26606	13.1695	14.6105	6.82162	8.09052	6.56067	6.40623		1	0.100401	-0.204029	-	0.000441801
Nitab4.5_0000005g0040.1	XM_016584666.1	909					0	0.041647	0	0	0	0	0.246042	0	0	0	0	0	0	0	0	0	0	0.051909	0	0.047385	0	0	0	0	0	0	0	0		0.0410984	0	0	0	0.017303	0.015795	0	0		0	NA	NA	-	NA
Nitab4.5_0000005g0050.1		252					0	0	0	0	0	0	0	0	0	0	0	0	0	0	0	0	0	0	0	0	0	0	0	0	0	0	0	0		0	0	0	0	0	0	0	0		0	NA	NA	-	NA
Nitab4.5_0000005g0060.1		564					0	0	0	0	0	0	0	0	0	0	0	0	0	0	0	0	0	0	0	0	0	0	0	0	0	0	0	0		0	0	0	0	0	0	0	0		0	NA	NA	-	NA
Nitab4.5_0000005g0070.1	XM_016597879.1	1266					0.042476	0.061283	0	0.308859	1.81367	0	0	1.62885	0.119892	0.045569	6.11848	3.38363	6.56391	4.06268	8.0848	3.55687	5.83765	3.94896	5.4061	4.28464	4.74821	4.73425	2.79402	3.29103	2.47471	2.99581	2.57322	1.59656		0.03846	1.25046	6.9224	3.66773	4.47714	5.17613	2.85325	2.38853		1	1.91164e-25	3.89581	UP	0.142833
Nitab4.5_0000005g0080.1	XM_016593924.1	2328					2.07123	1.20336	3.04247	1.47602	0.901079	2.00396	1.56161	2.48199	3.72318	2.64592	4.27681	3.60452	3.25457	2.90705	4.25528	3.94566	1.68006	1.25161	1.77323	2.19635	1.22002	1.93737	2.45887	3.17749	2.98804	2.75406	3.45019	3.69783		2.32167	1.6197	3.92889	3.48574	1.46966	1.88321	2.8748	3.30069		1	0.67813	-0.0864552	-	0.0143318
Nitab4.5_0000005g0090.1	XM_016593922.1	1407		other			0.75174	0.744725	0.825781	8.33492	6.64296	0.434837	0.355043	1.54322	1.87041	1.16976	2.39297	3.37407	2.04682	2.12748	3.09903	5.47926	3.50225	1.74974	2.59482	7.07659	1.38874	1.82824	2.53158	1.51339	1.58031	2.21406	2.68053	1.66305		0.8789	5.50703	2.51294	3.66027	1.65557	4.39122	1.87509	2.18588		1	0.128851	0.549878	-	0.0322403
Nitab4.5_0000005g0100.1	XM_016604698.1	1299					7.32522	5.77226	7.31736	10.4725	10.6279	8.92126	5.83459	11.6664	7.75487	8.81616	11.9583	17.4913	12.6574	17.4776	11.4336	16.9895	11.9606	10.8958	11.3206	12.9961	10.327	10.0379	13.3653	11.8812	9.92247	12.9327	10.8914	8.70478		7.39167	10.9223	12.0164	17.3195	10.4202	12.0924	11.723	10.843		1	0.101428	0.219354	-	0.261137
Nitab4.5_0000005g0110.1	XM_016604699.1	780					3.34733	3.08062	3.27347	1.64406	1.23087	2.88657	1.95121	1.65281	3.1488	2.68606	14.4989	16.0154	16.5835	16.0273	14.1423	13.6025	5.05035	7.62923	6.21571	5.81445	7.08816	7.53435	3.77388	5.24847	6.52722	7.82943	6.34228	5.4233		2.91058	1.50925	15.0749	15.215	7.41725	5.6935	5.18319	6.53167		1	0.26577	-0.244924	-	0.00469264
Nitab4.5_0000005g0120.1	XM_016622539.1	2061					0.720635	0.658957	0.976626	0.507205	0.998198	0	0.410241	1.46948	1.01152	0.834604	5.6875	5.03825	3.36069	4.87969	4.94836	4.38416	2.80292	2.22498	2.60104	2.01969	2.28426	2.22678	0	0.037429	0	0.070308	0	0.045718		0.65894	0.991627	4.66552	4.76737	2.24534	2.47455	0.0124763	0.0386753		1	5.17787e-06	-3.09283	DOWN	0.000127614
Nitab4.5_0000005g0130.1	XM_016586979.1	1065					0	0.158386	0	0	0.19861	0.152106	0.152297	0.19435	0.106523	0.412048	1.06166	0.710275	0.743494	0.834813	0.411949	0.437005	0.209793	0.868227	0.73924	0.596079	0.698741	0.258847	0.08183	0.08351	0.178568	0.077583	0.269057	0.663666		0.140194	0.130987	0.739034	0.660698	0.608605	0.515037	0.114636	0.336769		1	0.952663	-0.0587193	-	0.343798
Nitab4.5_0000005g0140.1	XM_016586980.1	1131					0.044424	0	0.087444	0	0	0.093817	0	0.089231	0	0	0.848801	1.34853	0.564964	0.623135	0.855012	0.96129	0.708556	0.226389	0.923052	0.622265	0.457287	0.102285	0.089248	0	0	0	0	0		0.0322407	0.0297437	0.756259	0.977653	0.261987	0.751291	0.0297493	0		1	0.875435	-0.0937464	-	0.535879
Nitab4.5_0000005g0150.1	XM_016586978.1	498					0	0	0	0	0	0	0	0	0	0	0	0	0.162921	0	0	0	0	0	0	0	0	0	0	0	0	0	0	0		0	0	0.054307	0	0	0	0	0		0	NA	NA	-	NA
Nitab4.5_0000005g0160.1		507					0.227594	0.160233	0	0.325008	0.143553	0.154931	0.104627	0.308777	0.496735	0.389616	0.123685	0.268538	0.160249	0	0.302743	0.309401	0.877638	0.141753	0.552163	0.409453	0.715597	0.357415	1.53909	0.484771	2.45153	0.434127	0.759495	1.59048		0.219105	0.259113	0.195559	0.192646	0.404922	0.613085	1.4918	0.928036		1	0.0381743	1.18791	UP	0.432343
Nitab4.5_0000005g0170.1		291					4.87122	0.935315	5.22607	1.89714	2.51385	6.33053	3.05364	1.8024	4.83258	6.06471	3.60987	3.91878	1.87082	3.30667	11.1921	6.32114	12.8074	3.30976	8.86351	2.39006	6.68334	1.04315	1.04999	1.15133	1.26568	0	0	5.76713		4.47344	2.07113	5.5576	4.51553	3.67875	8.02032	1.15567	1.92237		1	0.00953861	-1.3659	DOWN	0.0941414
Nitab4.5_0000005g0180.1	XM_016586982.1	969					0	0	0	0	0	0	0	0	0	0	1.69123	1.62491	1.51179	2.66088	1.44055	1.19544	0.913171	0.269382	0.090388	0	0.826077	0.228575	0	0	0	0.212769	0	0		0	0	1.54785	1.82708	0.441345	0.33452	0	0.070923		1	1	-5.21012e-16	-	0.349377
Nitab4.5_0000005g0190.1	XM_016632446.1	1551					4.37192	4.58419	5.36894	17.7396	17.9802	4.20311	4.61038	7.16123	7.84066	5.6946	23.4365	27.8754	20.1085	16.2884	17.5616	42.1747	15.6043	14.2923	11.5457	17.9609	12.7637	13.0666	4.16778	4.03121	3.72688	5.36035	4.76466	3.70153		5.23911	14.2937	20.3689	28.7795	13.3742	15.037	3.97529	4.60884		1	0.0185489	-0.497321	-	1.04116e-06
Nitab4.5_0000005g0200.1	XM_016644638.1	1773					176.163	163.935	174.181	57.5857	35.4549	167.784	185.991	36.2525	127.476	177.375	62.765	72.1461	50.5161	73.7077	58.8708	69.6366	443.112	225.564	549.83	465.748	169.274	250.356	16.6795	16.786	15.9276	13.9361	13.7955	13.4948		167.558	43.0977	57.384	71.8301	215.065	486.23	16.4644	13.7421		1	3.65233e-164	-2.81021	DOWN	7.60886e-35
Nitab4.5_0000005g0210.1	XM_016610902.1	1254					0	0	0	0	0	0	0	0	0	0	0.276197	0.819044	0.37693	0.713452	0.21569	0.592159	0.159415	0.31114	0.050334	0.051649	0.20449	0.065717	0	0	0	0.240634	0.068729	0		0	0	0.289606	0.708218	0.193782	0.0871327	0	0.103121		1	1	-5.80801e-16	-	0.0285078
Nitab4.5_0000005g0220.1		258					0	0	0	0	0	0	0	0	0	0	0	0	0	0	0	0	0	0	0	0	0	0	0	0	0	0	0	0		0	0	0	0	0	0	0	0		0	NA	NA	-	NA
Nitab4.5_0000005g0230.1	XM_016577220.1	840					25.5593	28.9129	28.0427	31.0798	26.1544	23.8682	25.4984	27.1194	27.6111	28.406	42.6727	61.0746	45.4782	57.1137	43.2286	54.4485	37.66	39.1473	34.6715	41.6394	38.7306	35.5533	19.9744	24.9459	17.1795	17.5419	21.4193	16.2629		26.8427	28.1178	43.7932	57.5456	37.8104	37.9903	20.6999	18.408		1	2.24188e-08	-0.689721	-	1.36741e-07
Nitab4.5_0000005g0240.1	XM_016631717.1	2094					8.40737	7.32839	12.6215	9.8613	4.08802	7.02424	4.35698	8.04532	12.7878	14.0035	14.1635	12.0545	14.2259	8.24752	17.4531	13.7962	10.5457	13.5369	12.7433	12.1953	13.757	11.2789	9.47257	10.6394	10.4852	10.4543	10.3854	8.3628		9.50425	7.33154	15.2808	11.3661	12.8576	11.8281	10.1991	9.73417		1	0.41818	-0.157235	-	0.625991
Nitab4.5_0000005g0250.1	XM_016656209.1	474					0	0	0	0	0	0	0.117764	0	0	0	0.278429	0.41514	0.18037	0.425073	0.908683	0.174125	1.23479	0.797757	1.8865	3.24885	1.57669	1.40802	0	0	0	0	0	0		0.0168234	0	0.455827	0.338113	1.26082	2.12338	0	0		1	0.740881	-0.176014	-	1
Nitab4.5_0000005g0260.1	XM_016586750.1	2391					0	0	0.035252	0	0	0.071352	0	0	0.053267	0	0.894246	0.880808	0.538302	0.839899	0.486084	0.652852	0.245449	0.195344	0.162262	0.505562	0.049943	0.113769	0	0	0	0.031623	0	0		0.0228387	0	0.639544	0.791186	0.119685	0.304424	0	0.010541		1	0.172199	-0.665313	-	0.550985
Nitab4.5_0000005g0270.1	XM_016653277.1	936					0	0	0	0	0	0	0	0	0	0	1.67847	1.67659	1.58389	0.992124	0.797268	0.514721	0	0	0.206488	0	0	0	0	0	0	0	0	0		0	0	1.35321	1.06114	0	0.0688293	0	0		1	1	-4.28788e-16	-	1
Nitab4.5_0000005g0280.1	XM_016652986.1	897					0	0	0	0	0	0	0	0	0	0	0	0	0.489444	0.148711	0	0	2.54797	2.00845	3.76994	2.83064	2.38653	2.21238	0	0	0	0	0	0		0	0	0.163148	0.0495703	2.20245	3.04952	0	0		1	1	-2.4275e-16	-	1
Nitab4.5_0000005g0290.1	XM_016587876.1	1488					1.95726	1.51145	2.4216	5.64018	5.72091	1.2989	1.70726	5.88182	2.38642	2.57196	59.6914	80.0777	69.2887	88.8316	53.2946	80.3121	43.6025	26.618	45.2836	45.4331	30.1827	29.8164	3.66031	4.34806	3.92294	3.26023	2.91356	2.01813		1.97926	5.74764	60.7582	83.0738	28.8723	44.7731	3.97711	2.73064		1	0.00319473	0.39347	-	6.64052e-11
Nitab4.5_0000005g0300.1	XM_016654017.1	1476					0	0	0	0	0	0	0.035665	0	0	0	13.1949	9.52801	16.0651	8.27657	12.1881	12.4205	15.2653	13.707	14.1413	14.2168	15.378	14.1216	0	0	0	0	0	0		0.005095	0	13.8161	10.075	14.4022	14.5411	0	0		1	0.614928	-0.192797	-	1
Nitab4.5_0000005g0310.1	XM_016587868.1	1540					41.9907	47.0064	56.2767	20.7858	39.787	45.147	41.2082	91.2051	71.5161	84.0333	144.96	63.1463	175.251	55.1487	110.061	86.2773	39.5003	50.0315	42.6172	40.6742	32.27	39.1857	18.8536	21.3344	20.6353	22.8599	24.7757	22.2002		55.3112	50.5926	143.424	68.1908	40.4957	40.9306	20.2744	23.2786		1	6.1447e-16	-1.46107	DOWN	4.56086e-06
Nitab4.5_0000005g0320.1	XR_001657391.1	279					0	0	1.10157	0	0	0	0	0	0	0	4.56542	5.94732	3.54905	4.18196	9.68482	3.42616	11.3383	5.23234	3.0572	5.03787	3.16967	3.95785	0	1.26646	0	0	0	0		0.157368	0	5.9331	4.51848	4.11996	6.4778	0.422155	0		1	0.665372	0.224394	-	1
Nitab4.5_0000005g0330.1	XM_016603473.1	1428					0.724639	1.23111	1.49054	1.88985	0.489781	0.223227	0.565165	1.55252	2.04651	1.20561	4.12235	3.35521	7.00444	2.37336	4.89815	3.87334	3.57447	3.81931	3.06333	4.03106	4.47071	4.23698	1.98465	2.12046	2.98093	2.13308	1.90957	0.687577		1.06954	1.31072	5.34165	3.20064	4.17567	3.55629	2.36201	1.57674		1	0.0362926	0.732638	-	0.8362
Nitab4.5_0000005g0340.1		246					28.2713	35.4995	22.0272	22.7333	33.8518	34.9011	16.8797	32.962	42.2022	32.8931	30.3809	7.48922	55.0989	5.27271	23.3633	18.0251	32.0991	33.8575	21.3905	22.8321	7.17362	47.6673	0	6.3289	1.87669	3.25595	1.74765	0		30.382	29.849	36.281	10.2624	29.5661	25.4406	2.7352	1.66787		1	3.40966e-08	-2.46256	DOWN	8.93875e-07
Nitab4.5_0000005g0350.1	XM_016589216.1	690					0.379323	0.4807	0.746086	0	0	0.774653	0.209253	0.463165	0	0.519487	0.494739	0.134269	0	0.566481	0.403658	0.154701	0.658229	0.141753	0.414123	0.136484	0	0	0.673995	0.471652	0.358697	0.15365	0.172509	0.184428		0.444215	0.154388	0.299466	0.28515	0.047251	0.402945	0.501448	0.170196		1	0.913898	0.0877472	-	0.475283
Nitab4.5_0000005g0360.1	XM_016589211.1	961					12.9563	15.5431	9.493	14.0368	18.2805	13.3613	10.3466	14.7337	13.4145	11.7511	43.0371	62.8907	40.5131	65.0942	39.9715	57.6722	13.5032	12.2183	12.8358	11.9565	18.9024	11.8394	6.13127	6.60844	7.09348	7.8664	7.35565	9.51545		12.4094	15.6837	41.1739	61.8857	14.32	12.7652	6.61106	8.24584		1	2.97955e-19	-1.03808	DOWN	3.15397e-12
Nitab4.5_0000005g0370.1	XM_016586313.1	1706					2.24264	1.76479	3.53046	2.15211	2.17904	2.89621	1.4875	3.19818	4.19624	5.44668	12.2549	13.8476	11.8756	12.1403	12.6919	14.691	10.0913	8.21712	13.7374	8.71496	7.13341	7.70056	9.2972	8.39535	8.92166	6.00984	7.18351	6.69765		3.08065	2.50977	12.2742	13.5596	7.6837	10.8479	8.8714	6.63033		1	3.52986e-10	0.941755	-	2.23128e-06
Nitab4.5_0000005g0380.1	XM_016614622.1	582					0	0	0	0	0	0	0	0	0	0	0	0	0	0.188827	0.100914	0	0	0	0	0	0.143119	0.178708	0	0	0	0	0	0		0	0	0.033638	0.0629423	0.107276	0	0	0		0	NA	NA	-	NA
Nitab4.5_0000005g0390.1	XM_016634342.1	345					0	0	0	0	0	0	0	0	0	0	0	0	0	0	0	0.372323	0	0.323458	0	0	0	0	0.881248	0	0	0	0	0		0	0	0	0.124108	0.107819	0	0.293749	0		0	NA	NA	-	NA
Nitab4.5_0000005g0400.1		198					0	0	0	0	0	0	0	0	0	0	0	0	0	0	0	0	0	0	0	0	0	0	0	0	0	0	0	0		0	0	0	0	0	0	0	0		0	NA	NA	-	NA
Nitab4.5_0000005g0410.1	XM_016589214.1	778					4.29927	3.88194	3.3138	2.07046	2.90622	6.12303	3.84954	6.15329	6.86663	5.04187	10.7082	9.64372	10.5129	13.6132	9.98114	11.1075	13.8991	20.1408	20.5668	16.5407	14.6837	15.8297	2.24276	2.90585	3.01824	3.33794	2.0785	4.33136		4.76801	3.70999	10.4007	11.4548	16.8847	17.0022	2.72228	3.24927		1	3.65641e-08	-1.03606	DOWN	0.0264359
Nitab4.5_0000005g0420.1	XM_016589215.1	831					0	0	0	0.208076	0.690832	0	0	0.140599	0	0.108274	0.11162	0.265619	0.441542	0.356094	0.347198	0.837505	0.747811	0.9026	0.759561	2.13649	1.10986	0.987497	0	0	0	0	0	0.152016		0.0154677	0.346502	0.30012	0.486406	0.999986	1.21462	0	0.050672		1	0.79935	-0.150215	-	0.019147
Nitab4.5_0000005g0430.1	XR_001644216.1	1272					0.480852	0.805594	0.492002	0.30158	0	0.888911	0.641077	0.289007	0.345122	1.14753	0	0.079777	0	0	0.057933	0.052995	0.065967	0.264498	0.04897	0.229674	0.555564	0.163266	0.108384	0	0	0.303993	0	0.325469		0.68587	0.196862	0.019311	0.0442573	0.327776	0.11487	0.036128	0.209821		1	2.88565e-06	-3.05628	DOWN	0.99253
Nitab4.5_0000005g0440.1	XM_016598058.1	342					4.3047	1.2237	0	8.87494	10.299	1.49482	1.31648	12.2411	2.07185	1.53994	0.787401	9.91479	2.65459	6.06793	1.91838	9.04123	2.39443	0.773477	0.753223	0.738993	0.390467	0	6.35179	6.61057	4.53534	1.89117	6.28143	2.3979		1.70735	10.4717	1.78679	8.34131	0.387981	1.29555	5.83257	3.5235		1	0.150543	0.78068	-	0.00478848
Nitab4.5_0000005g0450.1	XR_001650048.1	291					125.571	149.672	149.446	53.2972	61.041	139.566	130.057	69.1644	124.538	71.3057	111.737	99.235	125.943	88.0966	144.803	81.0329	35.2897	47.9024	42.7035	52.6022	70.2498	53.7059	119.697	152.464	97.4553	98.7635	124.73	108.134		127.165	61.1675	127.494	89.4548	57.286	43.5318	123.205	110.542		1	0.0207063	-0.438106	-	0.419544
Nitab4.5_0000005g0460.1	XM_016602206.1	1176					0.239224	0.075952	0.288822	0.275949	0	0.094377	0	0	0.175625	0.120089	0.398131	0.356147	0.112782	0.662262	0.392276	0.310814	0.856312	0.619088	2.36849	0.809937	0.5753	0.602368	0	0	0	0	0	0		0.142013	0.091983	0.301063	0.443074	0.598919	1.34491	0	0		1	0.00346463	-1.52861	DOWN	0.273031
Nitab4.5_0000005g0470.1	XM_016629409.1	606					0.641609	0.603482	0.434789	3.94249	8.51801	0.615923	0.295704	6.96314	0.993323	1.15365	0.636717	0.484098	0.114244	0	0.252087	0.336746	2.24218	2.16181	2.21993	1.26342	1.7121	2.13317	1.10371	1.96245	0.708892	0.138197	0.280211	0		0.676926	6.47455	0.334349	0.273615	2.00236	1.90851	1.25835	0.139469		1	0.732939	0.175393	-	9.62159e-16
Nitab4.5_0000005g0480.1	XM_016584351.1	1410					6.38604	5.86882	11.9331	6.39686	4.80021	7.27847	4.72466	8.40248	13.1825	12.2158	13.2368	9.88444	12.4836	10.4326	9.99232	11.0999	13.9433	15.0633	16.5428	13.8488	15.8221	14.543	0.648328	1.62391	1.65153	1.65327	0.43178	1.33213		8.79849	6.53318	11.9042	10.4723	15.1428	14.7783	1.30792	1.13906		1	3.41701e-24	-2.15981	DOWN	2.10977e-15
Nitab4.5_0000005g0490.1	XM_016612845.1	867					0	0	0	0	0	0	0	0.0875	0	0	0.151137	0	0	0	0	0	0	0	0	0	0	0	0	0	0	0	0	0		0	0.0291667	0.050379	0	0	0	0	0		0	NA	NA	-	NA
Nitab4.5_0000005g0500.1	XM_016626947.1	1872					7.55757	8.34737	4.83959	9.18224	9.80706	8.29703	9.15708	9.40805	6.5616	6.99945	4.57677	5.04988	3.77204	4.62919	4.73872	6.16484	4.49473	5.33903	5.88757	4.5032	4.29231	5.43237	19.9604	21.3508	22.2322	22.4766	21.6234	21.7618		7.39424	9.46578	4.36251	5.2813	5.02124	4.96183	21.1811	21.9539		1	1.94458e-10	0.782139	-	8.68217e-06
Nitab4.5_0000005g0510.1	XM_016626947.1	1381					0.862923	0.688628	2.62581	2.61001	0.788478	0.552061	0.110832	0.253987	1.8771	1.90379	2.04441	1.68049	3.69856	2.5029	1.35061	2.34308	3.22767	2.5756	3.93941	3.4628	2.9992	3.66622	8.1816	9.22738	7.94719	7.13942	7.36534	4.48186		1.23159	1.21749	2.36453	2.17549	3.08034	3.54329	8.45206	6.32887		1	4.44617e-05	1.89068	UP	0.00175718
Nitab4.5_0000005g0520.1	XM_016626952.1	1554					0.038799	0.043187	0	0.3123	0.694873	0	0	0.621913	0	0.126059	1.2857	2.62731	2.6987	2.57717	1.38143	2.01832	1.05317	1.15562	1.73336	1.08798	1.04378	1.20204	0.306283	0.266917	0.559777	0.211012	0.649689	0.261361		0.0297207	0.543029	1.78861	2.4076	1.13381	1.2915	0.377659	0.374021		1	7.79887e-08	2.24894	UP	0.247891
Nitab4.5_0000005g0530.1	XM_016650629.1	1401					0	0	0.048988	0.379057	0.664865	0.050158	0	0.554156	0	0	0	0	0	0	0	0	0	0	0.04649	0	0	0	0.301305	0.061256	0.252969	0.114391	0.128956	0.139994		0.0141637	0.532693	0	0	0	0.0154967	0.205177	0.12778		1	0.000208763	1.65085	UP	0.00503861
Nitab4.5_0000005g0540.1	XM_016595481.1	573					0.731376	0.425803	0	0.361585	0.894774	0.337944	0.119711	0	1.07483	0	0.509657	2.36031	0.701223	1.77916	0.957884	1.33487	1.31573	1.65728	1.56487	1.87259	1.26128	2.1892	0.379428	0.369771	0.192496	1.2085	0.187856	0		0.384238	0.418786	0.722921	1.82478	1.70259	1.5844	0.313898	0.465452		1	0.979501	-0.0418939	-	0.766603
Nitab4.5_0000005g0550.1	XM_016595477.1	1050					0.050895	0.197582	0.050153	0.341778	0.686504	0.156719	0.306359	0.690056	0	0.248006	0.347616	0.324913	0.431715	0.713404	0.484386	0.61552	0.084868	0.168441	0.109062	0.159571	0.056776	0.071145	0.738625	1.7559	2.02527	0.783282	0.813329	0.935657		0.144245	0.572779	0.421239	0.551279	0.0987873	0.117834	1.5066	0.844089		1	2.56822e-05	2.00369	UP	0.946094
Nitab4.5_0000005g0560.1	XM_016578967.1	315					0	0	0	0	0	0	0	0	0	0	0	0	0	0	0	0	0	0	0	0	0	0	0	0	0	0	0	0		0	0	0	0	0	0	0	0		0	NA	NA	-	NA
Nitab4.5_0000005g0570.1	XM_016638824.1	3447					1.064	0.614973	1.56587	1.92817	1.50246	1.37528	0.7647	2.03637	1.2895	1.53768	1.92812	1.56377	1.22382	1.62288	1.50601	1.925	2.21216	3.05547	2.39989	2.04626	3.43674	2.53146	4.59188	5.5509	5.00866	5.29074	4.95605	5.8355		1.17314	1.82233	1.55265	1.70388	3.00789	2.21944	5.05048	5.36076		1	2.09889e-16	1.15435	UP	5.16554e-07
Nitab4.5_0000005g0580.1	XM_016630368.1	606					0	0	0	0	0	0	0	0	0	0	0	0	0	0	0	0	0	0	0	0	0	0	0	0	0	0	0	0		0	0	0	0	0	0	0	0		0	NA	NA	-	NA
Nitab4.5_0000005g0590.1	XM_016630369.1	1284					0.768273	0.715098	0.772302	4.7323	3.87357	1.1407	0.640173	2.56783	1.04147	0.864436	2.0819	1.43473	1.47885	2.15245	2.45319	1.98964	14.1207	17.0367	12.9187	11.9441	17.1697	16.0522	6.28997	3.29756	5.06522	5.41716	6.20632	5.41341		0.848921	3.72457	2.00465	1.85894	16.7529	12.9945	4.88425	5.67896		1	2.81866e-11	1.17804	UP	1
Nitab4.5_0000006g0010.1	XM_016632922.1	1260					0	0	0	0	0	0	0	0	0	0	0	0	0	0	0	0	0	0	0	0	0.105466	0	0	0	0	0	0	0		0	0	0	0	0.0351553	0	0	0		0	NA	NA	-	NA
Nitab4.5_0000006g0020.1	XM_016632921.1	1326					0	0	0	0	0.066278	0	0.328285	0	0	0.120477	0.533973	0.288294	0.36412	0.312551	0.623762	0.372988	0.176205	0.174367	0.174722	0.338866	0.117857	0.14832	0.384863	0.460231	0.447465	0.11991	0.420897	0.75473		0.0641089	0.0220927	0.507285	0.324611	0.146848	0.229931	0.430853	0.431846		1	0.000162906	2.09932	UP	0.00161343
Nitab4.5_0000006g0030.1	XR_001658608.1	747					0	0	0	0	0	0	0	0	0	0	0	0	0	0	0	0	0	0	0	0	0	0	0.336081	0.50828	0.190294	0	0.184905	0		0	0	0	0	0	0	0.344885	0.061635		0	NA	NA	-	NA
Nitab4.5_0000006g0040.1		285					0	0	0	0	0	0	0	0	0	0	0	0.886881	0	0	0	0	0	0	0	0	0	0	0	0	0	0	0	0		0	0	0	0.295627	0	0	0	0		0	NA	NA	-	NA
Nitab4.5_0000006g0050.1	XM_016639366.1	1053					0	0	0	0	0	0	0	0	0	0	0.459817	0.264552	0.508326	0.593166	1.20719	0.201681	1.34206	0.544015	1.1636	0.374322	1.24735	0.664292	0	0.081983	0.088961	0	0	0		0	0	0.72511	0.353133	0.818552	0.959993	0.0569813	0		1	0.070726	0.793818	-	1
Nitab4.5_0000006g0060.1	XM_016634592.1	1071					0.148198	0.418302	0.906682	0.18393	0	0.471516	0	1.38073	2.06769	1.46882	1.81604	1.82091	2.57213	2.32973	2.66432	2.20806	0.952101	2.20671	1.79041	1.56636	2.33234	2.14127	2.35461	3.39752	3.35022	2.58591	2.67437	1.87339		0.78303	0.521553	2.35083	2.11957	2.22677	1.43629	3.03412	2.37789		1	0.00732925	1.81907	UP	0.00337797
Nitab4.5_0000006g0070.1		210					0	0	0	0	0	0	0	0	0	0	0	0	0	0	0	0	0	0	0	0	0	0	0	0	0	0	0	0		0	0	0	0	0	0	0	0		0	NA	NA	-	NA
Nitab4.5_0000006g0080.1	XM_016609144.1	210					0	0	0	0	0	0	0	0	0	0	0	0	4.02225	0	0	0	0	0	0	0	0	0	0	0	0	0	0	0		0	0	1.34075	0	0	0	0	0		1	NA	NA	-	NA
Nitab4.5_0000006g0090.1	XM_016597944.1	802					0	0	0	0.162504	3.58056	0	0.104627	1.69307	0	0	3.71054	14.501	7.37146	23.6034	3.53201	15.9342	4.16878	0.992269	3.17494	2.04726	1.71743	0.714831	1.09711	1.15322	0.92969	1.11102	0.462224	1.55497		0.0149467	1.81205	4.87134	18.0129	1.14151	3.13033	1.06001	1.04274		1	2.5186e-09	2.69118	UP	0.884549
Nitab4.5_0000006g0100.1	XM_016581980.1	1359					0	0	0	0	0.221167	0	0	0	0	0	0.380945	1.05745	0.913532	0.96635	0.840023	0.771929	0.084808	0.79595	0.265706	0.692129	0.275664	0.803878	0.202087	0.138908	0	0	0	0		0	0.0737223	0.7115	0.931908	0.625164	0.347548	0.113665	0		1	0.0143901	1.24828	UP	0.184465
Nitab4.5_0000006g0110.1	XR_001642162.1	279					12.7399	14.5287	16.6879	52.7994	76.5242	16.3079	9.57606	56.4131	7.91929	14.6379	72.7781	53.6889	71.104	40.1459	102.809	48.0544	204.111	198.999	195.603	238.001	149.868	187.332	101.886	81.6135	111.639	120.887	157.711	177.444		13.1997	61.9122	82.2304	47.2964	178.733	212.572	98.3794	152.014		1	1.06602e-17	1.74857	UP	0.0131735
Nitab4.5_0000006g0120.1	XM_016577235.1	2430					0	0	0	0.044916	0.027271	0	0	0	0	0	0.053573	0.024178	0	0.032168	0	0.086925	0	0	0.020295	0.023274	0	0	0	0	0	0	0	0		0	0.0240623	0.0178577	0.047757	0	0.014523	0	0		0	NA	NA	-	NA
Nitab4.5_0000006g0130.1	XM_016581982.1	660					0.151729	0	0	0	0	0	0	0	0	0	0	0	0	0	0	0	0	0.141753	0	0	0.132489	0	0	0	0	0	0	0		0.0216756	0	0	0	0.091414	0	0	0		0	NA	NA	-	NA
Nitab4.5_0000006g0140.1	XM_016577240.1	977					0.518606	0.409367	0.616368	1.16959	1.39707	0.728264	0.238345	2.02314	0.529011	0.636331	2.769	0.981118	3.17145	3.88078	2.10439	1.99056	3.71986	3.29636	2.97353	2.71403	3.29637	2.09446	3.36347	3.88757	3.24052	4.26941	5.09429	5.5594		0.525185	1.52993	2.68161	2.28415	2.89573	3.13581	3.49718	4.97437		1	4.42241e-08	1.53931	UP	0.00843857
Nitab4.5_0000006g0150.1	XM_016577242.1	5745					0.977736	1.17047	3.2107	2.55011	0.927069	1.16127	0.673903	3.28349	3.54669	3.22586	9.30291	11.2511	7.32717	9.49095	8.80846	11.7124	6.25357	8.14033	8.53801	6.80158	6.20949	6.29601	8.15764	9.27675	9.03164	8.63552	8.86465	9.10638		1.99523	2.25356	8.47951	10.8182	6.88194	7.19772	8.82201	8.86885		1	6.64783e-08	1.41044	UP	1.76241e-05
Nitab4.5_0000006g0160.1	XR_001655922.1	570					0	0	0	0	0	0	0	0	0	0	0	0	0	0	0	0	0	0	0	0	0	0	0	0	0	0	0	0		0	0	0	0	0	0	0	0		0	NA	NA	-	NA
Nitab4.5_0000006g0170.1		402					0	0	0	0	0	0	0.140409	0	0	0	0	0	0	0	0	0	0	0	0	0	0	0	0	0	0	0	0	0		0.0200584	0	0	0	0	0	0	0		0	NA	NA	-	NA
Nitab4.5_0000006g0180.1	XM_016577259.1	2394					5.03174	4.07461	8.16597	6.06525	2.4749	4.6704	2.69426	6.88252	10.6001	9.46466	24.7575	23.3855	18.454	25.4405	24.2636	30.2943	28.665	29.421	32.4215	29.776	32.907	27.3793	26.82	30.8594	31.5118	28.7028	25.0056	22.2952		6.38596	5.14089	22.4917	26.3734	29.9024	30.2875	29.7304	25.3345		1	1.94484e-10	1.35815	UP	4.89516e-09
Nitab4.5_0000006g0190.1	XM_016607472.1	639					0.099416	0	0	0	0	0	0	0	0	0	0	0	0	0.189048	0	0	0	0	0	0	0	0	0	0	0	0	0	0.188539		0.0142023	0	0	0.063016	0	0	0	0.0628463		0	NA	NA	-	NA
Nitab4.5_0000006g0200.1	XM_016625192.1	1153					0.047906	0.106883	0	0.182058	0	0.206177	0	0.128023	0.531836	0	0.069295	0	0.101383	0.11251	0	0.099628	1.07331	0.199385	0.573434	1.24633	0.650459	0.408767	1.63805	2.49352	2.01923	1.88513	1.75473	0.653638		0.127543	0.10336	0.0568927	0.0707127	0.419537	0.964359	2.05026	1.43117		1	2.62805e-09	3.05086	UP	2.59872e-05
Nitab4.5_0000006g0210.1	XM_016625192.1	966					0	0	0	0	0	0	0	0	0	0	0	0	0	0	0	0	0	0	0.243649	0.209829	0.387876	0.130906	0	0.102808	0	0.091691	0	0		0	0	0	0	0.172927	0.151159	0.0342693	0.0305637		0	NA	NA	-	NA
Nitab4.5_0000006g0220.1	XM_016625192.1	423					0.110069	0	0	0	0.624831	0.224784	0	0.223997	0.480465	0	0.3589	0.389613	0.232766	0	0	0.4489	0	0	0.635889	0.601101	0.632777	0.363812	0	0	0	0	0	0		0.116474	0.282943	0.197222	0.279504	0.332196	0.41233	0	0		0	NA	NA	-	NA
Nitab4.5_0000006g0230.1		336					0	0	0.864503	0	0	0	0	0	0	0.379045	0	0	0	0	0	0	0	0	0	0	0	0	0	0	0.468656	0	0	0		0.17765	0	0	0	0	0	0.156219	0		0	NA	NA	-	NA
Nitab4.5_0000006g0240.1	XM_016658794.1	915					0	0.338049	0.144423	0.283701	0.360737	0.278927	0.092172	0.253522	0	0.649359	0.214358	0.129239	0.438807	0.520196	0.180598	0	0	0.472118	0.359585	0.499747	0.808646	0.295346	1.85028	3.37591	3.11018	2.62452	3.54905	2.91672		0.214704	0.29932	0.277921	0.216478	0.52537	0.286444	2.77879	3.0301		1	1.06055e-06	2.60489	UP	0.00105395
Nitab4.5_0000006g0250.1	XM_016625192.1	382					0.22208	0	0.627245	0.342686	0.318353	0	0	0	0.964284	0	0	1.13097	0	0.691051	0	0	0	0.503934	0	0.41324	0.675516	0	0.4117	0	0	0	0.493737	0		0.259087	0.220346	0	0.60734	0.39315	0.137747	0.137233	0.164579		1	NA	NA	-	NA
Nitab4.5_0000006g0260.1	XM_016625192.1	354					0.456613	0	0	0	0	0.247679	0.459932	0	0	0.269192	0	0.607074	0	0	0	0.617039	0	0	0	0	0	0	1.08125	0	0.625285	0	0	1.16978		0.204774	0	0	0.408038	0	0	0.568843	0.389927		1	NA	NA	-	NA
Nitab4.5_0000006g0270.1	XR_001642411.1	198					13.809	14.9471	47.1486	20.3945	67.5598	29.2473	16.4717	29.076	0	28.5218	27.1638	13.2971	15.2153	12.012	23.1291	4.85373	20.7902	9.17004	0	29.9604	31.4366	28.2953	82.3192	89.1591	119.827	66.599	83.5233	100.492		21.4494	39.0101	21.836	10.0543	22.9673	16.9169	97.1017	83.5382		1	4.22425e-05	2.36716	UP	0.0446252
Nitab4.5_0000006g0280.1	XM_016583618.1	516					3.17653	5.12138	3.81397	10.1326	10.4398	5.21639	4.05152	10.825	2.81606	5.0689	15.3192	18.7162	14.957	18.6542	13.8386	18.2942	26.9596	23.1975	29.9069	28.9698	24.3592	26.5955	44.4625	44.3844	40.9344	38.1948	35.2274	39.7797		4.18068	10.4658	14.7049	18.5549	24.7174	28.6121	43.2604	37.734		1	4.70115e-32	1.79652	UP	2.01566e-05
Nitab4.5_0000006g0290.1	XM_016638231.1	1086					0	0	0	0	0	0	0	0	0	0	0	0.05148	0.063654	0	0	0	0.172579	0.109649	0.107368	0.273194	0.602259	0.140723	0.143026	0	0.075818	0	0.076116	0		0	0	0.021218	0.01716	0.28421	0.18438	0.072948	0.025372		0	NA	NA	-	NA
Nitab4.5_0000006g0300.1	XM_016651102.1	1728					0.729084	0.719234	0.934065	0.742911	1.98081	0.576855	0.364427	1.04941	0.929043	1.10716	0.556969	0.221877	0.027637	0.23536	0.191349	0.536122	0.398817	0.490638	0.372186	0.536106	0.468803	0.248798	8.1632	9.63135	10.5938	10.0061	9.59709	6.9991		0.765696	1.25771	0.258652	0.33112	0.402746	0.435703	9.46279	8.86744		1	1.15394e-09	2.21189	UP	2.33371e-05
Nitab4.5_0000006g0310.1	XM_016651101.1	1199					29.8428	29.4047	26.4354	37.6989	41.493	32.9181	31.0306	41.7118	27.0188	23.3428	66.0515	70.57	74.8767	86.1214	64.5583	74.853	60.3032	49.1684	51.8534	58.6176	63.4332	62.448	93.8285	93.9261	91.8476	86.6685	87.1656	91.857		28.5705	40.3012	68.4955	77.1815	58.3499	56.9248	93.2007	88.5637		1	6.06947e-07	0.717235	-	0.0137405
Nitab4.5_0000006g0320.1	XM_016654183.1	504					0.151729	0.080117	0	0	0	0.154931	0.104627	0	0	0.259744	3.92662	3.57283	3.35879	3.77652	4.74289	3.01487	4.82701	5.24485	4.96947	3.41211	2.86239	4.6464	0.668176	0.983662	0	0	0.513529	0		0.107307	0	4.00943	3.45474	4.25121	4.40286	0.550613	0.171176		1	0.30149	0.522673	-	0.344359
Nitab4.5_0000006g0330.1	XM_016606963.1	1722					0	0	0.058534	0	0	0	0	0	0	0	0.051414	0.030266	0.028857	0	0	0	0.403315	0.406611	0.294414	0.581297	0.162835	0.611324	0	0	0	0	0	0		0.008362	0	0.026757	0.0100887	0.39359	0.426342	0	0		0	0.60386	-0.239083	-	1
Nitab4.5_0000006g0340.1		276					0	0	0	0	0	0	0	0	0	0	0.970152	0	0	2.96223	0.791548	0	0	0	0	0	0	0	7.179	6.49469	10.0255	13.7752	8.55431	3.37789		0	0	0.587233	0.987408	0	0	7.89973	8.56913		1	2.37949e-12	2.67915	UP	1.55601e-08
Nitab4.5_0000006g0350.1		243					0	0	0	0	0	0	0	0	0	0	0	0	0	0	0	0	0	0	0	0	0	0	6.43119	3.2683	9.38346	6.5119	0	9.09431		0	0	0	0	0	0	6.36098	5.20207		1	NA	NA	-	NA
Nitab4.5_0000006g0360.1	XM_016586047.1	2356					2.68392	2.32875	3.29972	4.11259	3.9189	3.6189	2.02174	4.45362	3.84516	3.53162	10.2867	10.2121	7.52441	11.0365	10.1587	10.9829	10.3246	9.22941	11.5564	9.36328	9.58441	7.8119	13.7491	16.6697	13.8092	12.6871	13.0023	13.9916		3.04711	4.16171	9.32326	10.7438	8.87524	10.4147	14.7427	13.227		1	6.16697e-33	1.36795	UP	5.43202e-14
Nitab4.5_0000006g0370.1		495					0	0	0	0	0	0	0	0	0	0	0	0	0	0	0	0	0	0	0	0	0	0	0	0	0	0	0	0		0	0	0	0	0	0	0	0		0	NA	NA	-	NA
Nitab4.5_0000006g0380.1	XM_016604213.1	933					0	0	0	0	0	0	0	0	0	0	0	0	0	0	0	0	0	0.117736	0	0.116619	0	0.152946	0	0	0.387027	0.323485	0.517778	0.130048		0	0	0	0	0.0902273	0.038873	0.129009	0.32377		0	NA	NA	-	NA
Nitab4.5_0000006g0390.1		264					3.04672	0	0	0	0	0	0	0	0	0	0	0	0	0	0	0	0	2.8464	1.38593	8.22181	0	5.38267	0	2.50365	4.49539	3.83692	1.33118	0		0.435246	0	0	0	2.74302	3.20258	2.33301	1.7227		1	NA	NA	-	NA
Nitab4.5_0000006g0400.1		372					0	0	0	0	0	0	0	0	0	0	0	0	0	0	0	0	0	0	0	0	0	0	0	0	0	0	0	0		0	0	0	0	0	0	0	0		0	NA	NA	-	NA
Nitab4.5_0000006g0410.1	XM_016607801.1	297					0	0	0	0	0	0	0	0	0	0	0	0.702114	0	0	0	0	0	0	0	0	0	0	0	0	0	0	0	0		0	0	0	0.234038	0	0	0	0		0	NA	NA	-	NA
Nitab4.5_0000006g0420.1	XM_016615441.1	549					0	0	0	0	0	0	0	0	0	0	0	0	0	0	0	0	0	0	0	0	0	0	0	0	0	0	0	0		0	0	0	0	0	0	0	0		0	NA	NA	-	NA
Nitab4.5_0000006g0430.1	XM_016621414.1	444					0	0	0	0	0	0.200451	0	0	0.642769	0	0	0	0	0	0	0	0	0	0	0	0	0	0	0	0	0	0	0		0.12046	0	0	0	0	0	0	0		0	NA	NA	-	NA
Nitab4.5_0000006g0440.1	XM_016660624.1	1641					2.91454	3.01681	3.25141	3.39561	4.56812	3.13357	3.20058	5.8277	2.91985	3.11088	12.6175	18.3832	10.4118	18.6115	11.8146	20.0639	15.0608	13.6828	14.6206	16.2277	13.2802	13.8267	20.3732	18.1967	20.0496	19.1523	19.1815	17.8627		3.07824	4.59714	11.6147	19.0195	13.5966	15.303	19.5398	18.7322		1	1.5373e-35	1.36911	UP	6.1049e-16
Nitab4.5_0000006g0450.1		495					0	0	0	0	0	0	0	0	0	0	0	0	0	0	0	0	0	0	0	0	0	0	0.231755	0	0	0.687877	1.33442	0.84047		0	0	0	0	0	0	0.0772517	0.954254		1	NA	NA	-	NA
Nitab4.5_0000006g0460.1		252					0	0	0	0	0	0	0	0	0	0	0	0	0	0	0	0	0	0	0	0	0	0	0	0	0	0	0	0		0	0	0	0	0	0	0	0		0	NA	NA	-	NA
Nitab4.5_0000006g0470.1		417					0	0	0	0	0	0	0	0.16853	0	0	0.102994	0	0	0	0	0.249867	0.197001	0	0.124386	0.125804	0.141309	0	0	0	0	0	0	0		0	0.0561767	0.0343313	0.083289	0.047103	0.149064	0	0		0	NA	NA	-	NA
Nitab4.5_0000006g0480.1	XM_016617226.1	1647					0.375467	0.511743	0.259212	0.73931	2.38154	0.297372	0.047394	0.356319	0.700961	1.27174	25.7043	27.6185	12.9082	18.2276	16.293	37.7844	10.2858	9.39558	8.33758	15.3969	9.25526	8.08614	5.67495	5.74393	7.34749	12.2778	12.3227	11.9964		0.494842	1.15906	18.3018	27.8768	8.91233	11.3401	6.25546	12.199		1	1.67893e-09	2.65512	UP	1.46485e-06
Nitab4.5_0000006g0490.1	XM_016623657.1	1275					0.239791	0.226739	1.71029	0.258001	0.115189	0.498656	0	1.15001	2.07111	3.91658	0.046143	0	0	0	0	0	0.089409	0.109454	0	0	0	0	4.76925	6.94841	4.09196	5.48033	4.57634	5.0042		1.2376	0.507734	0.015381	0	0.0364847	0.029803	5.26987	5.02029		1	0.00449213	2.12022	UP	0.0053748
Nitab4.5_0000006g0500.1	XM_016617227.1	1394					0.129704	0	0.060832	0	0	0	0	0	0	0	0	0.10206	0.200488	0	0.038448	0.063262	0.159994	0	0.101458	0.051358	0.154585	0	0	0	0	0	0.067628	0		0.0272194	0	0.0796453	0.0551073	0.0515283	0.10427	0	0.0225427		0	NA	NA	-	NA
Nitab4.5_0000006g0510.1	XM_016619621.1	894					0.050801	0.048549	0.102714	0	0	0	0	0	0	0	0	0	0	0	0.132961	0	0	0	0	0.707865	0.096431	0.561863	0	0	0	0	0	0		0.0288663	0	0.0443203	0	0.219431	0.235955	0	0		0	NA	NA	-	NA
Nitab4.5_0000006g0520.1	XR_001648867.1	459					0.650436	1.74794	1.07916	1.59401	3.39568	0.810243	0.756734	1.84868	1.79828	1.59945	2.16018	3.54561	0.643313	7.23369	3.91831	3.49085	28.0922	18.7202	25.8962	22.651	19.1566	14.4038	12.3809	16.4718	11.5068	14.2677	18.0591	11.147		1.20603	2.27946	2.2406	4.75672	17.4269	25.5465	13.4532	14.4913		1	1.8034e-08	1.78257	UP	0.000857728
Nitab4.5_0000006g0530.1	XM_016611347.1	1233					0	0.09642	0.103698	1.15831	0.049865	0.054869	0.069918	0.80604	0.290824	0.124627	1.5511	2.8237	1.19303	1.9259	1.24279	2.59547	0.077102	0.274149	0.562643	0.245641	0.103393	0	0.681183	1.10125	1.44639	1.15861	0.854813	1.48463		0.105765	0.671404	1.32897	2.44836	0.125847	0.295129	1.07627	1.16602		1	0.000559843	2.03284	UP	0.311725
Nitab4.5_0000006g0540.1	XM_016660330.1	2577					3.72927	4.77815	6.62511	6.34941	4.78242	4.1671	3.45144	7.03633	8.41776	7.18094	14.7534	12.5496	12.2663	12.7683	15.2518	13.7126	16.6184	20.3289	20.7842	17.799	18.2797	18.0456	20.1892	21.4824	18.9195	18.2577	21.3371	16.6037		5.47854	6.05605	14.0905	13.0101	18.8847	18.4006	20.197	18.7328		1	6.21835e-12	0.857907	-	4.64522e-07
Nitab4.5_0000006g0550.1	XM_016660322.1	447					0	0	0	0	0	0	0	0	0	0	0	0	0	0	0	0	0	0	0	0	0	0	0	0	0	0	0	0		0	0	0	0	0	0	0	0		0	NA	NA	-	NA
Nitab4.5_0000006g0560.1	XM_016660325.1	798					0	0	0	0	0	0	0.066588	0	0	0	0	0	0	0	0	0	0.287488	0.443412	0.197205	0	0.114489	0	0	0	0	0	0.254296	0		0.00951257	0	0	0	0.185967	0.161564	0	0.0847653		0	NA	NA	-	NA
Nitab4.5_0000006g0570.1	XR_001648450.1	402					0	0	0.236889	0	0	0	0	0.23071	0	0	0.577974	0	0.71458	1.12565	0.340455	0.695942	0.496833	0.991939	0.740513	0	0.477364	0.413372	0	0	0	2.79431	0.382834	0		0.0338413	0.0769033	0.544336	0.607198	0.627558	0.412449	0	1.05905		1	0.827467	-0.164621	-	0.185931
Nitab4.5_0000006g0580.1	XM_016637315.1	948					0.10289	0.095208	0.200236	0	0	0.400283	0.255486	0	0	0.62376	0.306202	0.616682	0.237168	1.00992	0.486294	0.06142	0.623168	0.047046	0.402212	0.115896	0.171078	0.074502	0.161344	0.246246	0.256963	0.306286	0.434481	0		0.239695	0	0.343221	0.562674	0.097542	0.380425	0.221518	0.246922		1	0.710096	-0.291493	-	0.0521371
Nitab4.5_0000006g0590.1		609					0	0	0	0	0	0	0.209253	0	0	0	2.59738	3.08837	0.640997	3.39889	1.61463	1.23761	1.53587	2.83506	3.7271	1.91078	1.28808	1.60837	0	0	0	0	0	0		0.0298933	0	1.61767	2.57495	1.9105	2.39125	0	0		1	0.56762	-0.252515	-	1
Nitab4.5_0000006g0600.1		264					3.8084	3.21748	2.99628	1.63154	2.88255	1.5555	0	3.10012	6.64963	0	27.3195	17.4983	25.6783	18.9582	9.03028	15.4771	50.281	39.5408	28.9708	32.6601	29.6912	22.7479	20.309	19.7006	14.4064	20.9311	15.4792	17.1618		2.6039	2.53807	20.676	17.3112	30.66	37.3039	18.1387	17.8574		1	6.99902e-06	2.01555	UP	0.00191492
Nitab4.5_0000006g0610.1	XM_016594209.1	1365					0	0	0	0	0	0	0	0	0	0	0.041186	0	0	0.252796	0	0	0	0	0.089943	0	0	0	0	0	0	0	0	0		0	0	0.0137287	0.0842653	0	0.029981	0	0		0	NA	NA	-	NA
Nitab4.5_0000006g0620.1	XM_016594203.1	411					0.972322	1.87664	1.7834	2.31572	1.46879	2.17355	2.38994	3.16788	2.43552	2.04773	3.72804	6.47266	4.17256	6.13531	4.33035	6.44377	13.4569	11.6436	10.2505	10.1981	11.1308	12.4117	10.9818	8.32216	13.6168	7.90765	8.85458	6.28108		1.95416	2.31746	4.07699	6.35058	11.7287	11.3018	10.9736	7.6811		1	0.0005254	0.719105	-	0.617519
Nitab4.5_0000006g0630.1	XM_016594206.1	576					6.75054	8.27792	5.03842	7.0182	8.93469	5.51752	12.5682	8.0371	6.45622	6.81494	28.7849	22.4481	19.7333	25.3897	21.8986	23.6059	32.7226	29.378	29.3273	25.335	31.3294	34.1358	45.6286	38.9541	48.8862	42.7991	43.0738	43.557		7.34625	7.99666	23.4723	23.8146	31.6144	29.1283	44.4896	43.1433		1	2.56038e-13	1.46955	UP	3.96966e-09
Nitab4.5_0000006g0640.1	XM_016645131.1	1475					0.028202	0.051298	0.042511	0.050007	0.051598	0.128975	0.067738	0.046195	0	0.173321	1.12094	1.74428	1.74753	1.89581	1.38019	2.3577	1.86585	1.58539	1.43474	1.27528	1.51452	1.95747	0.604895	0.462355	0.806342	0.580658	0.27448	0.476626		0.0702921	0.0492667	1.41622	1.99926	1.68579	1.52529	0.624531	0.443921		1	1.49638e-05	1.9318	UP	0.00155059
Nitab4.5_0000006g0650.1	XM_016594202.1	959					25.2176	26.1949	26.0395	16.2108	16.2071	23.1642	25.2028	16.4602	33.0336	30.8835	64.5756	71.0625	69.7044	73.6683	61.4041	64.1731	68.6836	67.9822	68.1818	65.7601	77.719	64.8608	79.9411	75.7451	82.2007	73.9217	78.0147	77.2492		27.1052	16.2927	65.228	69.6346	70.1873	67.5418	79.2956	76.3952		1	1.56071e-15	0.802964	-	2.16719e-27
Nitab4.5_0000006g0660.1	XM_016647432.1	741					0	0	0	0	0	0	0	0	0	0	0	0	0	0	0.302743	0	0	0	0	0	0	0	0.150137	0.655458	0.869671	0.561166	0	1.04827		0	0	0.100914	0	0	0	0.558422	0.536477		1	NA	NA	-	NA
Nitab4.5_0000006g0670.1	XM_016616051.1	655					0.227871	0	0	0.487512	0	0	0	0	0	0	7.77774	9.46374	8.07656	8.95855	9.08416	10.1603	3.49631	3.08584	4.2569	4.06976	4.00734	3.74213	6.0075	3.45764	4.93231	2.31701	1.00229	2.5685		0.032553	0.162504	8.31282	9.52755	3.61177	3.94099	4.79915	1.9626		1	2.03193e-23	3.95451	UP	6.62031e-08
Nitab4.5_0000006g0680.1		975					0.213451	0.06901	1.34578	0.352919	0.186543	0.264827	0	1.0607	1.14949	0.743876	1.1461	1.53187	1.68149	2.4192	1.87999	1.74747	1.01336	1.68166	2.8144	1.67028	2.37528	1.36392	2.1643	3.29724	3.05643	1.37962	2.02037	0.708646		0.540919	0.533387	1.56919	1.89951	1.80695	1.83268	2.83932	1.36954		1	0.000837424	1.91513	UP	0.346842
Nitab4.5_0000006g0690.1	XM_016612730.1	1341					0	0	0	0	0	0	0	0	0	0	0	0.081154	0	0	0.025432	0	0.050245	0	0.061532	0.092259	0.088385	0.163647	0	0	0	0	0	0		0	0	0.00847733	0.0270513	0.0840107	0.068012	0	0		0	NA	NA	-	NA
Nitab4.5_0000006g0700.1	XM_016608173.1	438					0	0.427857	0.796883	0	0.383318	0.422621	0.139688	0.412252	2.21065	0.866978	0.167526	0.923656	1.35252	1.52208	0.276913	1.27866	1.21704	2.14119	0.552898	1.64004	2.91057	1.54981	0.619874	1.77128	1.05337	0.933235	0	1.5255		0.694954	0.26519	0.598985	1.24146	2.20052	1.13666	1.14817	0.819578		1	0.743461	0.24354	-	0.752751
Nitab4.5_0000007g0010.1	XM_016626654.1	1830					9.89832	8.0766	9.42293	12.7975	11.3869	7.85592	9.8498	11.8117	9.49738	8.94608	39.4954	39.5324	30.6882	40.8468	36.5032	40.525	60.9855	54.2596	66.0499	73.5398	59.7694	55.9999	34.4898	35.893	34.7482	33.5486	32.3214	34.1034		9.07815	11.9987	35.5623	40.3014	56.6763	66.8584	35.0437	33.3245		1	2.39178e-26	1.04612	UP	1.02248e-12
Nitab4.5_0000007g0020.1	XM_016626653.1	282					0.722857	0.558591	1.04038	7.74719	14.031	3.24063	2.18844	3.22929	5.77225	0	4.80288	23.2157	12.1382	6.58272	9.08967	2.01395	26.2582	12.5978	25.8118	19.4302	24.9999	12.0636	4.57329	7.41345	5.44241	3.48852	8.1266	4.79295		1.93188	8.33584	8.67691	10.6041	16.5538	23.8334	5.80972	5.46936		1	0.0644145	0.9877	-	0.40148
Nitab4.5_0000007g0030.1	XR_001656029.1	963					1.54412	1.37056	0.79437	2.68367	3.33364	1.48959	1.23029	3.30997	1.47691	1.17405	27.9593	50.5882	31.9203	45.7662	30.7128	50.2092	39.6205	28.8752	51.093	46.673	24.8167	31.964	10.138	8.37906	7.05343	4.99347	9.268	4.8535		1.29713	3.10909	30.1975	48.8545	28.552	45.7955	8.52351	6.37166		1	4.85745e-21	1.59897	UP	0.0277522
Nitab4.5_0000007g0040.1	XM_016587159.1	1867					0	0	0	0	0	0	0	0	0	0	0.025752	0	0	0	0	0	0.31154	0.236396	0.230051	0.267816	0.20877	0.13208	0.475376	0.475453	0.499773	0.282732	0.1549	0.357888		0	0	0.008584	0	0.192415	0.269802	0.483534	0.265173		0	8.66746e-19	3.41989	UP	2.04764e-09
Nitab4.5_0000007g0050.1	XM_016587155.1	2196					1.10414	0.838182	1.53957	1.82817	2.05319	1.23683	1.03827	2.13577	0.737619	0.981835	2.9896	4.3132	2.91599	4.69224	3.71826	5.03745	6.72589	7.95138	8.26976	6.56667	6.49338	6.27615	1.77086	2.64178	2.31271	2.29267	2.42308	2.6434		1.06806	2.00571	3.20795	4.68097	6.90697	7.18744	2.24179	2.45305		1	0.0028851	0.480426	-	0.819787
Nitab4.5_0000007g0060.1	XM_016611066.1	1193					0.3899	0.160365	0.496949	0.161172	0.888744	0.064018	0.174325	0.169676	0.236325	0.324853	6.51922	6.94048	6.49879	6.36492	7.44741	7.54022	12.9734	23.6501	17.7627	16.8636	21.2648	19.6397	3.08473	4.32217	5.08927	5.32381	4.55401	2.78204		0.263819	0.406531	6.82181	6.94854	21.5182	15.8666	4.16539	4.21995		1	3.94103e-13	2.46927	UP	5.53752e-08
Nitab4.5_0000007g0070.1		459					0	0	0	0	0	0	0	0	0	0	0	0	0	0	0	0	0	0	0	0	0	0	0	0	0	0	0	0		0	0	0	0	0	0	0	0		0	NA	NA	-	NA
Nitab4.5_0000007g0080.1	XM_016645460.1	324					0	0	0	0	0	0	0	0	0	0	0	0	0	0	0	0	0	0	0	0	0	0	0	0	0	0	0	0		0	0	0	0	0	0	0	0		0	NA	NA	-	NA
Nitab4.5_0000007g0090.1	XM_016631077.1	2940					2.85841	4.07386	5.97413	6.07262	3.11984	3.46401	2.14509	5.84312	6.92112	6.19922	12.2179	13.5786	12.4025	12.952	12.6471	12.6864	17.3743	20.9801	22.4135	16.3575	18.3456	19.1433	15.2686	17.9109	16.6224	16.2546	16.1296	13.3214		4.51941	5.01186	12.4225	13.0723	19.4897	18.7151	16.6006	15.2352		1	2.03378e-15	1.03449	UP	4.8474e-09
Nitab4.5_0000007g0100.1	XM_016611065.1	499					4.13926	5.22316	3.10231	4.42767	7.72844	2.83099	5.96621	5.27531	1.75691	1.15938	3.39265	2.87118	2.72603	7.65876	2.43699	3.86625	9.65779	6.33425	7.96754	4.66326	7.36475	6.52003	25.6829	24.5489	23.7786	15.0289	16.1694	18.1087		3.45403	5.81047	2.85189	4.79873	6.73968	7.42953	24.6701	16.4357		1	2.56749e-05	1.46203	UP	0.256564
Nitab4.5_0000007g0110.1	XM_016611065.1	912					1.86695	1.47262	1.91987	1.31155	0.77806	0.495976	0.639904	1.20736	3.24754	0.860523	0.205192	0.160625	0.274818	0	0	0.086166	0.53425	0.998748	0.259379	0.443062	1.12571	0.951106	9.72729	10.6653	9.19017	9.14702	11.6135	7.04854		1.50048	1.09899	0.160003	0.0822637	1.02519	0.41223	9.86093	9.2697		1	4.65592e-05	1.63071	UP	0.00018743
Nitab4.5_0000007g0120.1		201					0	0	0	0	0	0	0	0	0	0	0	0	0	0	0	0	0	0	0	0	0	0	0	0	0	0	0	0		0	0	0	0	0	0	0	0		0	NA	NA	-	NA
Nitab4.5_0000007g0130.1	XM_016623290.1	291					0	2.67529	1.03117	3.53604	5.92996	5.76638	0	0.908581	1.93303	2.27427	0	0	0	0	1.17812	0	0	0	3.23612	0	4.07187	0	4.19996	3.454	2.53135	3.25595	3.77981	2.88356		1.9543	3.45819	0.392706	0	1.35729	1.07871	3.3951	3.30644		1	NA	NA	-	NA
Nitab4.5_0000007g0140.1		891					0	0	0	0	0	0	0	0	0	0	0	0	0	0	0	0	0	0	0	0	0	0	0	0	0	0	0	0		0	0	0	0	0	0	0	0		0	NA	NA	-	NA
Nitab4.5_0000007g0150.1	XM_016600346.1	786					0.634177	1.75325	1.10929	3.16585	3.40709	0.960975	1.11811	6.01428	0.250333	1.11323	21.6879	13.9527	22.1431	16.9832	18.0081	14.9093	6.46074	11.0765	6.78212	7.5619	16.883	11.1874	7.39345	9.6276	7.60353	4.01031	6.04277	5.66574		0.991337	4.19574	20.613	15.2817	13.0489	6.93492	8.20819	5.23961		1	7.91072e-10	1.75673	UP	0.779172
Nitab4.5_0000007g0160.1	XM_016615904.1	360					0	1.82842	2.72479	4.83984	8.86394	1.4142	0.955177	28.518	2.26702	4.98851	28.841	12.7165	45.4619	18.2735	28.1891	15.1809	5.8173	4.76524	5.0404	4.9876	5.80159	3.26223	38.7142	37.4752	38.5979	21.1186	28.2018	35.358		2.02544	14.0739	34.164	15.3903	4.60968	5.28176	38.2624	28.2261		1	8.4671e-08	2.64254	UP	0.500894
Nitab4.5_0000007g0170.1	XM_016659688.1	1075					0.427259	0.139161	1.70756	2.71175	1.19853	0.405824	0.418439	3.9268	1.07111	0.846693	33.5726	14.9771	36.6647	12.5415	31.4462	13.4241	2.07959	7.60625	3.76517	3.77947	10.1379	8.42296	5.39466	5.17427	5.20622	2.83952	3.19694	2.38789		0.716578	2.61236	33.8945	13.6476	8.72237	3.20808	5.25838	2.80812		1	1.4026e-11	1.80843	UP	0.760855
Nitab4.5_0000007g0180.1	XM_016581760.1	368					0	0	0	0	0	0	0	0	0	0	0.530669	0	0	1.04554	0.170432	0.701677	0	0.532196	0.215909	0	0.928514	0	14.5929	14.5844	22.367	15.6366	10.6994	17.9957		0	0	0.2337	0.582407	0.486903	0.0719697	17.1814	14.7772		1	5.62311e-23	4.28527	UP	7.49669e-16
Nitab4.5_0000007g0190.1	XM_016600872.1	1018					0	0	0	0.060139	0	0	0.135707	0	0	0	23.2188	26.7213	18.6848	23.3236	18.0326	27.1437	9.35099	13.8645	7.49119	7.97281	15.7955	9.66071	0.266313	0.179244	0.286855	0.599519	0.579646	0		0.0193867	0.0200463	19.9787	25.7295	13.1069	8.27167	0.244137	0.393055		1	0.00114072	1.65557	UP	0.0179299
Nitab4.5_0000007g0200.1	XM_016600872.1	525					0	0	0	0	0	0	0	0	0	0	3.72648	7.91992	5.4838	5.4836	5.65001	8.32202	0.660882	0.850517	1.38041	2.45565	0.720902	1.60837	0.204165	0	0	0	0	0		0	0	4.95343	7.24185	1.05993	1.49898	0.068055	0		1	0.365149	0.394513	-	1
Nitab4.5_0000007g0210.1	XM_016587086.1	2444					0.848924	0.659582	1.21912	4.84495	3.47343	0.757589	0.518164	4.76976	1.34243	1.3315	8.04069	13.7194	6.33895	15.2922	7.17925	13.3509	21.477	18.1495	27.8165	25.3325	17.7763	17.0407	12.1133	14.6885	11.9037	7.49272	7.44751	6.57972		0.9539	4.36271	7.1863	14.1208	17.6555	24.8753	12.9018	7.17332		1	1.33569e-73	2.22778	UP	0.25689
Nitab4.5_0000007g0220.1		651					0	0	0	0	0	0	0	0	0	0	0	0	0	0	0	0	0	0	0	0	0	0	0	0	0	0	0	0		0	0	0	0	0	0	0	0		0	NA	NA	-	NA
Nitab4.5_0000007g0230.1	XM_016580982.1	1041					0	0	0	0	0	0.075585	0	0.066542	0	0	0	0	0	0	0	0	0	0.066876	0	0	0.069625	0	0	0	0	0	0	0		0.0107979	0.0221807	0	0	0.0455003	0	0	0		0	NA	NA	-	NA
Nitab4.5_0000007g0240.1	XR_001656236.1	321					23.6717	14.8004	17.0058	10.3922	8.99095	17.0402	14.1652	20.0161	11.7521	19.1214	5.85342	8.68719	11.5125	9.13289	8.15157	12.0387	26.2409	16.3111	18.4315	15.2265	26.3222	21.8745	26.9542	37.5912	35.7997	25.6572	25.7744	27.0999		16.7938	13.1331	8.50584	9.95293	21.5026	19.9663	33.4484	26.1772		1	0.140971	0.337603	-	0.144206
Nitab4.5_0000007g0250.1	XM_016580979.1	1158					0	0	0	0	0	0	0	0	0	0	0.051259	0	0	0	0	0	0	0	0	0	0	0	0	0	0	0	0	0		0	0	0.0170863	0	0	0	0	0		0	NA	NA	-	NA
Nitab4.5_0000007g0260.1	XM_016580980.1	837					0	0	0	0.086258	0	0	0	0.084678	0	0	0	0.090349	0.397634	0.614217	0.12	0.50246	1.63725	1.96732	2.86482	2.51163	1.8819	1.56848	0	0	0	0	0	0		0	0.0569787	0.172545	0.402342	1.8059	2.3379	0	0		1	1	-1.14625e-15	-	0.135996
Nitab4.5_0000007g0270.1		525					0.075865	0	0.298434	2.57899	1.70649	0.309861	0	0.771942	0.165578	0.129872	1.94782	1.34269	2.08324	0.377654	1.21097	0.928204	13.8228	11.9072	9.38678	13.239	7.58533	11.7947	2.44998	2.45482	1.81414	5.62757	8.87387	6.37734		0.139944	1.68581	1.74734	0.882849	10.4291	12.1495	2.23964	6.95959		1	2.42035e-08	2.22112	UP	0.0379976
Nitab4.5_0000007g0280.1	XM_016595565.1	738					0	0	0	0	0	0.332825	0	0	0	0	0	0	0	0	0	0	0	0	0	0	0	0	0	0	0	0	0	0		0.0475464	0	0	0	0	0	0	0		0	NA	NA	-	NA
Nitab4.5_0000007g0290.1		762					0.125773	0.190862	0.630842	0.716587	0.14895	0	0.08387	0.935041	0.576898	0.462762	0.072342	0	0	0	0	0.10908	0.210485	0.192511	0.277507	0.487173	0	0	0.255726	0.269082	0	0.249165	0.143951	0.300827		0.295858	0.600193	0.024114	0.03636	0.0641703	0.325055	0.174936	0.231314		1	0.242763	-0.691828	-	0.135141
Nitab4.5_0000007g0300.1	XR_001644900.1	510					2.95421	3.08759	3.79779	1.59058	3.77248	3.65178	3.06202	6.45438	0.164281	0.505409	1.18488	0	0	0.234623	0.744557	0.248102	0.506373	0.393042	0	0.471906	0.818133	0.94936	1.08535	0.238956	0	0.214207	0.49885	0.785203		2.46044	3.93915	0.643145	0.160908	0.720178	0.326093	0.441437	0.49942		1	0.00459948	-2.21239	DOWN	0.0128722
Nitab4.5_0000007g0310.1		268					2.11578	0.744788	2.77433	3.02137	13.3452	1.44028	3.89056	8.61145	6.15707	2.41465	0	1.2482	2.97945	3.51078	3.75252	4.31443	6.11909	1.31778	3.84981	3.80639	2.66096	0	0	0	0	0	0	0		2.79107	8.32599	2.24399	3.02447	1.32625	4.59176	0	0		1	NA	NA	-	NA
Nitab4.5_0000007g0320.1	XM_016598719.1	1116					1.05464	1.56484	2.0458	8.08555	4.58805	0.962713	0.885532	6.58017	4.03304	3.53023	3.42923	1.14187	3.44433	0.407019	3.33144	0.954364	31.3755	31.5815	31.3351	28.4415	35.8796	29.1868	16.0769	15.94	16.4356	33.555	32.6974	33.1978		2.01097	6.41792	3.40167	0.834418	32.216	30.384	16.1508	33.1501		1	9.58862e-11	1.65709	UP	8.18479e-05
Nitab4.5_0000007g0330.1	XM_016624424.1	519					1.09654	1.4364	3.01134	0.991774	1.32311	3.46314	1.0636	3.47153	2.05092	1.44303	2.80314	4.39539	1.46254	5.64264	2.76991	2.46601	9.19022	6.03751	6.15786	3.89936	4.09286	2.67287	3.7646	4.12604	3.25614	4.04134	5.50057	3.77317		1.93785	1.9288	2.34519	4.16801	4.26775	6.41581	3.71559	4.43836		1	0.562491	0.197026	-	0.20576
Nitab4.5_0000007g0340.1	XM_016644285.1	1445					0.849526	1.5384	1.02754	2.30171	2.58234	1.44438	1.22868	3.31078	1.39259	1.16643	0.641907	3.31805	1.39168	1.82614	1.55435	3.21096	3.45635	1.6984	2.8943	2.26928	2.79927	3.20159	3.1448	2.52213	3.05971	3.33584	2.77025	3.08026		1.23536	2.73161	1.19598	2.78505	2.56642	2.87331	2.90888	3.06211		1	0.00942806	0.57499	-	0.873291
Nitab4.5_0000007g0350.1		333					0	0	0	0	0	0	0	0	0	0	0	0	0	0	0	0	0	0	0	0	0	0	0	0	0	0	0	0		0	0	0	0	0	0	0	0		0	NA	NA	-	NA
Nitab4.5_0000007g0360.1	XM_016598201.1	303					2.16131	2.51993	2.66125	18.2403	1.15118	2.99639	0.662607	8.63218	4.30403	4.66627	3.86747	18.0148	4.41823	10.1525	13.5742	8.9773	7.09888	9.83361	11.9318	8.79172	5.95768	5.61922	4.33267	1.5203	1.11069	2.39931	3.94645	3.1802		2.85311	9.34121	7.28664	12.3815	7.13683	9.27415	2.32122	3.17532		1	0.344407	-0.646311	-	0.199328
Nitab4.5_0000007g0370.1	XM_016612132.1	1662					0.019569	0.042738	0.035552	0	0	0.073375	0.147775	0	0.132593	0.051394	1.66915	1.37928	1.98213	1.65793	2.01427	1.71788	0.924764	0.727317	1.19188	0.649964	0.92284	0.57502	0.15283	0.341021	0.120026	0.321907	0.039995	0.046921		0.0718566	0	1.88852	1.58503	0.741726	0.922201	0.204626	0.136274		1	0.0992846	0.782239	-	0.000685476
Nitab4.5_0000007g0380.1	XM_016604409.1	1329					14.5192	12.1829	14.6222	1.10624	1.00814	10.4627	9.0757	1.89946	13.0118	10.911	0.053362	0	0	0	0	0	0.08918	0.056695	0.116159	0	0.288103	0	1.10696	1.67621	2.47987	2.0116	2.3463	1.54014		12.1122	1.33795	0.0177873	0	0.114933	0.0684463	1.75435	1.96601		1	7.3301e-09	-2.02551	DOWN	0.328313
Nitab4.5_0000007g0390.1		690					0	0	0	0	0	0	0	0	0	0	0	0	0	0	0	0	0	0	0	0	0	0	0	0	0	0	0	0		0	0	0	0	0	0	0	0		0	NA	NA	-	NA
Nitab4.5_0000007g0400.1	XM_016639021.1	996					65.3308	58.4559	73.1572	17.5308	21.9818	63.8923	61.7201	32.9222	99.2248	90.8326	11.9099	5.70057	10.8345	6.70594	7.78186	7.83593	0.265335	4.62634	0.167394	0.337532	1.57934	1.88499	72.0553	70.9508	78.1907	93.9757	89.0778	75.8732		73.2305	24.1449	10.1754	6.74748	2.69689	0.256754	73.7323	86.3089		1	0.10211	-0.314816	-	2.78052e-06
Nitab4.5_0000007g0410.1		624					0	0	0	0	0	0	0	0	0	0	0	0	0	0	0	0	0	0	0	0	0	0	0	0	0	0	0	0		0	0	0	0	0	0	0	0		0	NA	NA	-	NA
Nitab4.5_0000007g0420.1	XM_016578364.1	1554					22.6405	22.0256	24.1144	23.7386	21.8683	22.4887	20.2907	23.2381	28.7462	30.8592	20.8996	23.6813	21.0722	21.1644	23.1081	25.4116	28.8824	33.7523	31.8449	28.7367	29.7254	33.6682	44.4988	43.1438	43.0187	41.0866	39.6979	39.2956		24.4522	22.9483	21.6933	23.4191	32.382	29.8214	43.5538	40.0267		1	0.0369673	0.218716	-	0.00537752
Nitab4.5_0000008g0010.1	XM_016619116.1	778					1.07905	0.881283	1.93975	2.92507	3.46704	1.85917	0.523133	2.14457	0.331157	1.68824	2.11648	6.36	2.24274	6.04498	1.21207	6.22035	11.3804	3.05433	7.5339	10.1802	4.66705	5.20635	52.6759	64.8144	76.3777	62.3388	59.0808	57.9267		1.18597	2.84556	1.85709	6.20844	4.30925	9.69816	64.6227	59.7821		1	3.62498e-43	3.84195	UP	6.78703e-18
Nitab4.5_0000008g0020.1	XM_016619115.1	2022					0.525544	0.435012	1.03662	0.136903	0.315476	0.796428	0.55464	0.831072	0.871294	0.542438	0.357272	0.334911	0.129509	0.249364	0.258584	0.463564	0.253113	0.315942	0.400308	0.241088	0.250653	0.464998	5.65372	5.07938	7.86927	7.67072	6.7929	8.19842		0.680282	0.427817	0.248455	0.34928	0.343864	0.29817	6.20079	7.55401		1	4.03527e-11	1.99695	UP	7.94516e-17
Nitab4.5_0000008g0030.1	XM_016600186.1	690					11.2103	13.9187	7.77743	7.18108	34.8196	14.1917	7.35749	60.7981	7.27691	14.5457	252.244	75.0041	239.77	51.2943	231.73	85.1173	10.5921	25.7408	3.65282	7.03859	22.0145	23.0658	5.89388	8.10338	8.09819	8.40854	10.1432	6.92927		10.8969	34.2663	241.248	70.4719	23.607	7.09451	7.36515	8.49367		1	0.165634	-0.49973	-	0.00658582
Nitab4.5_0000008g0040.1	XR_001648757.1	1107					0.756227	0.938984	0.901527	0	0.642758	0.969079	1.16165	1.00241	1.16144	0.19737	0.669348	1.56523	0.781229	1.56233	1.04572	1.51041	0.713485	0.347115	0.255023	0.252611	0.305069	0.316778	5.93558	3.43552	5.03514	4.57426	2.70315	3.24193		0.869468	0.54839	0.832098	1.54599	0.322987	0.40704	4.80208	3.50645		1	0.0246482	1.37056	UP	0.00115846
Nitab4.5_0000008g0050.1	XM_016585910.1	228					0	0	0	0	0	0	0	0	0	4.78896	0	0	0	0	0	0	0	0	0	0	0	0	0	0	6.45194	0	1.936	0		0.684137	0	0	0	0	0	2.15065	0.645333		1	NA	NA	-	NA
Nitab4.5_0000008g0060.1	XM_016624190.1	693					8.07957	9.50006	8.67374	16.5673	38.9911	7.77606	6.10279	4.33032	11.9751	23.5458	91.4871	9.57243	99.5443	15.8662	93.2771	17.6439	62.8152	100.992	50.5664	73.7039	70.7265	75.5666	544.887	529.788	602.752	538.162	502.974	457.225		10.8076	19.9629	94.7695	14.3608	82.4283	62.3618	559.142	499.453		1	1.63125e-34	4.01382	UP	1.82607e-20
Nitab4.5_0000008g0070.1	XM_016624191.1	961					5.50055	8.19439	5.39907	7.39046	24.1763	5.96546	6.21942	3.12594	4.67611	14.8818	28.4944	7.48252	29.9679	5.43159	27.605	10.4442	68.6692	79.168	59.3038	78.2794	66.8812	70.2955	101.013	113.451	102.653	99.3543	95.3714	80.8545		7.26239	11.5642	28.6891	7.78609	72.1149	68.7508	105.706	91.8601		1	2.90914e-16	2.63754	UP	1.36552e-09
Nitab4.5_0000008g0080.1	XM_016621022.1	802					177.299	155.057	189.717	211.321	229.68	183.462	173.234	197.236	157.214	180.479	413.268	140.54	463.483	107.801	463.347	159.896	21.5663	40.7019	14.5455	21.4103	33.958	32.9088	417.496	418.105	396.146	436.839	466.72	415.26		173.78	212.746	446.699	136.079	35.8562	19.174	410.582	439.606		1	7.07309e-05	0.583655	-	0.00360113
Nitab4.5_0000008g0090.1		420					0	0	0	0	0	0	0	0	0	0	0	0	0	0	0	0	0	0	0	0	0	0	0	0	0	0	0	0		0	0	0	0	0	0	0	0		0	NA	NA	-	NA
Nitab4.5_0000008g0100.1		1530					0	0	0	0	0	0	0	0	0	0	0	0	0	0	0	0	0	0	0	0	0	0	0	0	0	0	0	0		0	0	0	0	0	0	0	0		0	NA	NA	-	NA
Nitab4.5_0000008g0110.1	XM_016635393.1	829					1.49763	0.96168	2.46071	0.513789	0.143553	0.9529	0.209545	0.926331	1.70172	0.938539	4.05873	5.78768	2.43637	4.42015	4.69711	3.31953	1.13087	1.89021	3.97143	3.11689	1.19985	2.03344	53.329	72.3452	77.2593	68.1504	61.2402	54.0571		1.2461	0.527891	3.73074	4.50912	1.70783	2.73973	67.6445	61.1492		1	4.1296e-31	3.81546	UP	8.42875e-33
Nitab4.5_0000008g0120.1		432					0.104626	0	0.411577	0.448226	0	0	0.144293	1.0646	0.228353	0	0.682305	0	0	0.520831	0.695866	0	0	0	0.190375	0	0.986895	0.985838	3.53715	5.87346	1.82631	3.53442	1.90765	2.77712		0.126978	0.504276	0.45939	0.17361	0.657578	0.0634583	3.74564	2.73973		1	0.000148209	2.41452	UP	0.060465
Nitab4.5_0000008g0130.1	XM_016600185.1	1380					2.03561	1.75402	1.46089	28.6771	52.5405	1.83089	1.87154	2.3951	1.33408	7.05906	32.7335	11.3921	33.4248	9.58433	31.124	19.3349	5.84832	11.4015	3.76995	8.21845	10.58	9.45979	108.824	112.73	111.841	142.457	140.903	135.339		2.47801	27.8709	32.4274	13.4371	10.4804	5.94558	111.132	139.567		1	3.13842e-16	3.77688	UP	0.000248281
Nitab4.5_0000008g0140.1	XM_016600186.1	657					0.339852	0	0.697802	0.433496	0	0	0	0	0	0	0.254192	0	1.20386	0.602267	0	0	0	0.792778	0	0	1.13597	0	1.95593	0	0.691265	0	0.177675	0		0.148236	0.144499	0.486019	0.200756	0.642917	0	0.882397	0.059225		1	0.179867	1.21471	-	0.833256
Nitab4.5_0000008g0150.1	XM_016600181.1	885					119.952	111.452	90.8563	189.706	386.686	96.7031	104.136	187.906	117.664	305.669	237.218	59.2803	231.323	33.2187	221.026	86.7884	27.7686	42.0949	22.702	38.8125	45.7438	22.5445	782.582	789.96	867.221	948.671	936.917	811.878		135.205	254.766	229.856	59.7625	36.7944	29.761	813.254	899.155		1	3.25926e-13	1.85586	UP	1.76916e-05
Nitab4.5_0000008g0160.1		657					0	0	0	0	0	0	0	0	0	0	0	0	0	0	0	0	0	0	0	0	0	0	0	0.50828	0	0	0	0		0	0	0	0	0	0	0.169427	0		0	NA	NA	-	NA
Nitab4.5_0000008g0170.1	XM_016600182.1	913					87.5617	69.8909	80.5565	87.1789	135.769	75.3981	72.8501	134.884	91.1744	105.778	45.9238	32.262	48.5299	18.9029	49.9411	48.1111	11.369	20.5063	8.24919	14.5745	17.007	19.8546	167.889	175.592	167.948	173.669	184.606	175.525		83.3157	119.277	48.1316	33.092	19.1226	11.3975	170.477	177.933		1	0.014571	0.427887	-	0.483757
Nitab4.5_0000008g0180.1	XM_016659023.1	878					105.36	91.784	91.8459	246.156	335.295	89.5462	103.191	298.481	106.868	141.785	347.103	162.918	378.218	124.357	347.111	190.635	4.38037	6.75554	1.47649	1.37664	4.42119	3.10535	131.189	138.943	142.966	158.157	155.121	131.101		104.34	293.311	357.477	159.303	4.76069	2.41117	137.699	148.126		1	0.675516	0.108593	-	0.0019547
Nitab4.5_0000008g0190.1	XM_016659024.1	663					8.97894	8.67947	7.93899	14.9548	17.9666	9.45079	6.52632	6.47043	6.44416	18.7464	13.6722	3.97861	8.16482	1.2805	6.42025	2.98085	8.3808	15.4666	5.76145	11.8036	8.70876	12.3672	39.4663	34.8469	39.0836	39.9927	40.7909	31.4913		9.53786	13.1306	9.4191	2.74665	12.1809	8.64863	37.7989	37.425		1	3.19217e-06	1.34287	UP	0.00106205
Nitab4.5_0000008g0200.1	XM_016631180.1	672					34.9845	34.1385	33.7476	36.4932	39.0308	32.0686	31.0518	51.7503	36.3826	53.3324	56.2921	13.157	61.7517	12.8452	56.3691	25.0021	3.54045	12.88	3.56583	5.0929	11.0616	11.218	15.4232	14.7792	12.9089	18.5197	17.5729	17.3065		36.5294	42.4247	58.1376	17.0014	11.7199	4.06639	14.3704	17.7997		1	3.1594e-15	-1.07803	DOWN	5.3145e-08
Nitab4.5_0000008g0210.1	XM_016640160.1	1004					268.048	242.058	236.752	643.845	607.551	231.651	264.737	553.549	272.04	298.833	142.053	122.172	161.658	125.258	138.373	112.819	153.466	177.258	141.964	134.725	165.711	157.119	653.395	603.63	572.55	677.318	664.03	676.829		259.16	601.649	147.362	120.083	166.696	143.385	609.858	672.726		1	2.51314e-06	0.617253	-	0.640179
Nitab4.5_0000008g0220.1	XM_016631181.1	753		other			10.4009	9.20478	10.5188	16.1489	17.1425	11.6539	9.86687	20.7366	13.5019	12.1517	6.29187	8.15029	7.55348	8.05571	6.90377	10.6978	17.1966	20.4219	21.0293	15.3424	19.6833	18.7608	65.696	58.4078	70.063	76.0249	83.5599	77.7577		11.0427	18.0093	6.91637	8.96793	19.622	17.8561	64.7223	79.1142		1	3.05398e-26	1.36077	UP	5.48501e-13
Nitab4.5_0000008g0230.1	XM_016635326.1	1313					25.749	26.2876	34.5258	24.0795	26.0191	29.8723	22.6096	36.0585	33.9658	33.7968	31.6668	32.3995	37.0648	28.4538	35.64	34.7211	34.4048	37.0754	34.3405	34.3858	34.2908	36.4665	180.752	187.924	191.356	232.787	229.994	212.255		29.5438	28.7191	34.7905	31.8581	35.9442	34.377	186.678	225.012		1	2.69016e-42	1.2991	UP	3.97515e-47
Nitab4.5_0000008g0240.1	XM_016635328.1	783					0.455188	0.137261	0.415632	1.83288	1.21025	0	0.40095	0.132511	0.331305	0.129872	4.22474	2.01468	4.43562	3.25346	2.96018	2.66593	4.9913	3.74918	3.68493	4.1267	4.55637	2.23658	15.4478	16.223	13.3375	11.1777	14.0006	10.1988		0.267173	1.05855	3.87352	2.64469	3.51404	4.26765	15.0027	11.7923		1	8.86541e-19	3.99853	UP	1.07023e-06
Nitab4.5_0000008g0250.1	XM_016581488.1	480					0	0	0	0	0	0	0	0	0	0	0.135567	1.03018	0	0.620903	0.221219	0.169563	79.3548	48.7658	93.8177	85.9777	36.7017	58.1767	21.3752	21.5922	16.3828	35.0261	29.3941	33.4773		0	0	0.118929	0.606881	47.8814	86.3834	19.7834	32.6325		1	1.62813e-52	5.12696	UP	2.74289e-45
Nitab4.5_0000008g0260.1	XM_016635323.1	2565					5.99353	5.33849	10.6108	15.9082	9.31632	6.35396	4.32921	15.4079	10.3956	11.3372	17.3271	21.1681	15.7763	23.0738	19.1639	21.4648	24.3482	23.8544	31.5763	28.0443	25.434	25.9294	46.8707	48.5975	51.5483	78.966	69.8317	61.5202		7.76555	13.5441	17.4224	21.9022	25.0726	27.9896	49.0055	70.106		1	3.24155e-47	1.50333	UP	2.65991e-28
Nitab4.5_0000008g0270.1	XM_016635322.1	396					0	0	0	0.293758	0.240677	0	0	0	0.203704	0.144992	0	0	0.127029	0.12378	0.390735	0.121384	0.377967	0.714575	1.26402	2.83611	0.367152	0.159015	0.181683	0	0	0	0.405723	0		0.0498137	0.178145	0.172588	0.0817213	0.413581	1.4927	0.060561	0.135241		1	0.937885	0.0695756	-	0.389496
Nitab4.5_0000008g0280.1		654					0.07494	0.08012	0	0	0	1.24621	0.24576	0.617554	0	0.259058	0.237306	0.21868	0.160351	0.375486	0.613398	0.156432	2.8532	1.57657	1.09492	0.821012	1.56615	0.899062	1.33403	1.52484	0.572885	0.832824	1.47924	0.621609		0.272298	0.205851	0.337018	0.250199	1.34726	1.58971	1.14392	0.977892		1	0.0189984	1.44362	UP	0.0145489
Nitab4.5_0000008g0290.1	XM_016626943.1	327					0.247299	1.04464	0.486409	0	1.40384	0	0.341055	2.01307	2.69871	1.27005	0.80636	1.75073	0	2.46211	0	1.51285	0.715218	2.31039	3.1585	1.77893	3.2812	2.91245	1.46999	1.57882	0.858291	3.66368	2.59543	0.881747		0.869737	1.13897	0.268787	1.90856	2.83468	1.88422	1.30237	2.38029		1	0.826796	0.147275	-	0.554462
Nitab4.5_0000008g0300.1	XM_016619949.1	426					6.44193	6.5368	4.78011	10.2162	10.2231	8.34084	9.0735	12.7054	4.73708	7.49931	3.03118	2.69068	2.3347	1.63318	2.42841	2.74581	0.968728	1.81948	1.97726	0.818116	1.39647	3.43057	32.8613	36.8426	36.1753	28.0993	34.4543	41.8717		6.77279	11.0482	2.5981	2.35656	2.21551	1.2547	35.2931	34.8084		1	0.000904195	0.993533	-	0.162409
Nitab4.5_0000008g0310.1	XM_016594619.1	1465					40.8101	44.584	53.0529	64.4307	64.2211	46.412	41.898	74.9079	60.6502	57.9901	73.6386	100.613	82.2568	105.786	75.4957	100.171	56.7038	37.0588	64.361	62.4948	46.63	45.22	322.374	325.812	308.787	347.909	354.366	321.507		49.3425	67.8532	77.1304	102.19	42.9696	61.1865	318.991	341.261		1	4.17487e-61	1.5891	UP	6.29311e-36
Nitab4.5_0000008g0320.1	XM_016594620.1	945					55.9296	57.1699	67.5757	75.7069	70.405	64.5938	45.5111	66.8193	52.9856	64.2613	44.7977	60.9693	41.7174	54.5662	38.5097	63.5728	50.5792	48.2005	54.3731	46.5673	47.2001	47.0751	233.995	257.619	259.532	275.035	282.083	296.463		58.2896	70.9771	41.6749	59.7028	47.4919	50.5065	250.382	284.527		1	1.84411e-24	0.989961	-	3.37787e-20
Nitab4.5_0000008g0330.1	XM_016645990.1	420					0	0	0	0	0	0	0	0	0	0	0	0.044036	0	0	0	0	0	0	0	0	0	0	0	0	0	0	0	0		0	0	0	0.0146787	0	0	0	0		0	NA	NA	-	NA
Nitab4.5_0000008g0340.1	XR_001644216.1	450					0	0	0	0	0	0	0	0	0	0	0	0	0	0	0	0	0	0	0	0	0	0	0	0	0	0	0	0		0	0	0	0	0	0	0	0		0	NA	NA	-	NA
Nitab4.5_0000008g0350.1	XM_016645990.1	1032					0	0	0	0.069999	0	0	0	0	0	0	0	0	0	0	0	0	0	0	0	0	0	0	0.255498	0	0	0.081926	0	0		0	0.023333	0	0	0	0	0.085166	0.0273087		0	NA	NA	-	NA
Nitab4.5_0000008g0360.1	XM_016594617.1	705					13.2596	10.7672	13.5339	7.07397	5.33095	12.6111	10.4595	9.6792	16.0479	10.6632	3.44791	2.71826	2.92963	2.0942	3.37204	1.03635	8.13723	7.41081	10.0634	7.19233	9.09781	8.90179	97.9982	75.8507	84.2643	104.235	92.6782	97.215		12.4775	7.36137	3.24986	1.94961	8.47014	8.46432	86.0377	98.0427		1	5.38731e-19	1.46669	UP	6.04485e-30
Nitab4.5_0000008g0370.1	XM_016594614.1	718					0.169699	0	0.168278	1.00086	1.64929	0	0	0.957407	0.165556	0.154906	0	0.392795	0.578071	1.09944	1.36027	0	0	0	0	0.281795	0.649921	0.180666	64.951	60.681	67.4432	41.639	44.276	54.0253		0.0940627	1.20252	0.646112	0.49741	0.276862	0.0939317	64.3584	46.6468		1	5.16399e-25	6.34075	UP	4.30841e-07
Nitab4.5_0000008g0380.1	XM_016594616.1	1095					0.891721	0.884726	1.06092	0.320303	0.390564	0.836203	1.10943	1.25644	1.01068	0.731639	0.667949	1.28972	1.21877	1.44754	0.95448	0.781816	1.61356	2.14701	2.07731	2.87649	1.932	1.76978	11.9352	12.2357	11.2706	9.5111	12.3788	10.5159		0.932189	0.655769	0.947067	1.17302	1.9496	2.18912	11.8138	10.8019		1	1.77151e-17	1.97741	UP	3.14137e-20
Nitab4.5_0000008g0390.1	XM_016614430.1	1449					0.049826	0.196543	0.047516	0	0	0	0.246562	0	0	0.139865	0.422427	0.378061	0.38017	0.489932	0.503288	0.2662	0.762286	0.552368	0.670616	0.446951	0.311717	0.688112	5.27694	4.5854	5.59793	1.26624	1.62482	1.88342		0.0971874	0	0.435295	0.378064	0.517399	0.626618	5.15343	1.5915		1	4.28504e-18	4.00099	UP	1.2998e-14
Nitab4.5_0000008g0400.1	XM_016614432.1	1407					4.7787	5.798	6.97015	0.26059	0	4.14326	3.91748	1.05121	10.8515	7.1381	5.95889	5.1737	4.2541	2.59248	4.87583	3.20799	11.2592	12.577	10.6896	8.71695	11.9312	14.0766	14.7113	15.4316	18.32	23.272	21.9181	18.4713		6.22816	0.437267	5.02961	3.65806	12.8616	10.2219	16.1543	21.2205		1	0.0389431	0.936269	-	9.83908e-21
Nitab4.5_0000008g0410.1	XM_016623341.1	1092					5.9294	6.15797	8.34219	4.43428	4.74771	7.0893	6.70211	9.68358	10.5889	11.0374	17.702	11.8588	18.9305	13.052	14.5743	12.294	66.4484	75.2873	71.3202	74.2176	77.7608	65.9004	67.6643	74.5409	76.4851	90.0131	89.0493	84.0029		7.97818	6.28852	17.0689	12.4016	72.9828	70.6621	72.8968	87.6884		1	4.14586e-77	2.22465	UP	3.07569e-82
Nitab4.5_0000008g0420.1	XR_001651326.1	1034					2.61829	2.11859	5.02605	2.09399	1.01676	2.96376	0.114671	2.71425	4.36933	5.40864	4.24093	5.68338	2.48522	4.45555	3.16174	3.83613	5.7045	6.60344	6.48028	6.5961	7.58991	6.5739	18.7997	18.1509	17.7502	15.8009	14.7965	16.4556		3.23133	1.94167	3.29596	4.65835	6.92242	6.26029	18.2336	15.6843		1	1.55662e-05	1.9059	UP	0.000150823
Nitab4.5_0000008g0430.1	XR_001642973.1	702					52.2028	59.9961	46.5944	46.6942	70.4513	66.8225	68.5249	84.5507	39.2292	36.4492	27.4804	42	25.6206	43.7548	35.3275	47.2786	34.0308	25.338	22.6113	26.8824	27.1786	25.7525	248.762	238.71	259.093	244.509	214.752	236.349		52.8313	67.2321	29.4762	44.3445	26.0897	27.8415	248.855	231.87		1	6.45794e-12	1.36797	UP	1.6965e-06
Nitab4.5_0000008g0440.1	XR_001651084.1	588					1.51792	1.43711	1.49231	0.975103	0.431022	0.989806	1.56373	2.54861	2.46747	1.93288	2.24442	4.66819	3.15858	4.15481	2.70314	3.3346	9.18963	6.09589	8.91265	6.7823	3.40743	6.34324	10.3275	13.8479	11.6487	8.28369	9.9849	10.5781		1.62875	1.31825	2.70205	4.05253	5.28219	8.29486	11.9413	9.61557		1	3.6686e-09	1.64052	UP	6.63465e-09
Nitab4.5_0000008g0450.1	XM_016616572.1	1464					6.94875	5.90396	8.62039	2.80546	1.40811	6.48311	3.68613	3.69262	8.95346	9.754	2.63177	1.34984	2.52185	3.23424	3.62922	2.1935	8.44208	9.00445	7.4175	8.11268	10.5951	10.022	51.2022	51.302	52.2575	46.7578	41.4325	38.2828		7.19283	2.6354	2.92762	2.25919	9.87384	7.99075	51.5872	42.1577		1	4.63353e-36	1.82969	UP	3.41349e-55
Nitab4.5_0000008g0460.1	XM_016616573.1	1962					1.84701	2.02729	3.54095	7.65458	11.5119	2.39798	1.37495	4.25669	2.86025	3.48258	10.1273	7.6975	4.05074	5.25976	5.26864	11.3442	8.7965	11.5415	8.57002	11.2104	9.3374	7.9612	8.94833	10.3457	10.0322	11.2631	11.0509	10.5001		2.50443	7.80771	6.48224	8.10047	9.61338	9.52566	9.77541	10.938		1	2.58144e-09	1.24249	UP	0.207798
Nitab4.5_0000008g0470.1	XM_016603243.1	1311					0.570134	0.474424	0.810201	1.33188	0.639599	0.372359	0.056643	1.71872	0.28154	0.678343	15.0128	8.77493	16.4883	9.13348	18.8448	11.4981	15.9713	11.4403	19.3268	16.7702	20.7187	11.4797	8.40213	9.38388	6.47938	8.7891	9.68011	9.03299		0.463378	1.23007	16.782	9.80216	14.5462	17.3561	8.08846	9.1674		1	6.95765e-26	2.95462	UP	8.62117e-10
Nitab4.5_0000008g0480.1	XM_016584007.1	249					0	0	0	0	11.9666	0	0	0	0	0	0	7.84175	9.19441	0	0	6.33013	14.4509	0	0	10.1385	0	0	0	0	0	0	0	0		0	3.98888	3.0648	4.72396	0	8.19646	0	0		1	NA	NA	-	NA
Nitab4.5_0000008g0490.1	XM_016584007.1	1173					0	0	0	0	0	0	0	0	0	0	0.135537	0.192655	0.065637	0.068673	0.229875	0.546901	0.240919	0	0.104059	0.05184	0.052315	0.136202	0.06558	0.06693	0.069833	0.061965	0.279968	0.07809		0	0	0.143683	0.26941	0.062839	0.132273	0.0674477	0.140008		0	NA	NA	-	NA
Nitab4.5_0000008g0500.1	XM_016603239.1	1167					0	0.318995	0	0.971251	0.749278	0.3726	0.461385	2.62625	0.320007	0.53821	4.87401	1.05002	3.71391	0.234791	2.29922	4.13734	0.804908	0.441071	0.6712	0.528855	0.830621	0.498466	1.0953	1.22417	0.524764	0.782199	1.82179	1.298		0.287314	1.44893	3.62905	1.80738	0.590053	0.668321	0.948076	1.30066		1	0.0130937	1.54011	UP	0.823123
Nitab4.5_0000008g0510.1	XM_016603240.1	1375					7.15378	6.6862	7.99143	32.2979	28.6856	8.21373	6.34121	22.2393	8.17976	13.5338	25.8099	24.5407	28.2241	23.5688	24.7768	22.8393	33.9906	34.9972	31.9003	36.5712	31.1785	36.6207	43.1457	42.6331	39.87	45.0487	49.6163	36.0969		8.29998	27.741	26.2703	23.6496	34.2655	34.154	41.8829	43.5873		1	6.15412e-29	1.10559	UP	1
Nitab4.5_0000008g0520.1	XM_016603238.1	381					0	0	0	0	0	0	0	0	0	0	0	0	0	0	0	0	0	0	0	0	0	0	0	0	0	0	0	0		0	0	0	0	0	0	0	0		0	NA	NA	-	NA
Nitab4.5_0000008g0530.1	XM_016611833.1	1779					0.055935	0	0	0	0	0	0	0	0	0.036265	0	0	0	0	0	0	0	0.108514	0.068022	0	0	0	0	0	0	0	0	0		0.0131714	0	0	0	0.0361713	0.022674	0	0		0	NA	NA	-	NA
Nitab4.5_0000008g0540.1	XM_016603236.1	405					0	0	0	0	0	0	0	0	0	0	0	0	0	0	0	0	0	0	0	0	0	0	0	0	0	0	0	0		0	0	0	0	0	0	0	0		0	NA	NA	-	NA
Nitab4.5_0000008g0550.1	XM_016591468.1	381					0	0	0	0	0	0	0	0	0	0	0	0	0	0	0	0	0	0	0	0	0	0	0	0	0	0	0	0		0	0	0	0	0	0	0	0		0	NA	NA	-	NA
Nitab4.5_0000008g0560.1	XM_016624554.1	1446					11.6997	13.4121	17.1265	10.0585	7.91359	13.2249	9.59791	14.2059	13.6982	16.7504	8.25844	7.18557	7.97234	6.13204	7.4631	8.34663	11.2021	12.2455	12.4497	12.7602	12.6547	12.6985	17.6918	16.7412	16.0273	16.4655	17.3001	14.4629		13.6442	10.726	7.89796	7.22141	12.5329	12.1373	16.8201	16.0762		1	0.037828	-0.240069	-	0.480647
Nitab4.5_0000008g0570.1	XM_016652358.1	1192					115.269	113.48	114.821	83.332	94.8614	119.779	114.485	96.9387	119.348	102.319	38.4367	36.8635	42.1452	40.9334	41.5337	38.8481	61.2181	58.8807	51.9054	58.8904	52.0927	57.9691	118.299	121.453	118.352	141.804	139.767	136.406		114.214	91.7107	40.7052	38.8817	56.3142	57.338	119.368	139.326		1	0.076293	-0.182791	-	0.0125222
Nitab4.5_0000008g0580.1	XM_016624555.1	903					6.08287	5.27677	3.60554	6.87894	4.99014	4.8733	4.85903	7.14968	5.0278	4.89861	5.04875	8.72269	6.99753	6.74984	5.44679	5.60085	28.6002	24.9362	25.6429	23.1958	22.3577	23.215	15.013	13.5606	15.9907	9.22255	15.6599	12.6116		4.94627	6.33959	5.83103	7.02446	23.5029	25.8129	14.8548	12.498		1	1.67752e-07	0.871555	-	0.0171409
Nitab4.5_0000008g0590.1	XM_016624558.1	802					21.1154	17.5961	27.1715	13.6067	13.1793	21.8599	17.5917	27.4413	25.5056	21.5482	8.3843	10.1061	6.43432	6.63451	9.50511	9.2417	19.3319	13.7053	15.4956	17.6826	14.2466	13.6313	47.4205	37.7358	39.9823	36.1768	37.5712	37.3649		21.7698	18.0758	8.10791	8.66076	13.861	17.5034	41.7129	37.0376		1	0.0610498	0.249519	-	0.00575383
Nitab4.5_0000008g0600.1	XM_016611199.1	2283					47.6011	44.1008	78.1825	51.6419	24.1706	43.9194	24.9842	40.258	77.976	64.651	38.1514	35.7375	32.5867	36.6249	41.428	34.7358	38.6459	45.9247	47.3907	44.4609	44.7044	42.4776	49.3822	49.274	48.7693	48.4146	47.276	42.3155		54.4879	38.6901	37.3887	35.6994	44.3689	43.4991	49.1418	46.002		1	0.266718	-0.189339	-	0.493087
Nitab4.5_0000008g0610.1	XM_016577712.1	444					0.490774	0.103656	0.193059	0	0.371463	0.200451	0.135367	0	1.49959	0	0.320104	0.347438	0	0	0.130565	0.200154	0	0.917173	0.535798	0.176593	0.55551	0	0	0.679981	0	0	0	0		0.3747	0.123821	0.150223	0.182531	0.490894	0.237464	0.22666	0		0	NA	NA	-	NA
Nitab4.5_0000008g0620.1	XM_016611198.1	1230					17.8167	15.8643	21.7017	30.3122	20.9183	17.3433	11.5137	23.5947	24.0624	30.6131	2.44337	3.41088	3.50411	3.55902	2.75457	4.26567	9.03544	9.25008	8.23782	6.79541	6.26178	7.31828	29.1094	30.6109	34.2721	32.084	33.5229	27.8214		19.845	24.9417	2.90068	3.74519	7.61005	8.02289	31.3308	31.1428		1	0.00149831	0.424267	-	0.234748
Nitab4.5_0000008g0630.1	XM_016611860.1	621					0	0.160233	0	0.487512	0.143555	0	0	0	0	0	0.371077	0.134276	0.160253	0.944307	0.504591	0.412888	1.3205	1.93869	1.22051	0.410177	1.14512	2.32346	0.357088	0.338854	0.954808	0	0.184905	0.332856		0.0228904	0.210356	0.345307	0.497157	1.80242	0.983727	0.55025	0.172587		1	0.000676439	1.78023	UP	0.814763
Nitab4.5_0000008g0640.1	XM_016646408.1	642					7.97243	4.79045	6.1987	7.1603	5.91145	11.9717	9.23214	14.6109	8.30923	9.94189	8.55929	7.00526	6.70211	14.3915	9.78378	6.10109	30.6119	39.853	35.0796	39.3245	43.6294	36.8377	9.13687	8.50156	7.4415	8.79443	8.18759	5.05525		8.34521	9.22755	8.34839	9.16596	40.1067	35.0053	8.35997	7.34576		1	0.638623	-0.114069	-	0.385897
Nitab4.5_0000008g0650.1		228					71.7738	51.0466	37.4535	18.8255	36.0319	56.8357	80.8039	41.7324	105.499	72.7182	31.0449	41.4788	12.3762	14.5833	9.74213	29.8691	29.6541	79.3707	55.9703	71.1503	77.3726	62.1078	26.6118	15.7216	18.8391	19.8975	23.2188	38.552		68.0187	32.1966	17.7211	28.6437	72.9503	52.2582	20.3909	27.2228		1	0.0106261	-0.859367	-	0.784285
Nitab4.5_0000008g0660.1		459					0	0	0	0	0	0	0	0	0	0	0.298508	0	0	0	0	0	0	0.250678	0	0	0	0	0	0.267228	0	0	0	0		0	0	0.0995027	0	0.0835593	0	0.089076	0		0	NA	NA	-	NA
Nitab4.5_0000008g0670.1	XM_016613676.1	2602					0	0	0.03429	0	0	0	0.055921	0.067339	0.031548	0	1.751	2.5412	2.32492	1.5675	1.53245	1.54675	7.75431	6.10062	7.97609	5.40106	4.43136	6.59171	0.066273	0.033418	0.144215	0.092972	0	0.039604		0.0173941	0.0224463	1.86946	1.88515	5.70789	7.04382	0.081302	0.044192		1	0.0233499	1.13295	UP	0.402388
Nitab4.5_0000008g0680.1	XM_016644241.1	1217					33.2445	33.398	28.6851	19.786	33.4494	32.7775	27.7546	34.8759	30.8086	27.5584	19.7329	25.2867	21.7049	28.6108	18.8271	27.5251	39.3962	33.9975	34.4659	41.2645	35.6948	36.4825	27.5033	33.8125	33.1204	28.3933	31.2532	29.5545		30.6038	29.3704	20.0883	27.1409	35.3916	38.3755	31.4788	29.7336		1	0.376234	-0.105508	-	0.727303
Nitab4.5_0000008g0690.1	XM_016646806.1	957					0	0	0	0	0	0	0	0	0	0	0.661192	0.513343	0.303294	0	0.101042	0.287996	0	0.213328	0.107292	0.423433	0.110976	0	0	0	0	0	0	0		0	0	0.355176	0.267113	0.108101	0.176908	0	0		0	NA	NA	-	NA
Nitab4.5_0000008g0700.1	XM_016644244.1	2898					47.8701	47.3179	58.3279	25.4548	22.1498	41.9896	36.3472	33.6584	56.8205	62.1042	17.2868	20.1967	15.2835	17.7043	19.8767	20.5116	39.9723	48.0684	44.1212	44.0568	37.9011	43.5886	52.428	55.7088	54.1962	48.7206	51.4313	53.3975		50.1111	27.0877	17.4823	19.4709	43.186	42.7168	54.111	51.1831		1	0.0128482	-0.253974	-	0.000779661
Nitab4.5_0000008g0710.1	XM_016644246.1	2063					17.0126	19.2817	21.58	21.6956	23.749	21.6733	19.1457	26.925	21.6916	20.1447	11.5746	12.6677	9.1293	15.1505	10.0372	14.6215	26.496	28.7926	29.7805	28.0911	22.2138	25.1794	6.47445	8.23794	7.32644	9.41613	8.5622	9.3411		20.0757	24.1232	10.2471	14.1466	25.3953	28.1226	7.34627	9.10648		1	1.27342e-41	-1.36095	DOWN	8.33348e-25
Nitab4.5_0000008g0720.1	XM_016601372.1	1500					20.0098	24.3696	28.7381	14.13	13.7253	20.5687	17.9688	22.7159	38.031	33.3838	11.068	6.73215	12.2966	4.63628	7.94735	6.09466	15.7606	20.3647	19.2817	15.352	20.7359	20.7836	25.9085	26.4021	27.1854	22.6462	24.995	23.064		26.1528	16.8571	10.4373	5.82103	20.6281	16.7981	26.4987	23.5684		1	0.000693779	-0.368669	-	0.883062
Nitab4.5_0000008g0730.1	XM_016610785.1	1986					2.05352	1.65266	2.59174	0.666334	0.510022	2.33833	1.30291	0.922063	2.94546	3.07325	0.727664	0.790859	0.798407	1.06939	1.16861	1.54922	1.91107	3.59835	1.65271	1.9551	2.74769	2.18459	2.92612	2.88063	2.82909	3.48626	2.8276	2.72826		2.27969	0.699473	0.898227	1.13649	2.84354	1.83962	2.87862	3.01404		1	0.26475	-0.202963	-	6.04387e-08
Nitab4.5_0000008g0740.1	XM_016610786.1	2784					2.52557	2.4024	4.10973	1.40954	1.0008	3.91698	2.99076	1.19528	4.64103	4.23373	2.97472	3.56785	2.57084	2.61107	2.87115	3.94357	3.97245	5.56092	3.74009	2.92965	4.70898	5.36975	8.07385	8.56879	8.31043	8.2708	7.19767	8.24793		3.54574	1.20187	2.80557	3.37416	5.21322	3.54739	8.31769	7.90547		1	2.69135e-05	0.540449	-	4.74092e-29
Nitab4.5_0000008g0750.1	XM_016659299.1	1455					0	0	0	0	0	0	0	0	0	0	0	0	0	0	0	0	0	0	0	0	0	0	0	0	0	0	0	0		0	0	0	0	0	0	0	0		0	NA	NA	-	NA
Nitab4.5_0000008g0760.1	XM_016659299.1	201					0	0	0	0	0	0	0	0	0	0	0	0	0	0	0	0	0	0	0	0	0	0	0	0	0	0	0	0		0	0	0	0	0	0	0	0		0	NA	NA	-	NA
Nitab4.5_0000008g0770.1		426					0	0	0	0	0	0	0	0	0	0	0	0	0	0	0	0	0	0	0	0	0	0	0	0	0	0	0	0		0	0	0	0	0	0	0	0		0	NA	NA	-	NA
Nitab4.5_0000008g0780.1	XM_016589356.1	414					0	0	0	0	0	0.344854	0	0	0	0	0	0	0	0	0	0	0	0	0	0	0	0	0	0	0	0	0	0		0.0492649	0	0	0	0	0	0	0		0	NA	NA	-	NA
Nitab4.5_0000008g0790.1	XM_016610781.1	1389					13.9615	14.2498	16.5944	16.8287	11.929	16.4636	10.6307	14.8017	18.0733	16.6147	9.27535	10.0086	9.68387	8.57858	9.40368	11.9788	12.8818	12.6982	14.133	12.8641	12.6716	13.4774	12.7577	13.5553	12.8886	14.8118	14.0143	13.2812		15.2269	14.5198	9.4543	10.1886	12.9491	13.293	13.0672	14.0358		1	0.000165087	-0.434878	-	0.139965
Nitab4.5_0000008g0800.1	XM_016587660.1	2076					2.79439	2.48113	8.88339	3.13345	1.27102	4.05726	1.51808	8.99338	9.10859	8.73382	3.2628	3.19274	3.39068	3.35982	4.30831	3.46509	2.88343	3.55786	4.07963	2.39473	4.93844	3.45989	9.25055	10.5476	10.705	8.60802	8.73444	7.95242		5.36809	4.46595	3.65393	3.33922	3.9854	3.11926	10.1677	8.43163		1	0.0851538	0.575351	-	0.0574195
Nitab4.5_0000008g0810.1	XM_016587662.1	780					0.05798	0.175607	0.095267	0.200232	0.178534	0	0	0	0	0	0.105716	0	0	0	0.112448	0	0.753723	0	0.630774	0.671957	1.00696	0	9.13326	7.441	6.57426	5.40634	6.52457	6.43897		0.0469791	0.126255	0.0727213	0	0.335654	0.685485	7.71618	6.12329		1	2.40313e-15	4.49447	UP	9.73429e-08
Nitab4.5_0000008g0820.1	XM_016640979.1	1518					0	0	0	0	0.051488	0	0	0	0	0	0	0	0	0	0	0	0.524751	0.054606	0.488545	0.945841	0.507526	0.27792	0	0	0	0	0	0		0	0.0171627	0	0	0.280017	0.653046	0	0		1	1	-3.12173e-17	-	0.341069
Nitab4.5_0000008g0830.1	XM_016590429.1	1740					0	0	0	0	0	0	0	0	0	0	0.054362	0	0.060365	0.036363	0.110566	0	3.41192	4.35346	5.65758	2.89556	6.00197	4.48635	0	0	0	0	0	0		0	0	0.0750977	0.012121	4.94726	3.98835	0	0		1	1	2.95307e-16	-	1
Nitab4.5_0000008g0840.1	XM_016590432.1	1710					0	0.033744	0	0	0	0	0	0	0	0	0.683087	0.638794	1.30942	0.558265	0.934258	0.94024	0.329207	0.329518	1.13382	0.778804	0.638274	0.823528	0.054523	0.165574	0	0.357368	0.124027	0.1323		0.00482057	0	0.975589	0.712433	0.597107	0.747278	0.0733657	0.204565		1	0.0383928	0.936103	-	4.01603e-05
Nitab4.5_0000008g0850.1	XM_016594549.1	989					1.83064	1.84069	3.22174	9.23109	11.7524	1.88996	1.4365	18.9875	2.56025	2.00414	1.82645	2.53023	1.20212	3.3836	2.02556	1.79706	20.0763	10.6025	23.1094	13.6354	31.0661	18.4176	4.90419	4.45569	6.94498	5.63143	4.97598	4.07876		2.11199	13.3237	1.68471	2.5703	20.0287	18.9404	5.43495	4.89539		1	4.66239e-05	0.821814	-	1.09684e-05
Nitab4.5_0000008g0860.1	XM_016652094.1	441					0.199395	0	0	0.640658	0.188649	0	0	3.24596	0	0	0	0.728954	0	0.496297	0.132616	0.857779	0	0	0.362815	0	0.564266	1.17409	0	0	0	0	0.343361	0		0.028485	1.35842	0.0442053	0.694343	0.579452	0.120938	0	0.114454		1	NA	NA	-	NA
Nitab4.5_0000008g0870.1	XM_016652094.1	336					0.378825	0	0	0	0.307446	0	0	2.62918	0	0.289518	0	0.297138	0	0	0.131992	0.329533	0	0.676067	0.642846	1.34119	1.11184	0.833062	0	0	0	0	2.10056	0		0.0954776	0.978875	0.0439973	0.20889	0.873655	0.661346	0	0.700188		1	NA	NA	-	NA
Nitab4.5_0000008g0880.1	XM_016600645.1	1524					8.73521	10.1237	11.3116	58.492	65.619	9.48452	9.3409	64.7937	16.6063	13.0665	7.56072	12.6818	6.81889	10.2371	7.68804	10.2129	13.185	13.3519	13.6934	10.7621	13.7732	13.6047	17.0713	18.8886	17.1879	16.8786	18.9369	15.7755		11.2384	62.9683	7.35588	11.0439	13.5766	12.5468	17.716	17.197		1	0.380041	0.104498	-	1.50602e-36
Nitab4.5_0000008g0890.1	XM_016605593.1	1434					1.77484	1.7557	3.68276	6.67946	3.02256	2.35494	1.27641	4.36655	4.31871	3.62119	4.01455	3.9522	3.64682	5.33812	3.99229	6.18414	4.80328	5.24512	5.71552	5.60156	5.78338	5.04766	4.74482	7.18281	6.89539	6.49683	8.27105	6.34806		2.68351	4.68953	3.88455	5.15815	5.35872	5.37346	6.27434	7.03865		1	0.0191609	0.400109	-	0.840702
Nitab4.5_0000008g0900.1	XR_001647681.1	1031					27.2246	20.4394	24.3415	13.8897	16.9085	26.6855	25.2786	27.0332	36.1063	33.4649	25.4307	27.2137	25.6596	28.4528	22.8038	25.3274	24.9823	22.6521	23.4082	22.7255	27.9688	25.2655	24.9766	27.7952	26.4968	28.397	24.1296	22.8422		27.6487	19.2771	24.6314	26.998	25.2955	23.7053	26.4229	25.1229		1	1.58115e-05	-0.481129	-	0.70372
Nitab4.5_0000008g0910.1	XM_016648134.1	260					4.13957	2.62295	1.62841	3.54683	12.5328	3.38153	3.42538	16.8485	7.22786	4.25189	1.34978	1.46529	0	0	1.10258	5.06482	24.682	10.8287	4.51937	2.98001	5.4496	0	5.56211	5.78956	11.5445	1.43645	7.96725	9.85217		3.81108	10.9761	0.817452	2.1767	5.4261	10.7271	7.63206	6.41862		1	0.330699	0.586724	-	0.43484
Nitab4.5_0000008g0920.1	XM_016656442.1	1675					0	0	0	0	0	0	0	0	0	0	0	0	0	0	0	0	0.21809	0.136225	0.177991	0.04875	0	0	0.050873	0.464189	0	0.185362	0.221197	0		0	0	0	0	0.0454083	0.148277	0.171687	0.13552		0	NA	NA	-	NA
Nitab4.5_0000009g0010.1	XM_016618920.1	960					0.77798	1.09153	0.691323	0.947303	0.90363	0.611628	0.573553	1.08462	0.93685	2.70004	0.239942	0.195516	0.297939	0.093074	0.178236	0.183854	0.094241	0.192225	0	0.060696	0.06531	0	0.094891	0	0	0	0	0		1.0547	0.978516	0.238706	0.157481	0.085845	0.0516457	0.0316303	0		1	1.72203e-12	-3.25799	DOWN	4.58556e-11
Nitab4.5_0000009g0020.1	XM_016651354.1	1236					10.3571	9.4157	10.0918	10.0329	8.97211	9.54795	6.47032	13.6657	8.68466	12.0784	1.66677	3.07344	3.06775	4.77384	2.52372	1.86745	18.2704	16.1852	17.7456	16.0417	19.6843	21.7398	3.64786	5.61891	5.38333	3.90092	5.72321	3.75969		9.52085	10.8902	2.41941	3.23824	19.2031	17.3526	4.88337	4.46127		1	1.09148e-06	-0.792003	-	2.13274e-06
Nitab4.5_0000009g0030.1		1206					0	0	0.082292	0	0	0	0.056721	0.08485	0	0	0.270778	0.069907	0.193132	0	0.227157	0.085117	0.475459	0.147717	0.217396	0.072301	0.232413	0.092862	0.151438	0.678276	0.239967	0.743014	0.631965	1.18918		0.019859	0.0282833	0.230356	0.0516747	0.157664	0.255052	0.35656	0.854719		1	0.000152649	1.94938	UP	2.09063e-06
Nitab4.5_0000009g0040.1		342					0	0	0	0	0	0	0	0	0	0	0	0	0	0	0	0	0	0	0	0	0	0	0	0	0	0	0	0		0	0	0	0	0	0	0	0		0	NA	NA	-	NA
Nitab4.5_0000009g0050.1		252					0	0	0	0	0	0	0	0	0	0	0	0	0	0	0	0	0	0	0	0	0	0	0	0	0	0	0	0		0	0	0	0	0	0	0	0		0	NA	NA	-	NA
Nitab4.5_0000009g0060.1	XM_016608997.1	1335					0	0	0.046473	0	0.051574	0	0	0.050755	0.136374	0.239643	0	0	0	0	0.031003	0	0	0	0	0	0.048768	0	0.679639	1.05762	0.883859	0.313578	0.210171	0.34622		0.0603557	0.0341097	0.0103343	0	0.016256	0	0.873705	0.28999		1	6.87306e-11	2.95235	UP	0.00109499
Nitab4.5_0000009g0070.1		396					0	0	0	0	0	0	0	0	0	0	0	0	0	0	0	0	0	0	0	0	0	0	0	0	0	0	0	0		0	0	0	0	0	0	0	0		0	NA	NA	-	NA
Nitab4.5_0000009g0080.1	XR_001643877.1	789					0	0	0	0	0	0	0	0	0	0	0	0.137634	0.160249	0	0	0	0	0	0	0	0	0.156246	0	0	0	0	0	0.160502		0	0	0.0534163	0.045878	0.052082	0	0	0.0535007		0	NA	NA	-	NA
Nitab4.5_0000009g0090.1	XM_016590177.1	471					0	0	0	0	0	0	0	0	0	0	0	0	0	0	0.41092	0	0.250326	0	0.448202	0.155716	0.163286	0	0	0	0	0	0	0		0	0	0.136973	0	0.0544287	0.284748	0	0		0	NA	NA	-	NA
Nitab4.5_0000009g0100.1	XM_016609377.1	894					349.558	349.215	322.309	156.446	175.821	366.273	379.466	163.902	269.48	281.49	140.817	132.363	157.207	121.691	167.682	122.352	93.4453	104.18	95.8399	94.5669	123.654	110.232	204.748	203.546	205	178.775	186.757	208.073		331.113	165.39	155.235	125.469	112.689	94.6174	204.431	191.202		1	1.15425e-10	-0.835668	-	0.327764
Nitab4.5_0000009g0110.1	XM_016645247.1	500					0.305896	0.08076	0.150416	0	0.144761	0.31235	0	1.21285	0.333817	0.26183	17.3873	14.849	17.2781	14.9032	22.4256	14.7448	4.68578	1.76124	5.5268	5.35577	3.62816	2.29129	0.906599	1.25393	0	0.896133	1.57036	0.273671		0.206438	0.452537	19.0303	14.8323	2.56023	5.18945	0.720175	0.913387		1	0.679285	0.276556	-	0.371573
Nitab4.5_0000009g0120.1	XM_016645246.1	1707					15.9247	16.4503	20.8319	16.1556	14.3498	18.618	14.9251	18.5018	22.8369	24.8369	25.3389	26.0536	19.8724	25.2028	24.1292	26.7452	19.0627	20.2292	21.9114	21.1504	17.8865	18.131	16.5297	15.436	17.3259	15.9082	18.0749	14.5403		19.2034	16.3357	23.1135	26.0005	18.7489	20.7082	16.4305	16.1745		1	6.98657e-06	-0.470908	-	0.0611004
Nitab4.5_0000009g0130.1	XM_016597058.1	473					4.71461	5.97624	16.6955	9.18265	3.24284	6.82726	3.31118	12.9134	16.6551	14.2355	14.8189	16.6952	15.9393	12.8054	13.7999	14.5139	9.91863	13.7769	14.8206	11.8789	15.0398	11.7121	5.14014	6.41815	5.071	3.37066	5.33519	5.22108		9.77363	8.44629	14.8527	14.6715	13.5096	12.2061	5.5431	4.64231		1	1.51758e-05	-1.01858	DOWN	0.000332906
Nitab4.5_0000009g0140.1	XM_016586203.1	979					32.7609	28.4807	38.2203	37.6476	33.821	35.0723	33.5639	39.4392	43.0354	46.5409	23.4817	32.0945	28.283	33.0668	28.3187	30.9413	13.3678	12.5523	17.0444	13.97	11.9264	13.9237	37.5303	37.6069	39.027	33.4546	35.856	33.7314		36.8106	36.9693	26.6945	32.0342	12.8008	14.794	38.0547	34.3473		1	0.0556679	-0.215874	-	0.0863356
Nitab4.5_0000009g0150.1	XM_016636191.1	450					0	0	0	0	0	0	0	0	0	0	0	0	0	0	0	0	0	0	0	0	0	0	0	0	0	0	0	0		0	0	0	0	0	0	0	0		0	NA	NA	-	NA
Nitab4.5_0000009g0160.1	XM_016648543.1	408					1.21541	2.03896	1.69575	1.49181	1.73832	1.49948	1.59671	2.46062	1.75348	1.80562	0.466928	1.55573	0.323108	1.0529	0.609737	0.350184	0.21902	0.307174	0.198677	0.135125	0.365879	0.266597	3.91513	3.70904	1.66761	1.57429	1.64847	1.3616		1.65792	1.89692	0.466591	0.986269	0.313217	0.184274	3.09726	1.52812		1	0.139579	-0.584864	-	0.00436244
Nitab4.5_0000009g0170.1	XM_016577925.1	648					1.13152	0.640933	1.04385	2.80196	7.51598	1.98216	1.47739	14.6479	0.330105	1.12577	46.6163	32.5006	45.3096	31.139	42.117	21.2066	59.2384	26.5925	62.1131	54.2644	29.1347	43.9233	6.5177	3.52297	4.61221	4.13873	4.56447	3.45091		1.10453	8.32194	44.681	28.2821	33.2168	58.5386	4.88429	4.05137		1	1.72725e-05	1.43269	UP	0.208891
Nitab4.5_0000009g0180.1		432					0	0	0	0	0	0	0	0	0	0	0	0	0	0	0	0	0	0	0	0	0	0	0	0	0	0	0	0		0	0	0	0	0	0	0	0		0	NA	NA	-	NA
Nitab4.5_0000009g0190.1	XR_001654962.1	372					0	0	0	0	0	0	0	0	0	0	0	0	0	0	0	0	0	0	0	0	0	0	1.79573	1.95793	0.767691	0	1.19124	0.760872		0	0	0	0	0	0	1.50712	0.650705		1	NA	NA	-	NA
Nitab4.5_0000009g0200.1	XM_016624475.1	2061					2.24238	2.34746	5.02076	7.41996	6.19082	2.67903	1.27124	9.07538	3.5367	5.32633	12.9109	16.6787	13.4874	18.3211	15.834	16.323	7.52251	5.82108	7.22639	9.08184	8.20559	6.1986	3.22978	3.25611	3.27184	2.95863	3.30963	2.04932		3.20342	7.56205	14.0774	17.1076	6.74176	7.94358	3.25258	2.77253		1	0.328065	-0.176811	-	3.9981e-10
Nitab4.5_0000009g0210.1	XM_016577946.1	804					26.295	30.2866	35.0048	20.6962	18.8345	30.1076	30.5286	32.6152	28.3446	31.192	15.3415	22.6369	16.0398	22.5733	19.3413	20.5858	10.8389	6.91817	12.6523	6.93211	12.9122	10.7118	9.14041	8.43972	8.40002	7.36304	10.2103	5.64725		30.2513	24.0486	16.9075	21.932	10.1807	10.1411	8.66005	7.74019		1	3.32704e-24	-1.4969	DOWN	4.79549e-13
Nitab4.5_0000009g0220.1	XM_016577944.1	3402					6.14542	5.59111	7.48428	6.60096	6.34143	6.17163	6.02203	8.16071	8.5925	8.39172	5.36107	4.90753	6.11417	4.94198	5.80776	5.05077	1.53959	1.56068	2.33577	1.78591	1.13355	1.24039	4.84541	5.15176	5.32451	4.2357	4.26886	4.04161		6.9141	7.03437	5.761	4.96676	1.31154	1.88709	5.10723	4.18206		1	7.16109e-06	-0.517276	-	1.36142e-06
Nitab4.5_0000009g0230.1	XM_016646144.1	567					47.9849	48.1225	32.4217	23.4629	40.6806	34.7053	39.8544	52.8589	58.1517	49.6396	58.193	59.0584	58.9024	65.4879	60.993	55.8112	59.714	54.353	52.5194	61.3743	51.1711	56.0155	34.4937	29.4832	24.7537	31.8355	27.685	21.6268		44.4114	39.0008	59.3628	60.1192	53.8465	57.8693	29.5768	27.0491		1	7.7568e-07	-0.773609	-	0.00147498
Nitab4.5_0000009g0240.1	XM_016577942.1	3078					0.853586	1.20007	0.986704	2.39314	2.3668	1.11322	0.950376	4.70091	1.5297	0.774362	12.909	14.2294	12.85	18.6585	13.6608	15.6485	18.2696	17.4872	18.6461	16.547	16.6184	14.9135	9.04961	9.30701	8.51139	8.6628	9.08487	9.73541		1.05829	3.15362	13.1399	16.1788	16.3397	17.8209	8.956	9.16103		1	2.41158e-60	1.92206	UP	6.82372e-12
Nitab4.5_0000009g0250.1	XM_016577937.1	1488					8.21041	8.46195	10.2906	7.13407	8.19921	10.2271	5.21517	11.8941	14.0706	15.1541	8.92228	12.8028	10.083	12.2426	9.18125	14.1871	8.87261	9.32342	10.0813	7.11271	9.01746	10.133	9.22674	9.45156	9.66975	9.88759	7.77941	7.77807		10.2329	9.0758	9.39551	13.0775	9.4913	8.68886	9.44935	8.48169		1	0.000390911	-0.423031	-	0.020736
Nitab4.5_0000009g0260.1	XM_016577937.1	954					3.02532	1.73376	9.35684	5.90336	1.27265	3.16721	0.822164	6.46739	8.64396	14.6003	8.24751	11.1004	8.14121	9.31621	7.6764	10.8563	3.98237	7.1643	7.89536	4.42674	6.4264	6.26779	1.21767	1.4562	1.78397	2.05928	1.24558	1.40878		5.90708	4.5478	8.0217	10.4243	6.6195	5.43482	1.48595	1.57121		1	0.000704365	-1.2045	DOWN	0.0210926
Nitab4.5_0000009g0270.1	XM_016651157.1	1692					13.6427	9.14851	13.273	33.6411	31.9313	13.521	9.2327	33.2401	10.8318	17.7584	3.56776	7.92399	2.12767	6.70225	2.12679	7.2086	6.7965	3.55824	7.01563	7.44079	1.61397	3.01254	181.95	179.567	178.787	160.036	168.519	164.611		12.4869	32.9375	2.60741	7.27828	2.72825	7.08431	180.101	164.389		1	5.8021e-75	2.55208	UP	2.11137e-20
Nitab4.5_0000009g0280.1	XM_016623031.1	255					9.06763	2.87275	1.7835	4.89923	9.34779	0	2.50107	9.22655	0	4.65683	0	0	0	0	0	0	0	0	0	0	0	0	1.46999	0	0	0	1.64174	0		2.98311	7.82452	0	0	0	0	0.489995	0.547246		1	NA	NA	-	NA
Nitab4.5_0000009g0290.1	XM_016578842.1	399					0	0	0	0	0	0	0	0	0	0	0	0	0	0	0	0	0	0	0	0	0	0	0	0	0	0	0	0		0	0	0	0	0	0	0	0		0	NA	NA	-	NA
Nitab4.5_0000009g0300.1	XM_016611920.1	1470					51.4931	46.4128	71.8326	16.0818	8.11596	49.4133	37.9644	16.5974	60.6349	74.143	46.0036	100.899	48.9378	102.395	26.5682	110.36	9.05897	5.1574	8.68218	7.53875	2.33732	3.37131	20.3784	18.7994	21.468	20.536	17.1742	17.0043		55.9849	13.5984	40.5032	104.551	3.62201	8.42663	20.2153	18.2382		1	1.7497e-17	-1.34707	DOWN	0.604943
Nitab4.5_0000009g0310.1	XM_016581261.1	1842					0	0	0	0	0	0	0	0	0	0	3.75595	3.77332	4.13862	3.84875	3.56943	3.39419	3.61652	3.6143	4.52529	4.93549	3.00382	2.30579	0.040651	0.082484	0	0	0.044067	0		0	0	3.82133	3.67209	2.97464	4.3591	0.041045	0.014689		1	0.0124054	0.958184	-	0.422437
Nitab4.5_0000009g0320.1		669					0	0	0	0	0	0	0	0.158492	0	0	0	0	0	0	0	0	0	0	0	0.132267	0	0	0	0	0.186839	0	0	0		0	0.0528307	0	0	0	0.044089	0.0622797	0		0	NA	NA	-	NA
Nitab4.5_0000009g0330.1		209					0	0	0	0	0	0	0	0	0	0	0	0	0	9.47912	0	0	0	0	0	6.85151	0	0	0	0	0	0	0	0		0	0	0	3.15971	0	2.28384	0	0		1	NA	NA	-	NA
Nitab4.5_0000009g0340.1	XM_016581261.1	468					0	0	0	0	0	0	0	0.178578	0	0.15022	0	0	0	0	0	0	0	0	0.159669	0	0	0	0	0	0	0	0	0		0.02146	0.059526	0	0	0	0.053223	0	0		0	NA	NA	-	NA
Nitab4.5_0000009g0350.1	XM_016654547.1	936		other			44.605	36.15	65.6994	69.5693	24.2293	33.3386	21.2864	52.1405	63.1554	64.5096	9.54667	12.2144	9.00325	10.177	7.59306	11.0011	19.92	27.6077	24.7635	24.2326	31.277	22.9742	36.8674	37.7081	37.2791	27.1748	35.4734	25.8112		46.9635	48.6464	8.71433	11.1308	27.2863	22.972	37.2849	29.4864		1	0.00245449	-0.420679	-	0.000523237
Nitab4.5_0000009g0360.1	XM_016654547.1	546		other			67.1345	74.5085	60.1269	67.7642	68.6185	62.9018	72.4016	77.0399	82.1269	64.0268	5.81318	9.9359	7.37146	9.0637	8.98139	11.2931	28.7427	31.6109	28.4364	31.3914	38.2129	29.8442	42.4434	44.8229	40.301	44.2521	38.3195	39.4391		69.0324	71.1409	7.38868	10.0976	33.2226	29.5235	42.5224	40.6702		1	3.35161e-11	-0.812544	-	2.5355e-08
Nitab4.5_0000009g0370.1	XR_001645192.1	687					0	0.079499	0.298434	0.649868	1.29095	0.154739	0.209253	1.07898	0.496735	0.259744	0.618407	0.134269	0.640968	0.376491	0.302743	0.464102	0	0	0	0	0	0	0	0	0	0	0	0		0.214058	1.0066	0.520706	0.324954	0	0	0	0		1	NA	NA	-	NA
Nitab4.5_0000009g0380.1	XM_016592413.1	315					2.92954	3.71245	2.30483	14.3301	17.4918	5.37411	3.99214	18.7277	4.47571	2.50753	4.24057	4.10785	4.95045	7.99246	3.05523	6.51899	0	0	0.53305	0	0.552661	0	0	0	0	0	0	0		3.61376	16.8498	4.08208	6.20643	0.18422	0.177683	0	0		1	2.73849e-12	-2.82179	DOWN	2.45409e-19
Nitab4.5_0000009g0390.1		456					0	0	0	0	0	0	0	0	0	0	0	0	0	0	0	0	0	0	0	0	0	0	0	0	0	0	0	0		0	0	0	0	0	0	0	0		0	NA	NA	-	NA
Nitab4.5_0000009g0400.1	XM_016630835.1	1033					38.0648	38.024	40.2925	51.2857	61.7217	45.4462	40.3845	61.2917	40.2642	46.2954	5.31963	7.03966	3.61734	7.57537	6.75881	7.39501	7.55609	11.1773	11.4209	10.1705	11.4792	11.2393	37.8317	39.4039	38.318	39.4255	47.0871	40.1265		41.2531	58.0997	5.23193	7.33668	11.2986	9.71583	38.5179	42.213		1	0.000846769	-0.425337	-	0.000255638
Nitab4.5_0000009g0410.1	XR_001652718.1	264					6.85513	10.5603	7.4907	24.4999	15.8708	1.5555	8.40361	26.351	0	3.91189	12.417	6.7403	6.43646	9.47912	11.1644	20.1915	0	0	0	0	0	0	0	0	0	0	0	0		5.53959	22.2406	10.006	12.137	0	0	0	0		1	6.75576e-06	-2.06833	DOWN	2.42458e-11
Nitab4.5_0000009g0420.1	XM_016653288.1	983					740.779	725.53	749.578	350.206	296.634	798.384	673.59	386.779	884.449	833.756	45.3866	37.7037	57.586	27.3484	66.5389	36.7718	226.262	277.851	253.522	226.078	291.808	285.177	511.832	509.175	511.55	528.032	529.444	508.312		772.295	344.54	56.5038	33.9413	284.945	235.288	510.852	521.929		1	3.82814e-10	-0.665996	-	0.0607182
Nitab4.5_0000009g0430.1	XM_016653290.1	1860					26.9901	27.4152	38.2559	31.1976	20.5387	24.8771	22.248	32.7039	40.5811	44.2586	1.97495	2.1137	1.79362	1.59121	2.97199	2.21062	5.79505	6.95205	7.3796	5.86862	7.26697	5.69678	25.0267	27.038	26.7283	22.3335	23.0676	21.1346		32.0894	28.1467	2.24686	1.97184	6.6386	6.34776	26.2643	22.1786		1	0.00051765	-0.416774	-	0.0133743
Nitab4.5_0000009g0440.1	XM_016653284.1	1718					21.7894	20.2363	19.8803	13.9572	11.2684	19.8845	17.2257	17.1635	24.2983	23.8068	3.02169	3.45424	2.64503	2.41205	3.51586	1.76836	29.3262	39.0077	30.0772	28.5326	32.8311	31.7969	17.1597	16.9258	16.6219	22.7323	21.3473	24.2371		21.0173	14.1297	3.06086	2.54488	34.5452	29.312	16.9024	22.7722		1	6.53086e-06	-0.493306	-	0.0388262
Nitab4.5_0000009g0450.1		594					0	0	0	0	0	0	0	0	0	0	0	0	0	0.188827	0	0	0	0	0	0	0	0	0	0	0	0	0	0		0	0	0	0.0629423	0	0	0	0		0	NA	NA	-	NA
Nitab4.5_0000009g0460.1	XM_016653287.1	1109					39.3009	39.3268	45.6418	96.8199	83.2217	44.6086	38.476	63.0291	39.8979	39.7874	26.7314	39.5691	29.5931	41.6935	22.6198	46.5471	97.9658	92.1899	96.8864	102.591	84.0075	87.0319	54.3898	57.5958	48.859	48.714	53.6095	59.4089		41.0056	81.0236	26.3148	42.6032	87.7431	99.1476	53.6149	53.9108		1	0.647075	-0.0688381	-	4.04411e-05
Nitab4.5_0000009g0470.1		201					0	0	0	0	0	0	0	0	0	0	0	0	0	0	0	0	0	0	0	0	0	0	0	0	0	0	0	0		0	0	0	0	0	0	0	0		0	NA	NA	-	NA
Nitab4.5_0000009g0480.1	XM_016611140.1	3248					0.042037	0.018342	0.181487	0.506015	0.671692	0	0.034509	0.271477	0	0.171292	0.207912	0.028164	0.057116	0.113589	0.024978	0.045588	0.415165	0.498552	0.418784	0.541197	0.547156	0.570875	0.038914	0	0.040722	0.120264	0.162783	0.023669		0.0639524	0.483061	0.0966687	0.062447	0.538861	0.458382	0.0265453	0.102239		1	0.435893	-0.602395	-	0.0267667
Nitab4.5_0000009g0490.1	XM_016653293.1	672					9.0007	9.64219	14.5764	4.08701	4.7227	8.21124	6.03697	9.61217	13.5195	15.0991	2.81448	5.80205	5.68571	6.57235	4.76103	5.04018	7.6386	4.40458	6.08503	4.87593	5.56733	3.8257	4.50123	5.05417	5.11902	2.67588	4.70812	3.96578		10.8694	6.14063	4.42041	5.80486	4.5992	6.19986	4.89147	3.78326		1	0.000633334	-0.720977	-	0.270601
Nitab4.5_0000009g0500.1	XM_016605566.1	821					3.3387	3.77829	3.59971	10.4601	21.8033	3.46829	4.89782	9.63951	3.33403	3.56469	20.6937	11.4303	9.04584	9.1615	4.93338	18.4265	24.2822	35.1765	24.9043	29.1221	31.6273	35.2688	9.11067	12.8489	15.2368	4.32011	6.55636	4.55297		3.71165	13.9676	11.5576	13.0061	34.0242	26.1029	12.3988	5.14315		1	0.00117599	0.933635	-	0.002342
Nitab4.5_0000009g0510.1	XM_016605567.1	1005					0.127786	0.085312	0.233974	2.16	1.60164	0.044115	0.240584	0.747998	0	0.281148	1.40473	0.64041	1.51622	0.640373	1.60806	0.575442	4.77533	6.46906	3.89862	6.05091	7.0664	5.33894	8.11826	5.2284	7.57512	2.83408	2.80755	2.02417		0.144703	1.50322	1.50967	0.618742	6.29147	4.90829	6.97393	2.55527		1	2.84536e-14	3.33154	UP	0.964141
Nitab4.5_0000009g0520.1	XM_016605568.1	1329					0.562604	0.563166	0.638331	2.01098	1.93001	1.10759	0.370028	2.63762	0.930198	1.75867	0.619657	1.4183	0.723306	1.64269	0.863565	0.766745	2.21001	1.26637	2.38686	2.26458	1.33136	1.21763	0.628	1.4466	1.05743	1.1596	1.22072	0.950536		0.847227	2.19287	0.735509	1.27591	1.27179	2.28715	1.04401	1.11029		1	0.320282	-0.269859	-	0.000200861
Nitab4.5_0000009g0530.1	XM_016643742.1	822					0.090622	0.120481	0	0.091234	0	0	0.226348	0	0	0	2.21475	3.23548	2.56424	1.81504	3.57529	1.81486	6.40196	7.74847	7.75556	7.80587	9.03485	7.01403	0.107995	0.223993	0	0.103992	0.590946	0.255766		0.062493	0.0304113	2.78476	2.28846	7.93245	7.32113	0.110663	0.316901		1	0.759167	0.189366	-	0.0228844
Nitab4.5_0000010g0010.1	XM_016621787.1	1161					8.75724	9.84761	8.35287	8.82338	7.92091	9.62316	8.54993	8.61383	7.97291	7.70581	12.8564	11.6144	12.7175	13.1022	12.0411	10.8337	24.7745	23.4691	24.2949	25.7682	23.9924	25.9743	35.4623	36.1448	30.7446	30.9185	32.3283	32.4329		8.68708	8.45271	12.5383	11.8501	24.4786	24.9459	34.1172	31.8932		1	7.55123e-10	0.657514	-	7.8598e-09
Nitab4.5_0000010g0020.1	XM_016620814.1	931					14.1808	12.2549	11.4094	10.895	21.131	9.60793	13.4755	16.1026	13.8797	13.5527	36.4234	41.7984	32.2973	42.839	34.0279	40.0456	16.7737	18.9322	18.1433	19.4123	20.1173	16.5245	56.4	55.1065	51.8705	49.1262	44.3194	46.0505		12.623	16.0429	34.2495	41.561	18.5246	18.1098	54.459	46.4987		1	3.0893e-12	1.11141	UP	0.00010358
Nitab4.5_0000010g0030.1	XM_016640057.1	2673					0	0.01183	0	0.044518	0	0	0	0	0	0	5.43634	2.24069	4.11043	2.1469	4.6869	2.59752	0.964596	1.01953	1.54332	1.03853	0.929229	1.41643	0.120231	0.143574	0.100996	0.268679	0.126472	0.259544		0.00169	0.0148393	4.74456	2.32837	1.12173	1.18215	0.1216	0.218232		1	2.48959e-11	2.37034	UP	1.22403e-08
Nitab4.5_0000010g0040.1	XM_016616581.1	1053					8.34929	8.86158	10.8253	7.96327	5.49454	8.0665	5.31413	9.70164	14.5381	9.8325	20.2516	19.1566	19.3468	23.066	16.1928	20.7322	10.9821	14.0092	13.5284	10.7945	13.3905	13.6317	30.6468	35.5552	35.34	32.7609	29.4512	31.6185		9.39819	7.71982	18.5971	20.985	13.6771	11.7683	33.8474	31.2769		1	2.12721e-17	1.01036	UP	3.96297e-17
Nitab4.5_0000010g0050.1	XR_001654934.1	433					4.16219	4.1757	5.93525	3.56621	3.15033	6.16251	2.72658	5.50568	6.13183	5.52204	7.12505	5.709	5.05529	7.76977	6.64381	6.78992	2.70845	3.88852	7.00538	4.67999	3.72971	5.14737	3.83475	9.11126	10.522	8.93791	12.1236	9.45809		4.97373	4.07407	6.27472	6.75623	4.2552	4.79794	7.82266	10.1732		1	0.359055	-0.260627	-	0.333022
Nitab4.5_0000010g0060.1	XM_016642168.1	1266					15.2581	16.103	20.6487	28.592	20.2943	18.9125	13.8423	19.5397	20.4238	23.567	78.2422	60.0771	92.0551	66.4006	78.4965	72.1164	53.9721	65.2777	59.3371	57.7354	60.2397	66.1554	97.2541	104.702	100.88	85.7089	88.8678	87.1912		18.3936	22.8087	82.9312	66.198	63.8909	57.0149	100.945	87.256		1	4.49062e-54	1.49407	UP	6.12577e-27
Nitab4.5_0000010g0070.1	XM_016649640.1	377					11.564	12.6852	8.87497	17.1214	9.53784	12.4767	9.98821	14.2948	5.42379	6.37599	20.3025	22.9627	16.5479	19.9409	22.2982	18.4976	0	0	0.180793	0	0	0	11.8385	12.9165	12.6331	9.14518	16.0021	5.30916		9.62698	13.6514	19.7162	20.4671	0	0.0602643	12.4627	10.1521		1	0.119503	-0.434988	-	0.00610874
Nitab4.5_0000010g0080.1	XM_016588519.1	2211					0.929953	1.09215	0.591228	1.08854	1.41283	0.568196	0.34982	2.49264	0.894464	0.908688	0	0	0	0.105456	0	0.043686	8.33255	5.96998	8.93635	7.49757	7.21081	5.6284	4.60474	5.85155	5.52637	5.07857	4.8262	4.50822		0.762071	1.66467	0	0.049714	6.26973	8.25549	5.32755	4.80433		1	2.02819e-08	1.70192	UP	0.0146738
Nitab4.5_0000010g0090.1	XM_016607142.1	1072					13.5902	9.11462	19.131	13.5298	6.39249	11.1884	9.67974	11.4302	14.3444	21.02	39.6659	37.0066	39.7121	39.2822	45.5695	39.9457	33.0894	40.7382	37.2161	30.9311	41.904	34.8422	51.4617	49.5556	55.3742	48.1493	48.9256	47.9644		14.0098	10.4508	41.6492	38.7448	39.1615	33.7455	52.1305	48.3464		1	2.58544e-20	1.01421	UP	4.59556e-25
Nitab4.5_0000010g0100.1	XM_016641745.1	339					56.8567	56.1324	62.6336	41.1231	36.613	61.3195	57.2437	53.0509	51.6963	45.8957	77.0175	91.9109	76.8127	68.308	76.317	82.6371	50.9259	47.8757	53.9235	61.6392	58.7046	63.2538	161.66	178.032	166.42	190.717	196.605	159.81		55.9683	43.5957	76.7157	80.952	56.6114	55.4962	168.704	182.377		1	3.66303e-06	0.576066	-	1.82841e-10
Nitab4.5_0000010g0110.1	XM_016589600.1	768					0.150217	0	0.217832	0	0	0.247393	0.405325	0.60742	0.636891	1.31683	0	1.10903	0.55036	0.596682	0	0	0	0	0.672278	0.485322	0.330203	0	0.327196	1.97331	0.184136	0.756741	2.18163	0.922203		0.424927	0.202473	0.183453	0.56857	0.110068	0.385867	0.828214	1.28686		1	0.718222	0.332857	-	0.0292438
Nitab4.5_0000010g0120.1	XM_016576992.1	933					2.53454	1.92299	3.39986	6.63607	3.58761	2.05112	2.0913	4.51113	5.53191	4.11593	41.2379	79.1865	54.2313	94.5736	44.1185	73.2701	36.335	38.5877	37.7017	32.1353	46.1395	34.5982	9.5389	10.7361	10.373	9.01125	8.67872	7.83044		3.09252	4.9116	46.5292	82.3434	39.7752	35.3907	10.216	8.5068		1	5.11055e-11	0.904963	-	0.128392
Nitab4.5_0000010g0130.1	XM_016576991.1	1947					75.4879	70.5738	100.603	40.926	19.9888	67.2884	57.3969	66.739	99.3152	105.042	138.517	161.896	119.929	153.674	142.37	158.821	172.168	160.504	185.95	188.429	186.818	163.778	56.6454	57.4214	54.2448	49.7381	49.9392	41.5522		82.2438	42.5513	133.606	158.13	170.367	182.182	56.1039	47.0765		1	9.21048e-09	-0.729769	-	0.581127
Nitab4.5_0000010g0140.1	XM_016582662.1	3507					7.55362	7.80544	12.3158	15.222	12.7787	8.27931	7.65478	16.5915	11.5871	13.2856	33.1126	37.3195	29.2715	36.2654	34.4729	41.0393	48.1482	51.5572	54.4149	49.618	50.6289	48.2812	20.1047	19.7991	20.9444	20.5403	20.3845	23.0332		9.78309	14.864	32.2856	38.2081	50.1558	50.727	20.2827	21.3193		1	1.64937e-07	0.511943	-	0.0659179
Nitab4.5_0000010g0150.1		255					0	0	0	0	0	0	0	0	0	0	0	3.20967	0	0	2.41234	0	0	0	0	0	0	0	0	0	0	0	1.64174	0		0	0	0.804112	1.06989	0	0	0	0.547246		1	NA	NA	-	NA
Nitab4.5_0000010g0160.1	XM_016602069.1	1122					20.9898	21.6599	31.7218	8.53795	1.76062	24.3654	18.9901	4.80214	35.6326	32.4713	2.38765	2.31339	2.50242	2.07234	1.35959	2.64152	3.08991	3.72645	1.97658	2.07619	3.02814	4.19753	18.1956	21.6493	23.4863	43.8613	35.131	32.2916		26.5473	5.03357	2.08322	2.34242	3.65071	2.38089	21.1104	37.0946		1	0.013319	-0.482585	-	3.34258e-20
Nitab4.5_0000010g0170.1	XM_016581266.1	1119					0.641204	0.796925	1.49415	6.01867	3.97335	0.854843	0.588304	4.94543	1.99822	0.513467	9.78083	10.9565	11.5696	13.0698	9.23112	7.93202	3.02476	4.1936	4.39008	4.42227	3.36296	4.92531	9.73291	9.83945	9.27583	10.6739	9.76013	11.101		0.983872	4.97915	10.1938	10.6528	4.16062	3.94571	9.61606	10.5117		1	2.45407e-31	2.07852	UP	0.00714926
Nitab4.5_0000010g0180.1	XM_016581265.1	1491					0.216426	0	0.240007	0.438244	0.190669	0.12802	0	0.922867	0.261976	0.625395	0.031262	0	0	0.09904	0.101179	0	1.26968	0.349629	1.27421	0.421617	0.193322	0.298794	7.67081	7.38937	4.64472	4.08203	2.99313	4.56144		0.210261	0.51726	0.044147	0.0330133	0.280582	0.9885	6.5683	3.87887		1	1.85843e-08	3.76138	UP	0.0193515
Nitab4.5_0000010g0190.1	XM_016581263.1	348					0.730538	0.324625	0	0	0.942657	0	0.308216	1.36849	0.511948	0.493438	1.38925	0.336059	0.263561	0.25741	0.428563	0	2.39243	3.50968	4.05517	2.6576	3.00024	4.97191	0.480717	1.04624	0.536607	1.48628	0	0		0.338395	0.770383	0.693791	0.197823	3.82728	3.03506	0.687854	0.495427		1	0.795491	0.186453	-	0.209996
Nitab4.5_0000010g0200.1		942					0.144856	0.363452	0.145902	0.078087	0.068993	0.147253	0	0.154909	0.091084	0.383114	0.459009	1.14234	0.681542	0.972764	0.377522	0.801384	0.768937	0.304902	0.426807	0.364143	0.469079	0.292488	0.09484	0.195857	0.630085	0.357052	0.421693	0.658238		0.182237	0.100663	0.506024	0.972161	0.35549	0.519962	0.306927	0.478994		1	0.793615	0.164674	-	0.104679
Nitab4.5_0000010g0210.1	XM_016606020.1	1885					1.12092	1.62207	2.05017	6.77909	5.96964	1.33975	1.22198	4.27239	1.62583	1.09098	1.96385	2.75612	1.67371	3.28727	2.16176	2.32408	1.00489	1.63115	1.69784	1.20252	1.74619	1.16956	2.8167	3.18596	2.77847	4.27155	3.5788	3.56021		1.43881	5.6737	1.93311	2.78915	1.51563	1.30175	2.92704	3.80352		1	0.00256767	0.565542	-	0.0560237
Nitab4.5_0000010g0220.1	XM_016606019.1	1329		AA-specific TF			0.029194	0.101752	0	0	0	0	0	0	0	0	0.116842	0.135274	0.114298	0	0.096841	0	0.43584	0.695564	0.288713	0.269468	0.4974	0.203746	2.93021	3.40847	3.81474	3.18445	2.89448	3.01429		0.0187066	0	0.109327	0.0450913	0.46557	0.33134	3.38447	3.03107		1	9.03798e-28	4.50396	UP	1.48945e-22
Nitab4.5_0000010g0230.1		405					0	0	0	0	0	0	0	0.171851	0	0	0	0	0	0	0.3183	0	0	0	0.137689	0	0	0	0	0	0	0	0	0		0	0.0572837	0.1061	0	0	0.0458963	0	0		0	NA	NA	-	NA
Nitab4.5_0000010g0240.1	XM_016611494.1	1551					6.02762	7.99751	10.0229	1.99077	1.36551	8.59916	6.84944	4.32755	9.42914	6.58485	5.97298	5.20322	5.64162	4.48446	6.00453	4.23824	4.67553	6.40423	7.81607	5.76263	8.16104	7.22711	5.78409	6.91336	5.78229	9.2566	8.12993	5.11948		7.93008	2.56128	5.87304	4.64197	7.26413	6.08474	6.15991	7.502		1	0.00156755	-0.512864	-	2.19182e-07
Nitab4.5_0000010g0250.1	XM_016611396.1	960					85.7523	79.5789	81.2971	39.5231	43.6345	73.712	62.985	38.2207	104.937	151.162	149.251	107.184	137.844	114.54	122.556	94.3749	90.1483	107.991	93.9633	98.0566	104.57	96.7436	269.863	284.935	279.029	257.721	264.377	236.76		91.3463	40.4595	136.55	105.366	103.101	94.0561	277.942	252.953		1	1.16647e-11	0.658309	-	1.31513e-35
Nitab4.5_0000010g0260.1	XM_016609006.1	435					54.4536	60.1451	57.5815	86.5665	80.1861	56.739	55.3563	81.366	47.8824	51.9376	45.0953	49.5223	37.2955	52.3378	49.2481	44.1549	28.1362	32.1085	35.3216	34.2431	30.7318	32.1686	94.3767	87.567	90.2294	90.4314	82.2001	93.7253		54.8708	82.7062	43.8796	48.6717	31.6696	32.567	90.7244	88.7856		1	0.204003	-0.162516	-	0.000230859
Nitab4.5_0000010g0270.1	XM_016609002.1	3135					0.116453	0.023571	0.22348	0.164825	0.129988	0.106289	0.119153	0.189003	0.235956	0.543738	0.823703	0.547029	0.35071	0.366138	0.470519	0.564942	1.67122	2.78786	1.96992	2.10288	2.4156	2.08386	1.76418	2.47186	2.25694	2.27949	1.93122	1.99478		0.19552	0.161272	0.548311	0.492703	2.42911	1.91467	2.16433	2.06849		1	1.12052e-12	2.37985	UP	5.13634e-09
Nitab4.5_0000010g0280.1	XM_016599695.1	4167					0.079362	0.057317	0.044156	0.01359	0.015261	0.110694	0.074266	0.107631	0.047993	0.057698	3.02061	3.23716	2.63223	3.43431	2.92844	3.36847	4.07271	4.37288	5.30643	4.55944	3.64512	3.67126	0.015588	0.077082	0.04943	0	0	0		0.0673551	0.045494	2.86043	3.34665	3.89642	4.64619	0.0473667	0		1	0.0690975	-0.726091	-	5.10833e-05
Nitab4.5_0000010g0290.1	XM_016619428.1	1134					5.04453	5.65513	4.98499	4.93003	3.18672	5.33623	4.57984	4.90078	8.17922	5.23182	5.43294	5.32788	5.66746	4.93835	4.93712	4.74315	4.19984	5.59554	6.01386	7.00965	5.62009	5.09669	7.81303	5.34856	5.35821	8.80691	6.49543	7.5064		5.57311	4.33917	5.34584	5.00312	5.43744	5.74112	6.17327	7.60291		1	0.000803733	-0.476066	-	0.712186
Nitab4.5_0000010g0300.1	XM_016619427.1	812					56.8444	53.011	51.9074	37.71	46.9826	46.1317	52.0131	54.0649	60.1484	60.2692	58.0191	76.0042	59.7946	80.6878	51.7963	74.8606	47.2974	34.8503	41.9581	44.7667	44.6828	45.1828	87.915	87.0766	91.3104	97.0042	89.6287	99.606		54.3322	46.2525	56.5367	77.1842	41.572	44.6741	88.7673	95.4129		1	0.0320219	0.248245	-	0.000496978
Nitab4.5_0000011g0010.1	XR_001643026.1	622					2.714	1.76257	4.00828	1.43747	1.14843	4.20442	0.991274	5.09482	2.47073	2.91348	15.8316	15.978	15.8647	24.1699	15.2717	20.5752	3.35389	4.77432	4.6973	4.48235	3.66991	4.0384	29.2924	28.4968	28.4533	23.4705	29.2151	21.9859		2.72353	2.56024	15.656	20.241	4.16088	4.17784	28.7475	24.8905		1	6.43998e-21	1.98143	UP	5.62124e-18
Nitab4.5_0000011g0020.1	XM_016650735.1	1459					1.10119	1.67388	1.91369	3.10381	3.32783	2.19298	2.46292	3.13903	1.30688	1.97492	15.7329	20.5714	16.8701	21.4465	14.3166	18.9147	15.2747	10.6928	13.3894	9.29093	10.2923	11.2079	7.46866	7.39826	6.3453	4.80564	4.73276	6.13785		1.80378	3.19022	15.6399	20.3109	10.731	12.6517	7.07074	5.22542		1	1.41854e-17	1.39067	UP	0.00996904
Nitab4.5_0000011g0030.1		219					0	0	0	0	0	0	0	0	0	0	0	0	0	0	0	0	0	0	0	0	0	0	0	0	0	0	0	0		0	0	0	0	0	0	0	0		0	NA	NA	-	NA
Nitab4.5_0000011g0040.1	XR_001655299.1	300					64.7247	50.4166	84.9357	72.5257	68.5342	86.153	71.471	70.0517	69.8117	76.61	168.27	154.171	157.474	123.845	160.114	145.066	92.017	70.4619	76.515	79.3484	73.2541	68.523	164.77	170.299	149.377	151.402	138.325	227.257		72.0175	70.3705	161.953	141.028	70.7463	82.6268	161.482	172.328		1	0.108811	0.230809	-	0.0593119
Nitab4.5_0000011g0050.1		786					4.18675	2.67987	2.2004	2.61569	2.93084	3.60223	1.88478	2.56246	1.22443	1.27082	8.39881	9.23485	8.7891	9.11646	8.79938	7.90353	8.06368	8.04095	5.43534	6.64963	8.02055	8.84631	0.7253	0.500878	0.26168	0.118499	0.134423	0.278137		2.43561	2.703	8.66243	8.75162	8.3026	6.71622	0.495953	0.17702		1	1.24641e-10	-2.002	DOWN	1.994e-15
Nitab4.5_0000011g0060.1	XM_016593913.1	1308					0.046025	0.05106	0	0.052056	0.12857	0.095363	0	0	0	0	3.11956	2.58526	3.40603	3.48454	2.33246	2.29052	1.50406	1.50826	1.56324	1.63357	2.13986	1.54255	0.059187	0.180856	0.063157	0.056251	0	0		0.0274926	0.0602087	2.95268	2.78677	1.73023	1.56695	0.101067	0.0187503		1	0.105995	0.80265	-	0.203974
Nitab4.5_0000011g0070.1	XM_016592911.1	933					0	0	0.067779	0	0	0	0	0	0	0	0	0.142661	0	0	0.04558	0.497864	0.102626	0	0.070369	0	0	0	0	0	0	0	0	0		0.00968271	0	0.0151933	0.213508	0	0.057665	0	0		0	NA	NA	-	NA
Nitab4.5_0000011g0080.1	XM_016592911.1	414					0	0	0	0.071397	0	0	0.044586	0.149191	0	0	0	0	0.193451	0	0	0	0	0	0.063782	0	0	0	0	0	0	0	0	0		0.00636943	0.0735293	0.0644837	0	0	0.0212607	0	0		0	NA	NA	-	NA
Nitab4.5_0000011g0090.1	XM_016592908.1	423					1.72152	2.09198	1.73195	0.707316	2.29105	0.449567	0.303599	0.895989	1.68163	1.61144	1.25615	0.974032	1.6275	1.36982	2.1962	1.12225	3.50168	0.616993	2.40335	0.594061	1.86882	0.777843	0	0	0	0	0	0		1.37024	1.29812	1.69328	1.15537	1.08789	2.16636	0	0		1	7.30258e-10	-2.69567	DOWN	4.93426e-07
Nitab4.5_0000011g0100.1	XM_016657255.1	240					0	3.77049	0	7.64785	0	2.43047	0	2.42197	0	0	48.5076	46.3396	50.2782	41.4711	34.8282	50.9642	10.326	2.22375	4.33103	8.56438	11.2259	0	0	0	1.94372	0	1.80591	0		0.885852	3.35661	44.538	46.2583	4.48323	7.74046	0.647906	0.60197		1	0.970601	-0.0395984	-	0.322748
Nitab4.5_0000011g0110.1	XM_016657254.1	1013					8.31536	8.61627	8.53611	12.0932	14.0767	9.55721	8.25583	9.56231	6.59167	7.33649	21.5035	22.5741	21.3	27.3304	20.4635	27.0862	22.5834	18.1768	21.081	20.5415	17.6826	19.6857	25.6099	29.5577	24.7204	26.3439	26.1295	23.9296		8.17271	11.9108	21.089	25.6636	18.515	21.402	26.6293	25.4677		1	1.94492e-09	0.779363	-	0.00381938
Nitab4.5_0000011g0120.1	XM_016610016.1	3867					3.24399	3.18815	7.44078	8.68656	3.72177	3.1237	2.04176	7.4847	6.90924	7.83937	13.2733	14.4485	11.5197	13.5469	13.5432	16.3381	11.3442	8.92347	13.5948	10.7741	7.74495	9.58727	14.7322	15.8058	15.8174	16.7855	16.0765	16.5148		4.82671	6.63101	12.7788	14.7779	8.7519	11.9044	15.4518	16.4589		1	2.72779e-10	0.859494	-	0.000254967
Nitab4.5_0000011g0130.1	XM_016610016.1	1189					1.87266	0.760062	7.22896	6.59387	1.71029	1.37993	0.715908	3.62095	5.03995	7.68213	18.8976	19.1254	18.9831	21.9315	20.1121	22.3752	22.7383	39.5652	33.3368	32.5147	34.9066	33.7083	6.82337	5.35206	6.25193	5.59946	7.45289	4.41985		3.52566	3.97504	19.3309	21.144	36.06	29.5299	6.14245	5.82406		1	0.104831	0.652594	-	0.578279
Nitab4.5_0000011g0140.1	XM_016610016.1	852					2.55615	1.76881	13.7041	8.80686	0.996039	3.20066	1.9316	6.2672	6.57687	9.33275	27.5897	35.1633	25.9034	30.5873	28.0574	29.0429	29.8681	56.336	44.0076	34.4748	45.3284	40.5205	8.36559	11.8905	10.7329	11.5755	10.2611	7.78081		5.58156	5.3567	27.1835	31.5979	47.395	36.1168	10.3297	9.87248		1	0.104068	0.568221	-	0.0826229
Nitab4.5_0000011g0150.1	XM_016606994.1	2439					3.81538	5.02319	6.68359	6.03062	6.28859	5.47077	4.23477	7.33731	5.81925	7.1665	24.4899	15.1536	20.4361	13.63	27.731	15.5251	20.8733	22.5848	22.3083	21.2124	22.7845	19.3802	14.3256	13.6344	13.906	12.942	13.6693	12.2982		5.45906	6.55217	24.219	14.7695	21.5832	21.4647	13.9553	12.9699		1	5.46242e-12	0.719216	-	6.28743e-06
Nitab4.5_0000011g0160.1		1065					0	0	0	0	0	0	0	0	0	0	0	0	0	0	0	0	0	0	0	0	0	0	0	0	0	0	0	0		0	0	0	0	0	0	0	0		0	NA	NA	-	NA
Nitab4.5_0000011g0170.1		350					0	0	0	0	0	0	0	0	0	0	0	0	0	0	0	0	0	0	0	0	0	0	0	0	0	0	0	0		0	0	0	0	0	0	0	0		0	NA	NA	-	NA
Nitab4.5_0000011g0180.1	XM_016605808.1	696					0	0	0	0	0	0	0	0	0	0	0	0	0	0	0	0	0	0	0	0	0	0	0	0	0	0	0	0		0	0	0	0	0	0	0	0		0	NA	NA	-	NA
Nitab4.5_0000011g0190.1		399					0	0	0	0	0	0	0	0	0	0	0	0	0	0	0	0	0	0	0	0	0	0	0	0	0	0	0	0		0	0	0	0	0	0	0	0		0	NA	NA	-	NA
Nitab4.5_0000011g0200.1		201					0	0	0	0	0	0	0	0	0	0	0	0	0	0	0	0	0	0	0	0	0	0	0	2.02634	0	0	0	0		0	0	0	0	0	0	0.675448	0		1	NA	NA	-	NA
Nitab4.5_0000011g0210.1		198					0	0	0	0	0	0	0	0	0	0	0	0	0	0	0	0	0	0	0	0	0	0	0	0	0	0	0	0		0	0	0	0	0	0	0	0		0	NA	NA	-	NA
Nitab4.5_0000011g0220.1	XM_016617639.1	1256					11.0719	10.4675	12.5022	14.6665	8.91118	10.0907	8.19698	12.0599	13.0987	11.0789	51.8591	65.3263	53.2401	65.8576	52.3648	68.8324	35.7716	28.8107	39.6743	35.4819	28.7463	33.742	53.6282	50.221	49.6773	48.3939	50.0513	42.6519		10.9296	11.8792	52.488	66.6721	30.433	36.9759	51.1755	47.0324		1	2.56343e-32	1.22586	UP	6.16883e-22
Nitab4.5_0000011g0230.1	XR_001658551.1	1950					0	0	0	0	0	0	0	0	0	0	0	0	0.067135	0.105082	0.024543	0	0.054752	0.033334	0	0	0.033331	0	0	0	0	0	0	0		0	0	0.0305593	0.0350273	0.0222217	0.0182507	0	0		0	NA	NA	-	NA
Nitab4.5_0000011g0240.1		585					0	0	0.298434	0	0	0	0.105029	0	0	0	0.247369	0	0	0.188827	0	0	0	0	0.138241	0	0	0	0	0.177128	0.763847	0	0.185539	0.622242		0.0576376	0	0.0824563	0.0629423	0	0.0460803	0.313658	0.26926		0	NA	NA	-	NA
Nitab4.5_0000011g0250.1		570					0	0	0	0	0	0	0	0	0	0	0	0	0	0	0	0	0	0	0	0	0	0	0	0	0	0	0	0		0	0	0	0	0	0	0	0		0	NA	NA	-	NA
Nitab4.5_0000011g0260.1	XM_016657379.1	1577					3.44711	4.01094	4.2389	3.08413	5.46365	2.98946	1.82641	7.73956	4.33166	3.43508	26.8983	42.4894	32.9685	53.4104	25.3796	44.1949	11.9618	13.4291	11.6676	10.2297	8.31136	9.49147	9.89587	10.7769	10.1803	10.0968	8.89991	9.65423		3.46851	5.42911	28.4155	46.6983	10.4107	11.2864	10.2843	9.55031		1	4.92714e-10	0.918978	-	0.00186871
Nitab4.5_0000011g0270.1		171					0	0	0	0	0	0	0	0	0	0	0	0	0	0	0	0	0	29.65	0	5.70959	11.9743	14.9519	0	0	0	0	0	0		0	0	0	0	18.8587	1.9032	0	0		1	NA	NA	-	NA
Nitab4.5_0000011g0280.1	XM_016621158.1	774					0.132926	0.31655	0.96356	1.21573	0.104779	0.568818	0.151854	1.33996	0	1.13196	9.83829	11.6287	9.00679	10.4049	11.3379	12.554	3.94685	4.78915	6.73447	5.92187	4.18148	3.22218	4.57176	4.66838	4.88255	6.78478	4.57248	4.98306		0.466525	0.886824	10.061	11.5292	4.06427	5.53439	4.70756	5.44677		1	3.10137e-05	2.2039	UP	0.00730526
Nitab4.5_0000011g0290.1	XM_016614418.1	768					0.155395	1.46794	1.51954	0.709733	0.544561	1.25201	0.889999	2.21191	0.737146	2.012	13.7521	15.9102	11.0452	13.5787	14.1115	14.2697	6.11637	8.12025	10.8106	6.75615	6.51077	7.40738	5.47881	8.46792	4.75735	4.24158	4.2789	3.22789		1.14772	1.1554	12.9696	14.5862	7.34614	7.89436	6.23469	3.91612		1	6.54433e-06	1.49399	UP	0.00603678
Nitab4.5_0000011g0300.1	XM_016588885.1	369					0	0	0	0.684331	0	0.223069	0	0	0	0.180154	0	0	0	0	0.116978	0.177182	0	0.376408	0	0	0	0	0	0	0.272518	0	0	0.554125		0.0576033	0.22811	0.0389927	0.0590607	0.125469	0	0.0908393	0.184708		0	NA	NA	-	NA
Nitab4.5_0000011g0310.1	XM_016637357.1	954					1.03617	1.00376	2.1059	2.83365	1.39742	1.29436	0.777393	3.4162	3.29258	2.17703	12.1459	13.7033	12.5418	13.6922	9.09777	11.7819	8.24727	10.1139	9.25689	8.72336	8.89613	9.10675	11.7447	14.5588	15.0703	15.1761	11.0225	13.1819		1.6696	2.54909	11.2618	13.0591	9.37227	8.7425	13.7913	13.1269		1	1.06389e-19	1.81426	UP	1.56554e-09
Nitab4.5_0000011g0320.1	XM_016637356.1	1200					0.053849	0.030164	0.271827	0.061326	0	0.285803	0	0.178038	0.9087	0.492934	0	0	0	0	0	0	0	0.050279	0	0.052359	0	0	0.864862	0.554004	0.865162	0.740432	0.652688	1.09977		0.291897	0.079788	0	0	0.0167597	0.017453	0.761343	0.830962		1	0.0361796	1.2617	UP	0.00129601
Nitab4.5_0000011g0330.1	XM_016622183.1	1142					8.67582	10.5985	9.91753	6.50732	10.2608	12.6466	10.5793	10.4291	11.255	9.64054	44.0331	46.8292	46.7078	51.3168	42.5926	49.0491	37.6707	36.7049	39.1763	38.7444	36.1144	41.3155	44.0495	45.5759	47.0559	42.7167	42.075	43.5334		10.4733	9.06577	44.4445	49.0651	38.0449	38.5304	45.5604	42.775		1	1.69907e-21	0.960289	-	7.95953e-23
Nitab4.5_0000011g0340.1	XM_016580471.1	1905					2.59617	3.7838	4.317	6.31762	5.64897	2.86452	3.01686	5.69934	3.59767	3.43737	20.2342	20.0007	18.0047	20.6384	19.6527	19.8416	19.4862	22.0469	25.4168	20.409	17.2866	19.3762	21.3294	20.9172	20.0659	19.4855	19.4035	19.7737		3.37334	5.88864	19.2972	20.1602	19.5699	21.7707	20.7708	19.5542		1	8.27636e-43	1.46963	UP	2.39953e-14
Nitab4.5_0000011g0350.1	XM_016590271.1	1725					0	0	0	0	0	0	0	0	0	0	0	0	0	0	0	0	0	0	0	0	0	0	0	0	0	0	0	0		0	0	0	0	0	0	0	0		0	NA	NA	-	NA
Nitab4.5_0000011g0360.1	XR_001655260.1	633					0	0	0	0	0	0	0	0	0	0	0	0	0	0	0	0	0	0	0	0	0	0	0	0	0	0	0	0		0	0	0	0	0	0	0	0		0	NA	NA	-	NA
Nitab4.5_0000011g0370.1	XM_016640270.1	3672					0.922324	1.18792	2.38251	0.960558	0.474859	0.865469	0.484045	1.68646	2.16294	2.00837	14.2197	16.6679	12.1838	14.53	13.7458	17.2417	11.8724	14.6752	15.2361	12.4471	13.8534	14.5718	4.60171	5.90461	5.23782	6.06773	5.71076	4.85006		1.43051	1.04063	13.3831	16.1465	14.3668	13.1852	5.24805	5.54285		1	4.55587e-07	1.07041	UP	1.43048e-09
Nitab4.5_0000011g0380.1	XM_016640272.1	1281					2.21669	2.17627	1.78748	2.23985	1.18745	1.52961	1.94481	3.85843	1.82066	1.27183	4.00975	3.49996	6.07935	3.30605	3.94771	3.04813	1.73768	2.08794	3.60219	3.52932	2.87056	1.36998	7.12893	6.09925	8.93561	5.85037	7.50512	6.19924		1.82105	2.42858	4.67894	3.28471	2.10949	2.95639	7.38793	6.51824		1	1.16518e-06	1.0278	UP	0.000911876
Nitab4.5_0000011g0390.1	XM_016604575.1	3345					14.4852	14.2761	22.9249	20.2768	10.3489	13.8381	9.79698	13.3746	24.4216	21.9997	58.2312	49.791	49.5976	47.8429	58.8138	51.9582	43.5732	48.8117	48.2623	40.5636	51.4479	47.982	49.9878	52.9347	51.2825	53.9975	50.0143	46.6813		17.3918	14.6668	55.5475	49.864	49.4139	44.133	51.4017	50.231		1	4.60224e-14	0.905327	-	3.33452e-16
Nitab4.5_0000012g0010.1		378					0	0	0	0	0	0	0	0	0	0	0.114738	0	0	0.623176	0	1.63991	0	0	0	0.141497	0	0	0	0	0	0	0	0		0	0	0.038246	0.754361	0	0.0471657	0	0		1	NA	NA	-	NA
Nitab4.5_0000012g0020.1	XM_016593577.1	897					2.1987	2.53317	2.04619	1.5205	4.28166	1.33125	1.95414	3.83489	3.11438	2.15151	7.61319	9.16032	7.6731	6.78528	7.47274	6.96412	5.94797	4.70516	8.17944	6.3427	4.51544	5.3147	4.26344	6.96703	7.11543	6.88321	7.38468	7.892		2.18991	3.21235	7.58634	7.63657	4.8451	6.82337	6.1153	7.38663		1	0.00342834	0.599246	-	0.0314785
Nitab4.5_0000012g0030.1	XM_016642049.1	594					5.68314	6.06487	7.01279	12.8268	4.86755	1.07376	1.83136	6.56995	14.3638	7.24824	25.3013	26.5115	26.219	22.2328	28.0955	26.1395	19.7724	22.0334	27.4924	23.8719	22.5175	21.6104	54.4566	52.7173	56.2595	48.3227	47.4782	32.3566		6.18256	8.0881	26.5386	24.9613	22.0538	23.7122	54.4778	42.7192		1	5.15704e-11	2.09703	UP	0.000158186
Nitab4.5_0000012g0040.1	XM_016623593.1	3147					0.676601	0.47961	1.14745	2.06969	1.08217	0.932479	0.299746	1.54675	1.07593	1.74048	7.94147	6.42197	4.51233	5.02085	4.6342	6.12533	3.30415	4.32412	4.0091	4.07886	3.99091	3.47986	4.41975	5.62309	5.34175	6.31123	5.51381	4.78773		0.907471	1.5662	5.696	5.85605	3.93163	3.79737	5.1282	5.53759		1	4.29878e-12	1.44732	UP	0.000126869
Nitab4.5_0000012g0050.1	XM_016623593.1	231					10.8812	18.6729	10.701	0	10.2948	5.55537	7.50322	0	0	9.31367	33.2624	21.6652	8.61912	10.1562	10.8555	33.2827	15.7348	22.8728	14.8492	2.44697	23.0933	3.20397	0	0	0	0	0	0		8.94676	3.43161	17.579	21.7014	16.39	11.0103	0	0		1	0.00111877	-2.04522	DOWN	0.29921
Nitab4.5_0000012g0060.1		921					0	0	0	0	0	0	0	0	0	0	0	0	0	0	0	0	0	0	0	0	0	0	0	0	0	0	0	0		0	0	0	0	0	0	0	0		0	NA	NA	-	NA
Nitab4.5_0000012g0070.1	XM_016634767.1	531					0	0	0	0	0	0	0	0	0	0.120624	0	0	0	0	0	0	0	0.283506	0.414123	0.272968	0.143119	0	0	0	0	0	0	0		0.017232	0	0	0	0.142208	0.22903	0	0		0	NA	NA	-	NA
Nitab4.5_0000012g0080.1	XM_016595029.1	1908					50.8614	51.8784	51.3823	59.406	67.9897	51.1494	61.1001	56.2192	45.4634	42.5634	73.1033	56.4584	64.0551	55.1391	80.2548	59.485	65.9206	56.4372	68.9943	71.0677	61.9649	59.5799	148.166	154.894	157.419	152.847	150.65	135.575		50.6283	61.205	72.471	57.0275	59.3273	68.6608	153.493	146.357		1	3.50522e-14	0.751399	-	3.41779e-08
Nitab4.5_0000012g0090.1	XM_016656037.1	1332					0.020789	0	0	0	0	0	0	0	0	0.055299	0.526	0.338098	0.683443	0.264229	1.24233	0.243475	2.48704	3.45989	2.67362	1.92949	2.08892	2.45001	7.81987	9.63593	9.40063	10.3356	9.75639	8.74931		0.0108697	0	0.817259	0.281934	2.66627	2.36338	8.95214	9.61378		1	1.41829e-65	5.63751	UP	1.05882e-53
Nitab4.5_0000012g0100.1		345					0	0	0	0	0	0	0	0	0	0	1.63394	0.709505	0	1.9956	0.79988	1.22621	0	2.24715	0.364718	0	1.13441	0	0	0	0.73546	0	0	0		0	0	0.811273	1.31044	1.12719	0.121573	0.245153	0		1	NA	NA	-	NA
Nitab4.5_0000012g0110.1		261					0	0	0	0	0	1.62031	0	0	0	0	9.05475	14.0423	5.02782	9.87408	10.554	6.47164	0	8.89499	7.21838	0	2.99358	5.60695	2.78105	1.44739	1.64921	0	4.78035	0		0.231474	0	8.21218	10.1293	5.83184	2.40613	1.95922	1.59345		1	0.0171341	1.17017	UP	0.263759
Nitab4.5_0000012g0120.1		423					0	0	0	0	0	0	0	0	0	0	0	0	0	0	0	0	0	0	0	0	0	0	0	0	0	0	0	0		0	0	0	0	0	0	0	0		0	NA	NA	-	NA
Nitab4.5_0000012g0130.1	XM_016602140.1	432					14.072	13.9396	12.7128	9.80352	11.7914	12.0397	16.3789	13.0309	16.7608	11.8714	40.3531	38.9967	38.3893	42.9345	38.116	34.9063	48.3369	41.5995	38.5634	40.59	46.2801	43.2873	19.9367	21.2913	20.8199	12.8524	21.7472	28.6391		13.9679	11.542	38.9528	38.9458	43.7223	42.4968	20.6826	21.0796		1	0.118572	-0.266677	-	0.876014
Nitab4.5_0000012g0140.1		1584					0.202511	0.446094	0.62004	0.294251	0.20268	0.385288	0.411979	0.794863	1.35986	0.990207	4.5293	5.14121	5.22754	6.83124	4.64266	7.13569	5.5144	7.25255	6.71279	4.67138	5.78578	5.75403	1.56223	1.33826	1.78861	1.04598	1.00976	0.480257		0.630854	0.430598	4.79983	6.36938	6.26412	5.63286	1.56303	0.845335		1	0.00118137	0.763371	-	0.077831
Nitab4.5_0000012g0150.1		231					1.36014	1.43638	2.67525	0	0	0	0	0	2.96859	4.65683	33.2624	31.2942	14.3652	33.854	28.948	22.1885	23.6022	33.0385	54.4472	31.8106	23.0933	38.4477	0	0	0	0	3.86981	0		1.87103	0	25.5252	29.1122	31.5265	36.62	0	1.28994		1	0.0698863	-0.827063	-	0.31183
Nitab4.5_0000012g0160.1	XM_016578166.1	1533					5.3473	5.1632	6.65898	7.64346	3.15786	6.07236	4.06115	6.84548	10.0905	7.49766	19.6883	20.3386	17.9115	22.7721	18.9535	21.0077	11.6578	12.8298	15.7208	11.7359	11.0226	13.2981	34.2103	37.7662	34.3869	49.3976	44.8464	47.6015		6.41302	5.88227	18.8511	21.3728	12.3835	13.0382	35.4544	47.2818		1	2.71811e-38	1.37513	UP	4.47983e-51
Nitab4.5_0000012g0170.1	XM_016590728.1	1326					0.861384	0.709932	0.844129	2.71045	0.611699	1.15775	0.694862	2.1891	0.934595	1.35455	2.51224	1.22595	5.12645	1.12155	2.94674	1.38226	0	0.135522	0.132094	0.066878	0.207193	0.186531	21.167	25.6738	24.9913	24.159	26.1087	21.1074		0.936744	1.83708	3.52848	1.24325	0.176415	0.066324	23.944	23.7917		1	2.10447e-24	3.37282	UP	2.37536e-13
Nitab4.5_0000012g0180.1	XM_016590726.1	1551					2.34911	2.96414	3.50166	8.60879	3.65938	2.35701	2.13453	6.25171	2.57336	2.42913	16.1946	14.6534	15.051	14.7156	13.8266	15.5983	21.8209	29.5811	21.0968	24.7205	19.3092	23.0195	37.0019	42.1222	37.4174	43.6815	44.1282	39.6315		2.61556	6.17329	15.0241	14.9891	23.9699	22.546	38.8472	42.4804		1	4.50777e-93	2.31096	UP	2.1445e-37
Nitab4.5_0000012g0190.1	XM_016590725.1	2364					1.08622	1.30304	1.64567	0.702494	0.736582	1.34691	0.999723	1.27316	1.44746	1.38111	5.56274	7.37369	5.09216	7.92483	7.37543	7.33203	8.23094	7.80614	7.51305	9.07536	8.54181	7.7573	4.33239	6.0448	5.02225	5.07471	4.53512	3.98955		1.31573	0.904077	6.01011	7.54352	8.03508	8.27311	5.13315	4.53313		1	4.93537e-14	1.02502	UP	4.54143e-18
Nitab4.5_0000012g0200.1		756					0	0	0	0	0	0	0	0	0	0	0	0	0	0	0	0	0	0	0	0	0	0	0	0	0	0	0	0		0	0	0	0	0	0	0	0		0	NA	NA	-	NA
Nitab4.5_0000012g0210.1		459					0	0	0	0	0	0	0	0	0	0	0	0	0	0	0	0	0	0	0	0	0	0	0	0	0	0	0	0		0	0	0	0	0	0	0	0		0	NA	NA	-	NA
Nitab4.5_0000012g0220.1		210					0	0	0	0	0	0	0	0	0	0	0	0	0	0	0	0	0	0	0	0	0	0	0	0	0	0	0	0		0	0	0	0	0	0	0	0		0	NA	NA	-	NA
Nitab4.5_0000012g0230.1	XM_016628291.1	1503					1.90855	1.67877	1.7838	1.97429	1.69598	1.3369	1.04576	2.08374	3.30855	3.8233	8.12007	8.17079	9.33298	9.903	6.10777	8.36065	7.01573	6.76684	9.25685	7.55226	6.92255	6.32639	11.8514	9.29707	12.5859	7.38939	8.85078	9.53695		2.12652	1.918	7.85361	8.81148	6.67193	7.94161	11.2448	8.59237		1	1.09099e-20	1.38993	UP	6.75182e-13
Nitab4.5_0000012g0240.1		681					0	0	0	0	0	0	0	0	0	0	0	0	0	0	0	0	0	0	0	0	0	0	0	0	0	0	0	0		0	0	0	0	0	0	0	0		0	NA	NA	-	NA
Nitab4.5_0000012g0250.1	XM_016647162.1	420					0.085035	0	0	0	0	0	0	0.050685	0	0	0.070944	0	0	0	0	0	0.083358	0	0	0	0	0	0.30229	0.10917	0.283041	0.361799	0.632404	0.368171		0.0121479	0.016895	0.023648	0	0	0.027786	0.2315	0.454125		0	NA	NA	-	NA
Nitab4.5_0000012g0260.1	XM_016658624.1	4224					0.301485	0.207219	0.420069	0.812313	1.1458	0.583835	0.386844	1.24468	0.638014	0.823731	6.56041	9.34501	5.73427	8.8827	6.37974	9.63155	9.73542	8.86017	11.5799	8.26385	7.46848	7.4025	2.78276	2.89699	3.48945	4.21696	3.99307	3.24016		0.480171	1.0676	6.2248	9.28642	7.91038	9.85973	3.0564	3.81673		1	4.82828e-15	1.41939	UP	9.15051e-05
Nitab4.5_0000012g0270.1		261					0	0	0	0	0	0	0	0	0	0	0	0	0	0	0	0	0	0	0	0	0	0	0	0	0	0	0	0		0	0	0	0	0	0	0	0		0	NA	NA	-	NA
Nitab4.5_0000012g0280.1	XM_016658619.1	700					102.158	96.5252	89.556	76.7478	96.7363	104.055	124.777	73.0707	96.7015	95.3172	84.7805	88.0726	81.0095	92.2523	99.917	73.1839	69.1247	51.8902	65.6125	62.3104	60.4836	62.0804	93.4347	78.528	77.4865	80.6057	61.9791	83.3644		101.299	82.1849	88.569	84.5029	58.1514	65.6825	83.1497	75.3164		1	0.0648368	-0.297027	-	0.57648
Nitab4.5_0000012g0290.1		219					0	0	0	0	0	0	0	0	0	0	0	0	0	0	0	0	0	0	0	0	0	0	0	0	0	0	0	0		0	0	0	0	0	0	0	0		0	NA	NA	-	NA
Nitab4.5_0000012g0300.1	XM_016658618.1	1602					12.2615	12.7247	14.447	22.43	20.209	16.7532	13.509	23.5525	14.3964	13.4256	27.2541	29.2102	28.1872	33.5253	26.0494	28.961	21.5325	23.1062	21.2776	19.5115	26.1955	21.3523	20.4759	25.136	22.5051	24.6027	24.0079	25.6468		13.9311	22.0638	27.1636	30.5655	23.5513	20.7739	22.7057	24.7525		1	0.267253	0.125672	-	0.362518
Nitab4.5_0000012g0310.1	XM_016658616.1	1007		other			1.26859	1.19505	0.791049	0.985832	1.00774	1.53043	1.12582	2.9436	1.7782	0.907787	8.14465	7.26926	7.37635	6.08488	6.59163	6.04309	9.49305	10.0402	9.40767	9.233	8.32199	10.5822	4.65069	4.46117	5.33068	4.54722	6.41264	6.7058		1.22813	1.64572	7.37088	6.46574	9.64811	9.37791	4.81418	5.88855		1	1.72493e-05	0.964306	-	8.55712e-05
Nitab4.5_0000012g0320.1	XM_016658613.1	1352					10.8142	10.5841	11.6336	13.9607	17.2638	13.1396	12.0946	18.872	11.4497	12.0935	72.4719	65.9572	55.1277	65.8346	43.1177	88.0729	63.6356	45.5129	60.6308	62.2626	49.8638	53.959	63.8132	60.9656	60.6061	54.7954	57.8687	55.3097		11.687	16.6988	56.9058	73.2882	49.7786	62.1764	61.795	55.9913		1	1.03553e-43	1.54327	UP	1.3171e-19
Nitab4.5_0000012g0330.1		270					0	0	0	0	0	0	0	0	0	0	0	0	0	0	0	0	0	0	0	0	0	0	0	0	0	0	0	0		0	0	0	0	0	0	0	0		0	NA	NA	-	NA
Nitab4.5_0000012g0340.1		372					0	0	0	0	0	0	0	0	0	0	0	0	0	0	0	0	0	0	0	0	0	0	0	0	0	0	0	0		0	0	0	0	0	0	0	0		0	NA	NA	-	NA
Nitab4.5_0000012g0350.1		251					0	0	0	0	0	0	0	0	0	0	0	0	0	0	0	0	0	0	0	0	0	0	0	0	0	0	0	0		0	0	0	0	0	0	0	0		0	NA	NA	-	NA
Nitab4.5_0000012g0360.1	XM_016583458.1	315					334.957	264.485	268.785	118.114	111.491	271.516	280.598	139.453	155.998	163.472	204.038	182.869	169.931	176.041	177.569	198.838	84.58	55.3901	61.3034	76.9373	62.9655	67.5624	367.142	354.732	314.598	273.005	293.266	476.379		248.545	123.019	183.846	185.916	61.9727	74.2736	345.491	347.55		1	0.945842	-0.0237892	-	0.0105172
Nitab4.5_0000013g0010.1	XM_016658116.1	1383					0	0	0	0	0	0	0	0	0	0	0	0.071561	0	0.106231	0.210758	0.352229	0	0	0	0	0	0	0	0	0	0	0	0		0	0	0.0702527	0.176674	0	0	0	0		0	NA	NA	-	NA
Nitab4.5_0000013g0020.1	XM_016622780.1	594					2.74901	3.68213	3.98232	2.61958	2.02634	3.14702	3.15636	4.57471	2.04223	4.08634	8.078	11.6938	6.49602	7.30945	7.66749	10.4311	6.70441	5.9452	6.94122	7.95448	6.87779	6.3079	9.57637	5.56027	8.21135	8.28369	10.5476	7.67432		3.26363	3.07354	7.41384	9.81144	6.37697	7.20003	7.78267	8.83519		1	0.0246865	0.518397	-	0.00198386
Nitab4.5_0000013g0030.1	XM_016601250.1	1470					5.36392	3.87839	6.56893	3.89588	4.42685	5.45831	4.47754	9.51787	7.41707	7.02751	7.25554	9.4766	6.08543	9.34428	6.89363	10.9291	12.0255	8.06795	13.7794	11.6408	13.5092	11.3756	13.7326	16.1294	15.5788	12.8494	15.2089	14.9008		5.74167	5.94686	6.74487	9.91665	10.9843	12.4819	15.1469	14.3197		1	6.61673e-06	0.586155	-	2.02963e-05
Nitab4.5_0000013g0040.1	XM_016615632.1	909					8.74176	7.93466	13.6218	14.696	14.0511	8.82769	8.45378	15.3254	14.6924	16.9994	16.6806	20.4133	15.4253	19.1685	12.3115	15.9758	11.394	14.0686	20.0163	17.641	11.8723	12.0807	13.4393	11.5261	16.6608	10.8485	13.3677	14.5495		11.3245	14.6908	14.8058	18.5192	12.6739	16.3504	13.8754	12.9219		1	0.853506	0.033329	-	0.139402
Nitab4.5_0000013g0050.1	XM_016583493.1	1419					15.492	17.1146	18.3717	22.794	20.65	15.1683	15.2485	17.216	17.1856	17.2469	10.7662	11.6566	10.095	13.4743	9.99023	11.845	9.21305	7.93131	9.58705	7.08173	10.5227	10.1329	10.0761	10.7034	13.4903	9.72046	9.07225	8.45503		16.5468	20.22	10.2838	12.3253	9.52899	8.62727	11.4232	9.08258		1	7.56972e-07	-0.589711	-	1.68739e-09
Nitab4.5_0000013g0060.1	XM_016615638.1	3357					0.060415	0.082596	0.153815	0	0.016973	0.03388	0.056401	0.029975	0.138321	0.121896	0.739292	0.932964	0.499584	0.802484	0.550056	0.738353	1.14543	0.818021	0.840065	0.804972	0.662794	0.893016	0.071815	0.107106	0.264153	0.203565	0.170865	0.02153		0.0924749	0.0156493	0.596311	0.8246	0.791277	0.930157	0.147691	0.131987		1	0.917432	0.0626809	-	0.00225244
Nitab4.5_0000013g0070.1	XM_016615635.1	888					3.27965	4.44113	4.72065	6.69134	6.75042	5.06945	2.84605	6.31321	3.43766	4.04568	7.5607	9.31194	5.95266	8.68834	7.35799	7.91944	6.21946	4.22665	4.86845	4.54251	4.33186	5.06412	9.8655	9.55767	8.67875	9.15441	11.9155	11.1394		3.97718	6.58499	6.95712	8.63991	4.54088	5.21014	9.3673	10.7364		1	0.00534614	0.467896	-	0.417582
Nitab4.5_0000013g0080.1	XM_016615639.1	1488					0.057743	0.237019	0.121918	0.692755	0.484594	0.098978	0.035155	0.873912	0.141959	0.154928	1.46141	0.540239	0.359811	0.47313	0.31326	2.03747	4.07942	3.81639	4.71894	4.17582	5.84571	4.16832	0.148251	0.650368	0.633312	1.4382	1.01141	1.22947		0.1211	0.683754	0.711495	1.01695	4.61014	4.32473	0.47731	1.22636		1	0.0278477	0.914675	-	0.498348
Nitab4.5_0000013g0090.1	XM_016635545.1	1185					0	0	0	0	0	0	0	0	0	0	0	0.166917	0	0.080189	0.041399	0	0.091306	0.115841	0.292172	0	0.116083	0.234526	0	0	0	0	0	0		0	0	0.0137997	0.0823687	0.155483	0.127826	0	0		0	NA	NA	-	NA
Nitab4.5_0000013g0100.1	XM_016615634.1	753					57.6549	46.9393	51.438	42.3189	48.9149	45.8609	40.3254	58.3932	50.8285	44.6351	60.8338	70.8432	66.9743	70.5753	54.507	70.2387	59.4814	61.5663	64.5265	64.0619	69.9045	61.9674	67.6271	60.379	70.1356	59.5441	71.1694	62.0619		48.2403	49.8757	60.7717	70.5524	64.4794	62.6899	66.0472	64.2585		1	0.0931746	0.188231	-	0.172112
Nitab4.5_0000013g0110.1	XM_016588289.1	939					268.29	275.131	223.027	88.3807	97.5385	276.28	266.533	111.635	277.357	248.293	109.677	84.3194	115.699	65.4032	117.947	82.0758	222.577	254.894	208.949	205.62	303.595	266.076	280.326	288.933	296.716	253.34	265.979	277.519		262.13	99.1848	114.441	77.2661	274.855	212.382	288.658	265.613		1	0.519373	-0.100255	-	1.94027e-06
Nitab4.5_0000013g0120.1	XM_016588290.1	1062					0	0.107604	0	0	0	0	0	0	0	0	0	0	0.246452	0.100297	0.049014	0.248844	2.52676	1.44873	0.908147	0.96414	0.7187	0.859331	0.449909	0.277835	0	0	0	0		0.015372	0	0.0984887	0.11638	1.00892	1.46635	0.242581	0		1	0.0213592	1.26444	UP	1
Nitab4.5_0000013g0130.1		429					0	0	0	0	0	0	0	0	0	0	0	0	0	0	0	0	0	0	0	0	0	0	0	0.375249	0	0	0	0		0	0	0	0	0	0	0.125083	0		0	NA	NA	-	NA
Nitab4.5_0000013g0140.1	XM_016629172.1	3181					5.7223	5.94713	8.9235	8.57621	6.66296	5.69274	5.78471	8.09181	7.7786	7.35821	15.2271	18.0542	13.3705	16.4091	14.8183	19.1675	24.9294	23.9421	29.2197	26.8532	26.1325	25.7533	17.3634	18.8713	17.4713	16.1508	16.5153	15.1238		6.74388	7.77699	14.472	17.8769	25.276	27.0008	17.902	15.93		1	2.54384e-10	0.620856	-	0.0001813
Nitab4.5_0000013g0150.1	XM_016612461.1	291					0.882872	0	1.73104	0	2.5651	0.896102	0	0	1.92878	1.51002	0	0.779056	0.93403	1.10222	4.71247	0.894773	0	2.491	3.22092	0.796687	0	2.08478	0	0	0	0	0	0		0.992688	0.855035	1.88217	0.925351	1.52526	1.3392	0	0		1	NA	NA	-	NA
Nitab4.5_0000013g0160.1	XR_001650408.1	501					0.076168	0	0	0	0	0.15555	0	0	0	0	0	0.134806	0.32178	0	0.101318	0	0	0	0.138593	0.13703	0.143692	0.179422	0	0.748649	0	0.669031	0	0		0.0331026	0	0.141033	0.0449353	0.107705	0.0918743	0.24955	0.22301		0	NA	NA	-	NA
Nitab4.5_0000013g0170.1	XM_016659319.1	500					0	0	0	0	0	0	0	0	0	0	0	0	0	0	0	0	0	0.142891	0	0	0	0	0	0	0	0	0	0		0	0	0	0	0.0476303	0	0	0		0	NA	NA	-	NA
Nitab4.5_0000013g0180.1		399					0	0	0	0	0	0	0	0	0	0	0	0	0	0	0	0	0	0	0	0	0	0	0	0	0	0	0	0		0	0	0	0	0	0	0	0		0	NA	NA	-	NA
Nitab4.5_0000013g0190.1	XM_016659319.1	513					0	0	0	0	0	0	0	0	0	0	0	0	0.159639	0.566481	0	0	0	0.640777	0	0.272968	0.669362	0.281862	0	0	0	0	0	0		0	0	0.053213	0.188827	0.530667	0.0909893	0	0		1	NA	NA	-	NA
Nitab4.5_0000013g0200.1	XM_016593833.1	211					0	0	7.49343	4.08003	10.8111	0	5.25561	0	0	3.26411	0	0	0	0	0	0	0	7.12566	3.47291	0	0	0	0	0	2.26767	0	2.08374	11.2596		2.28759	4.96371	0	0	2.37522	1.15764	0.75589	4.44779		1	NA	NA	-	NA
Nitab4.5_0000013g0210.1	XM_016603873.1	657					0.075865	0	0	0	0	0	0	0	0	0	0	0	0	0	0	0	0	0	0	0	0	0	5.31787	7.38325	10.5802	9.47745	6.88995	6.37272		0.0108379	0	0	0	0	0	7.76044	7.58004		1	9.586e-42	4.50844	UP	5.37119e-32
Nitab4.5_0000013g0220.1	XM_016636829.1	759					1.34506	1.78226	1.72604	2.66895	4.76105	1.52219	1.52148	3.63429	2.35792	5.66188	37.3453	36.1269	41.8965	36.3862	31.9441	31.7741	30.3237	38.5576	28.7579	28.7762	26.2455	32.9755	11.4806	7.11811	8.91099	9.4483	10.1668	8.82211		2.27383	3.6881	37.062	34.7624	32.5929	29.2859	9.16991	9.47908		1	9.80278e-08	1.0793	UP	0.00884241
Nitab4.5_0000013g0230.1	XR_001652299.1	1182					82.267	88.8394	136.743	110.109	49.0221	85.985	63.3704	90.472	196.669	171.74	123.752	147.802	156.035	166.31	115.583	151.128	177.217	185.982	213.098	203.431	167.747	178.72	130.632	116.69	116.511	113.936	111.56	94.5637		117.945	83.2009	131.79	155.08	177.483	197.915	121.278	106.687		1	0.0742566	-0.245695	-	0.72705
Nitab4.5_0000013g0240.1	XM_016601278.1	285					0	0	0	0	0.948208	0	0	0	0	0	0.79615	0	0	0	0	2.10329	0	0	0	0	0	0	2.23708	4.82463	0	0	0	0		0	0.316069	0.265383	0.701098	0	0	2.3539	0		1	NA	NA	-	NA
Nitab4.5_0000013g0250.1	XM_016652903.1	1461					1.37178	1.61117	1.70196	2.59463	4.62506	1.78738	1.82999	3.38945	0.955052	1.89604	0.465371	0.228246	0.423048	0.463616	0.678244	0.690356	5.41253	6.94199	4.66714	3.43584	3.41422	5.46093	0.304123	0.464791	0.269568	0.576844	0.381431	0.583872		1.59334	3.53638	0.522221	0.460739	5.27238	4.50517	0.346161	0.514049		1	5.72382e-09	-1.66473	DOWN	1.12467e-08
Nitab4.5_0000013g0260.1	XM_016596985.1	366					0	0	0	0	0	0	0	0	0	0	0	0	0	0	0	0	0	0	0	0	0	0	0	0	0	0	0	0		0	0	0	0	0	0	0	0		0	NA	NA	-	NA
Nitab4.5_0000013g0270.1		555					0	0	0	0	0	0	0	0	0	0	0	0	0	0	0	0	0	0	0	0	0	0	0	0	0	0	0	0		0	0	0	0	0	0	0	0		0	NA	NA	-	NA
Nitab4.5_0000013g0280.1	XM_016606202.1	1473					3.00027	2.09969	3.81443	5.93345	4.85521	3.48892	2.74349	10.1955	3.85013	3.82741	5.79405	5.55297	5.03535	6.76032	4.72053	5.00779	9.36465	8.55134	13.184	10.5725	8.00769	7.88958	11.1504	14.9982	13.8474	14.3976	12.0327	11.5525		3.26062	6.99473	5.18331	5.77369	8.14954	11.0404	13.332	12.6609		1	2.94694e-19	1.16929	UP	0.00199835
Nitab4.5_0000013g0290.1		183					0	0	0	0	0	0	0	0	0	0	0	0	0	0	0	0	0	0	0	0	0	0	0	0	0	0	0	0		0	0	0	0	0	0	0	0		0	NA	NA	-	NA
Nitab4.5_0000013g0300.1	XM_016657944.1	396					0	0	0	0	0	0	0	0	0	0	0	0	0	0	0	0	0	0	0	0	0	0	0	0	0	0	0	0		0	0	0	0	0	0	0	0		0	NA	NA	-	NA
Nitab4.5_0000013g0310.1	XM_016658817.1	2271					0	0	0	0	0	0.079106	0	0	0	0	0.029076	0.072741	0.094125	0	0.052892	0.043686	0.121366	0.246222	0.024385	0.07734	0.114723	0.144074	0.032317	0	0.069394	0	0	0		0.0113009	0	0.0586977	0.038809	0.16834	0.0743637	0.0339037	0		0	NA	NA	-	NA
Nitab4.5_0000013g0320.1	XM_016656859.1	1628					27.0932	30.0083	21.6836	21.7919	36.1092	28.1024	39.1749	27.7333	20.3639	22.7739	22.5337	26.0983	19.7664	22.6375	23.085	29.7995	42.0631	32.0653	38.5466	43.2088	36.4209	33.6674	33.4856	30.5115	29.0387	30.873	32.2472	33.467		27.0286	28.5448	21.795	26.1784	34.0512	41.2728	31.0119	32.1957		1	0.595712	-0.0620332	-	0.691909
Nitab4.5_0000013g0330.1	XM_016643654.1	810					0	0.03729	0.208376	0.959006	4.1409	0	0.15715	1.14549	0	1.67757	6.74075	2.79347	3.78034	1.96677	5.054	4.05713	5.04462	5.02329	3.19922	4.57958	4.71106	3.42251	0.493825	0.825471	0.43334	0.098465	0.223164	0.118118		0.297198	2.0818	5.1917	2.93913	4.38562	4.27448	0.584212	0.146582		1	0.0369204	1.34721	UP	0.000461701
Nitab4.5_0000013g0340.1		528					0	0	0	0	0	0	0	0	0	0	0	0	0	0	0	0	0	0	0	0	0	0	0	0	0	0	0	0		0	0	0	0	0	0	0	0		0	NA	NA	-	NA
Nitab4.5_0000013g0350.1	XM_016651618.1	1674					0	0	0	0	0	0	0	0	0	0	2.31739	1.90333	1.70431	3.05422	2.50948	2.57848	0.627499	0.376197	0.642748	0.660425	0.495307	0.520456	0	0	0.053412	0.047551	0	0		0	0	2.17706	2.51201	0.463987	0.643557	0.017804	0.0158503		1	0.326562	0.404803	-	0.462816
Nitab4.5_0000013g0360.1	XM_016616343.1	1457					89.5356	102.728	89.0111	84.1711	70.5948	88.8483	85.9741	79.2467	102.313	102.013	33.6169	42.7468	38.8815	45.2707	32.5929	43.0401	131.12	104.014	136.276	147.071	135.353	126.979	188.245	191.962	181.859	161.046	158.503	153.12		94.3463	78.0042	35.0304	43.6859	122.116	138.156	187.356	157.556		1	8.29586e-05	0.399038	-	4.23308e-05
Nitab4.5_0000013g0370.1	XM_016649958.1	342					7.45123	6.55737	13.4344	7.09366	6.4334	10.5673	6.85077	11.3727	15.8109	7.79513	13.4978	22.7119	22.2973	21.3921	20.9244	24.0576	28.7331	25.1429	28.2459	25.3208	26.453	17.0646	31.1238	30.8207	36.3262	32.3572	52.6546	33.8836		9.78102	8.29993	18.9065	22.7205	22.8869	27.4333	32.7569	39.6318		1	0.00591986	0.586512	-	6.05578e-05
Nitab4.5_0000013g0380.1	XM_016591072.1	633					0	0	0	0	0.143553	0	0	0	0	0.519466	0	0	0	0	0.129869	0	0	0.449593	0	0.136651	0.163854	0.17895	0	0	0	0.309272	0	0		0.0742094	0.047851	0.0432897	0	0.264132	0.0455503	0	0.103091		0	NA	NA	-	NA
Nitab4.5_0000013g0390.1	XM_016591071.1	213					0	0	0	0	0	0	0	0	0	0	3.07	0	0	0	0	0	0	3.62117	0	0	3.6178	0	0	0	0	0	0	0		0	0	1.02333	0	2.41299	0	0	0		1	NA	NA	-	NA
Nitab4.5_0000013g0400.1		681					0	0	0.149217	0	0	0	0	0.154388	0.331157	0	0.371054	0.134256	0.160249	0	0.90823	0	0	0	0	0	0.135232	0	0.14756	0.135839	0	0	0	0		0.0686249	0.0514627	0.479844	0.044752	0.0450773	0	0.0944663	0		0	NA	NA	-	NA
Nitab4.5_0000013g0410.1		1329					0	0	0	0	0	0	0	0	0	0	0	0	0	0	0	0	0	0	0	0	0	0	0	0	0	0	0	0		0	0	0	0	0	0	0	0		0	NA	NA	-	NA
Nitab4.5_0000013g0420.1	XM_016598677.1	654					0.375681	0.24035	0.596809	0	0	0.154931	0.098289	0.463165	0.444931	0.650471	0.989478	1.58143	1.12174	2.93437	0.801458	1.60147	0	0	0	0	0	0	2.59405	3.45207	3.69042	2.25975	4.41794	2.83284		0.365923	0.154388	0.970893	2.03909	0	0	3.24551	3.17018		1	6.33715e-06	2.02565	UP	1.3393e-09
Nitab4.5_0000013g0430.1	XM_016595176.1	763					0	0	0	0	0	0	0	0	0	0	0.123685	0.268538	0.320498	0.378241	0	0.309401	0.412153	0.934279	0.268812	0.806052	0.715753	0.340543	0	0	0	0	0	0		0	0	0.148061	0.318727	0.663525	0.495672	0	0		1	NA	NA	-	NA
Nitab4.5_0000013g0440.1	XM_016612035.1	465					0	0	0	0	0	0	0	0	0	0	0	0	0	0	0	0	0	0	0	0	0	0	0	0	0	0	0	0		0	0	0	0	0	0	0	0		0	NA	NA	-	NA
Nitab4.5_0000013g0450.1	XM_016653324.1	330					0	0	0	0	0	0	0	0	0	0	0	0	0	0	0	0	0	0	0	0	0	0	0	0	0	0	0	0		0	0	0	0	0	0	0	0		0	NA	NA	-	NA
Nitab4.5_0000013g0460.1		219					0	0	0	0	0	0	0	0	0	0	0	0	0	0	0	0	0	0	0	0	0	0	0	0	0	0	0	0		0	0	0	0	0	0	0	0		0	NA	NA	-	NA
Nitab4.5_0000013g0470.1	XM_016628492.1	939					0.411805	0	0.282287	0.098233	0.269915	0	0	0	0	0.078168	0	0	0.103727	0.25768	0	0.104141	0.141809	0.344592	0.174417	0.258753	0.304708	0.331977	0.114213	0	0	0	0	0.132902		0.110323	0.122716	0.0345757	0.120607	0.327092	0.19166	0.038071	0.0443007		0	NA	NA	-	NA
Nitab4.5_0000013g0480.1	XM_016590644.1	481					0	0	0	0	0	0	0	0.223679	0	0	0.269955	1.02942	0.524642	0.206068	0.330385	0	0.239443	0.154695	0.150645	0	0	0	0	0.275318	0	0	0	0		0	0.0745597	0.374994	0.411829	0.051565	0.130029	0.0917727	0		0	NA	NA	-	NA
Nitab4.5_0000013g0490.1	XM_016594890.1	273					99.0185	74.4043	107.367	33.9904	20.4181	68.7014	71.7808	90.4202	121.91	141.257	134.528	131.436	147.483	126.388	164.642	126.844	91.7864	75.9039	80.8459	82.2181	91.0049	67.2834	52.5366	87.1803	77.9885	85.326	80.0542	89.1821		97.777	48.2762	148.884	128.223	78.0641	84.9501	72.5685	84.8541		1	0.161026	-0.254109	-	0.000433372
Nitab4.5_0000013g0500.1	XM_016628913.1	1275					1.66293	1.65835	2.36017	2.55269	1.44835	1.62678	1.51568	3.41298	5.11504	4.56391	11.2545	13.9656	15.7397	15.518	11.1861	17.1431	7.04554	7.02232	10.4941	8.98082	5.11813	7.01729	4.00908	3.86736	3.92102	4.51936	5.32965	3.01712		2.64327	2.47134	12.7268	15.5422	6.38591	8.84014	3.93248	4.28871		1	0.269723	0.193768	-	0.185963
Nitab4.5_0000013g0510.1	XM_016628919.1	1623					0.572668	0.248853	0.151115	0	0.113933	0.14663	0.3381	0.035123	0	0.331892	23.6697	41.8865	19.0677	44.2444	18.1616	46.9356	5.60542	2.70034	8.43411	6.96342	5.90369	4.14711	1.77015	2.36904	2.69414	0.785571	1.16156	1.15353		0.255608	0.0496853	20.2996	44.3555	4.25038	7.00098	2.27778	1.03356		1	9.75515e-05	2.24858	UP	1.3419e-05
Nitab4.5_0000013g0520.1	XM_016638298.1	1041					0	0	0.303103	0.319114	0.328743	0.630753	0.140293	0.421065	0.321112	0.173352	4.29141	4.50456	4.36585	2.71086	4.10212	4.61582	1.10978	0.939826	1.18356	1.9799	1.76307	0.698926	1.17756	0.886946	0.360995	0.8244	0.242345	0.841552		0.224088	0.356307	4.25313	3.94375	1.13394	1.42441	0.808501	0.636099		1	0.01331	1.28088	UP	0.694193
Nitab4.5_0000013g0530.1	XM_016638298.1	387					0	0	0	0.297726	0	0	0	0.282862	0	0.23794	1.27296	2.72193	2.7857	1.35444	0.19035	2.00765	0.977422	0.458388	0.419529	0.214702	0.677545	0	0	0	0	0	0	0		0.0339914	0.193529	1.41634	2.02801	0.378644	0.537218	0	0		1	0.780735	-0.150215	-	0.15425
Nitab4.5_0000013g0540.1	XM_016638298.1	1245					0.196398	0	0	0.186651	0.293428	0.09631	0	0.409933	0.192243	0.145766	2.23365	2.10124	2.29676	1.27467	3.51792	3.04919	0.792407	0.712307	1.05765	0.863699	1.56378	0.775479	0.457476	0.553918	1.44821	1.93479	1.1891	0.800704		0.0901024	0.296671	2.68278	2.1417	1.01719	0.904585	0.819869	1.3082		1	4.8357e-07	2.12574	UP	0.00514338
Nitab4.5_0000013g0550.1	XM_016638298.1	225					0	1.67577	0	0	9.00798	6.48126	0	0	3.46335	0	18.1095	16.5351	16.7594	7.89927	12.6648	35.594	0	8.89499	0	11.4192	5.98716	14.9519	0	0	2.09323	0	0	0		1.66005	3.00266	15.8446	20.0095	9.94467	3.80639	0.697745	0		1	0.798188	-0.179171	-	0.308231
Nitab4.5_0000013g0560.1	XM_016632692.1	1722					1.82501	1.57424	2.1799	2.86063	2.53426	2.04617	1.1611	4.62236	2.56887	2.57825	22.5065	29.8922	20.2545	35.6747	20.9175	36.6419	21.8316	15.2747	24.8325	23.9804	15.9912	14.6913	11.9159	11.5037	10.3574	13.0765	11.5866	10.8586		1.99051	3.33908	21.2261	34.0696	15.3191	23.5482	11.259	11.8405		1	1.17244e-31	1.38649	UP	8.68567e-13
Nitab4.5_0000013g0570.1	XM_016632690.1	2163					3.39405	3.63713	3.96901	1.86795	2.22873	2.6407	2.91064	2.54392	4.56297	1.47826	22.3045	17.497	17.0401	16.6471	19.4592	17.2613	1.59285	1.66187	1.77792	1.85781	1.96738	1.9734	1.0719	1.08146	0.573533	0.910362	0.947589	1.16426		3.22754	2.21353	19.6013	17.1351	1.86755	1.74286	0.908962	1.0074		1	5.30711e-20	-1.63014	DOWN	1.08559e-06
Nitab4.5_0000013g0580.1	XM_016653632.1	879					1.21383	1.60458	0.739218	0.60915	0.716391	1.39437	0.521837	0.578505	1.10936	0.649359	1.76654	3.62526	2.8515	5.47598	2.28719	4.70313	1.01437	1.35701	0.653042	1.34171	1.63719	0.900827	0	0.405787	0.145746	0.365847	0	0.881376		1.03322	0.634682	2.30175	4.60146	1.29834	1.00304	0.183844	0.415741		1	0.000115147	-1.82365	DOWN	0.154476
Nitab4.5_0000013g0590.1		483					0.410388	0.780101	0.322875	0.175813	0.62124	1.00571	0.452781	0.835162	0.358277	0.70254	0.936698	0.87159	0.866865	0.612874	0.982611	1.50633	0	0.613447	0.896075	0.590647	0.619362	0.193343	0	0	0	0.728944	0	0		0.576096	0.544072	0.928725	0.996931	0.475384	0.495574	0	0.242981		1	4.40375e-06	-2.27159	DOWN	0.0196022
Nitab4.5_0000013g0600.1		285					6.00544	3.70434	1.97124	1.07338	0	3.07007	4.14652	4.39543	3.28107	1.71568	7.34947	4.43441	3.17546	13.7164	5.33253	8.17471	2.89852	1.87263	1.82359	0.901514	2.83602	1.18041	1.11847	0	0	0	0	0		3.41348	1.82294	5.28582	8.77517	1.96302	1.87454	0.372823	0		1	0.000262333	-1.85838	DOWN	0.0589429
Nitab4.5_0000014g0010.1		723					0	0	0	0	0	0	0	0	0	0	0	0	0	0	0	0	0	0	0	0	0	0	0	0	0	0	0	0		0	0	0	0	0	0	0	0		0	NA	NA	-	NA
Nitab4.5_0000014g0020.1	XM_016615796.1	672					0	0	0	0	0	0	0	0	0	0	0	0	0	0	0	0	0	0.10964	0	0	0	0	0.269666	0	0	0	0	0		0	0	0	0	0.0365467	0	0.0898887	0		0	NA	NA	-	NA
Nitab4.5_0000014g0030.1	XM_016615797.1	1053					3.32539	3.55661	3.79608	0.294489	1.19175	5.96881	4.62129	1.22269	3.93331	5.50413	9.98981	9.7389	8.46628	11.1894	10.7003	8.53755	4.80992	4.70763	1.23013	1.99159	6.27905	2.65777	10.2827	12.3347	8.79477	5.62058	5.6092	4.24791		4.38652	0.902974	9.71879	9.82196	4.54815	2.67721	10.4707	5.15923		1	0.0964543	0.506319	-	3.29791e-06
Nitab4.5_0000014g0040.1	XM_016648697.1	363					0	0	0	0	0	0	0	0	0	0	0	0	0	0	0	0	0	0	0	0	0	0	0	0	0	0	0	0		0	0	0	0	0	0	0	0		0	NA	NA	-	NA
Nitab4.5_0000014g0050.1	XR_001653482.1	858					0	0	0	0	0	0	0	0	0	0	0	0	0	0	0	0	0	0.101735	0	0	0	0	0	0	0	0	0	0		0	0	0	0	0.0339117	0	0	0		0	NA	NA	-	NA
Nitab4.5_0000014g0060.1	XM_016635895.1	1767					0	0	0.038004	0	0.042081	0.072805	0	0.035457	0.103423	0.095776	6.71361	5.54652	4.87949	6.26119	6.28221	6.31062	2.9511	2.83285	3.06637	2.76066	3.651	2.32892	4.6925	4.52194	4.49334	3.91121	5.41399	3.12755		0.0442869	0.025846	5.95843	6.03945	2.93759	2.92604	4.56926	4.15091		1	1.15429e-22	4.44307	UP	5.10245e-17
Nitab4.5_0000014g0070.1	XM_016625972.1	1389					0	0	0	0.638443	0.08355	0	0.027005	0.056353	0.039821	0.05794	1.37905	1.13215	1.04064	2.04301	1.15233	1.10367	2.57982	1.80894	1.78561	1.67452	1.59693	1.37236	1.23572	1.96843	1.7519	1.61939	1.81109	0.914743		0.0178237	0.259449	1.19067	1.42628	1.59274	2.01332	1.65202	1.44841		1	4.81974e-20	3.77448	UP	0.000322747
Nitab4.5_0000014g0080.1		276					0	0	0	0	0	0	0	0	0	0	0	4.21269	1.25696	8.88667	0	2.42687	0	2.22375	0	0	2.24519	0	0	0	0	1.25229	0	0		0	0	0.418985	5.17541	1.48964	0	0	0.41743		1	NA	NA	-	NA
Nitab4.5_0000014g0090.1	XM_016604116.1	504					0	0	0	0	0	0	0	0	0	0	0.123685	0	0	0	0	0	0	0	0	0	0	0.536372	0	0	0	0	0	0		0	0	0.0412283	0	0.178791	0	0	0		0	NA	NA	-	NA
Nitab4.5_0000014g0100.1	XM_016636746.1	1028					0.32788	0.048557	0.719852	0.530399	0.667563	0	0.135998	1.47064	0.767563	1.26033	18.2301	18.4191	20.4353	17.725	15.0847	17.3039	33.0238	20.6383	31.8174	34.9592	24.7457	24.8763	9.03198	10.966	9.49831	4.3679	5.26139	4.71013		0.46574	0.889535	17.9167	17.816	23.4201	33.2668	9.83211	4.77981		1	9.96302e-14	3.38912	UP	0.00475033
Nitab4.5_0000014g0110.1	XR_001655229.1	695					0	0	0	0	0	0	0	0	0	0	0	0	0	0	0	0	0	0	0	0	0	0	0	0	0	0	0	0		0	0	0	0	0	0	0	0		0	NA	NA	-	NA
Nitab4.5_0000014g0120.1	XM_016614370.1	972					0	0	0	0	0	0	0	0	0	0	0	0	0	0	0	0	0	0	0	0	0	0	0	0	0	0	0	0		0	0	0	0	0	0	0	0		0	NA	NA	-	NA
Nitab4.5_0000014g0130.1	XM_016609876.1	486					13.7725	16.9401	15.9376	3.81619	5.98038	15.4353	14.9735	13.6872	13.3061	9.01521	9.63581	8.17439	7.53052	8.56284	10.1751	9.54926	18.5928	15.4952	14.3026	13.0654	14.2193	15.2111	24.9946	24.4387	23.9932	20.8248	25.067	25.6535		14.1972	7.82791	9.11382	8.76216	14.9752	15.3203	24.4755	23.8484		1	0.905714	0.0338637	-	0.00097793
Nitab4.5_0000014g0140.1	XM_016609879.1	633					15.4054	16.7256	14.0556	17.8424	12.7666	13.3205	15.8164	20.6743	17.5724	17.6795	32.8302	30.0823	30.6546	35.4359	29.2014	25.4931	62.5308	50.7513	58.568	56.796	58.2205	42.4095	26.6636	25.6222	24.0612	32.2719	27.7385	29.038		15.7965	17.0944	30.8954	30.3371	50.4604	59.2982	25.449	29.6828		1	0.303753	0.143452	-	0.0506686
Nitab4.5_0000014g0150.1	XM_016609877.1	520					6.60311	7.50491	4.77682	3.07175	5.20108	5.66192	6.7879	5.77665	2.85353	0.85636	3.69361	2.6953	3.66642	5.21413	4.48678	3.11041	2.19673	2.85374	2.59279	4.47735	3.17131	1.76782	11.4564	5.24841	6.02139	9.84994	5.48933	5.76102		5.00636	4.68316	3.94894	3.67328	2.59762	3.08896	7.57539	7.03343		1	1	-0.00751632	-	0.951125
Nitab4.5_0000014g0160.1	XR_001646638.1	654					0.986358	3.04297	1.34305	0.975097	1.71936	2.45814	2.01977	2.31474	1.86081	1.42859	2.8436	3.62505	3.57789	4.53235	4.29126	3.86605	4.82764	2.6937	4.27993	5.0725	4.00608	2.68068	0.375864	1.86369	3.43731	0.690308	1.29434	1.24449		1.8771	1.66973	3.57092	4.00782	3.12682	4.72669	1.89229	1.07638		1	0.124888	-0.559042	-	0.146941
Nitab4.5_0000014g0170.1	XR_001651600.1	288					0	1.96189	0	0	3.51531	0	0	0	0	0	0	0	0	0	0.617796	0	0	2.60344	2.53525	1.67111	0.876172	2.18808	3.08373	1.02299	2.46188	0	2.24821	1.45737		0.28027	1.17177	0.205932	0	1.88923	1.40212	2.18953	1.23519		1	NA	NA	-	NA
Nitab4.5_0000014g0180.1	XM_016629539.1	2475					2.373	2.9616	3.82732	7.66052	4.53425	2.80746	1.96682	6.91933	4.33594	4.0569	6.69537	8.21347	5.49622	7.57902	7.7641	8.43353	5.16446	5.27806	5.69987	4.81232	5.2831	4.13989	5.30114	5.14965	5.35846	7.16149	5.62005	5.69751		3.18986	6.37137	6.6519	8.07534	4.90035	5.22555	5.26975	6.15968		1	0.0735264	0.227434	-	0.215313
Nitab4.5_0000014g0190.1	XM_016635192.1	261					0	0	0	0	0	0	0	0	0	0	0	0	0	0	0	0	0	0	0	0	0	0	0	0	1.64921	1.43645	0	0		0	0	0	0	0	0	0.549738	0.478816		1	NA	NA	-	NA
Nitab4.5_0000014g0200.1		333					0	0	0	0	0	0	0.632802	0	0	0	0	0	0	0	0	0	0	0	0	0	0.432807	0	0	0	0	0	0	0		0.0904003	0	0	0	0.144269	0	0	0		0	NA	NA	-	NA
Nitab4.5_0000014g0210.1	XM_016629541.1	848					12.2881	12.3689	17.0874	12.4052	9.88807	12.7499	9.39186	12.9486	19.5	17.0992	34.8935	32.0593	39.6771	31.6842	36.1434	28.3434	18.9361	22.5512	18.7289	20.0577	21.6949	22.3064	19.0765	18.3969	20.9817	23.5779	26.4001	18.2464		14.355	11.7473	36.9047	30.6956	22.1841	19.2409	19.485	22.7415		1	0.556331	-0.0820669	-	0.0243868
Nitab4.5_0000014g0220.1	XM_016629540.1	735					8.88466	7.31215	11.8293	16.0601	13.2928	7.61317	9.09292	17.8783	13.2755	13.9896	36.3254	58.1861	46.6991	49.3177	42.7248	41.8157	23.8786	19.2569	27.269	24.6326	23.8553	20.0871	29.0143	35.1814	37.0353	35.2438	31.5971	33.6554		10.2853	15.7437	41.9164	49.7731	21.0664	25.2601	33.7436	33.4988		1	1.14283e-07	0.65621	-	0.0254147
Nitab4.5_0000014g0230.1	XM_016629537.1	1272					28.0008	27.9257	30.1216	31.1563	23.1929	26.5844	24.4002	22.8201	38.1699	31.7247	74.4889	64.1539	80.4019	62.1554	73.138	66.2833	65.9231	64.8607	70.8074	70.9106	75.7254	75.7921	61.5693	66.8187	62.0052	50.0802	47.1951	43.8971		29.561	25.7231	76.0096	64.1975	72.126	69.2137	63.4644	47.0574		1	1.10047e-07	0.520284	-	5.78494e-05
Nitab4.5_0000014g0240.1	XR_001652430.1	336					0.10348	0	0	0	0	0	0.181211	0	0	0	0	0	0	0	0.362768	0	0.441371	1.96724	0.291442	0.294325	0.953404	0.763075	0	0	0	0	0	0		0.0406701	0	0.120923	0	1.22791	0.342379	0	0		1	NA	NA	-	NA
Nitab4.5_0000014g0250.1	XM_016605738.1	3095					1.14083	0.745851	1.92882	5.29198	1.95302	1.00386	0.441733	1.64969	1.76478	1.85266	4.99726	6.73853	4.38286	5.7592	4.45499	7.2939	4.79872	5.90292	5.85699	5.66358	5.17735	5.37345	3.98817	4.10372	3.6461	4.03967	4.25107	4.08083		1.26836	2.9649	4.6117	6.59721	5.48457	5.43976	3.91266	4.12386		1	9.14687e-06	0.834429	-	0.543443
Nitab4.5_0000014g0260.1	XM_016607332.1	2136					0.634833	0.654702	2.57361	1.29278	0.270667	0.369891	0.313574	0.983237	1.52849	1.59659	0.807273	0.813216	0.940441	0.437333	1.12442	1.0664	0.822752	1.23049	1.25686	1.66434	0.849601	1.20715	1.21644	1.6175	1.22148	1.79404	1.39505	0.984557		1.09596	0.848896	0.957378	0.772317	1.09575	1.24798	1.35181	1.39122		1	0.732198	0.131659	-	0.335404
Nitab4.5_0000014g0270.1	XM_016607331.1	1830					7.57622	7.28355	8.19003	9.69592	9.15528	6.04181	5.43993	9.45579	6.79699	8.1777	20.014	20.1771	16.9037	18.1153	17.9426	20.0418	17.7588	16.8677	20.0044	17.584	17.8736	15.6963	13.419	13.7266	14.3359	14.8902	14.4562	17.0125		7.07232	9.43566	18.2867	19.4447	16.8125	18.4491	13.8271	15.453		1	0.00489454	0.309902	-	0.0584656
Nitab4.5_0000014g0280.1		801					0	0	0.077422	0.071137	0	0	0	0	0	0	0	0	0	0	0	0	0	0	0	0	0	0	0	0	0	0	0	0		0.0110603	0.0237123	0	0	0	0	0	0		0	NA	NA	-	NA
Nitab4.5_0000014g0290.1	XM_016597000.1	507					11.3435	12.119	12.1748	34.6606	103.947	16.3225	11.0396	55.6333	13.0725	16.6696	77.7136	117.168	55.4757	91.5615	45.8407	139.668	23.8757	21.5685	18.8786	30.7997	23.8385	22.9806	29.6824	32.2373	31.1345	34.9472	37.2153	34.1954		13.2488	64.7468	59.6767	116.132	22.7959	24.518	31.0181	35.4526		1	0.230894	0.269137	-	3.95367e-05
Nitab4.5_0000014g0300.1	XM_016578044.1	1962					5.23423	4.2199	5.66067	22.9656	20.8773	4.50001	4.06508	29.6415	6.04352	6.38984	18.3706	19.3408	14.6611	21.908	17.5294	19.4193	17.6773	18.6883	19.665	21.0874	17.401	17.5687	20.3026	22.2561	21.464	22.2856	21.4155	23.3036		5.15904	24.4948	16.8537	20.2227	17.886	19.4766	21.3409	22.3349		1	4.53747e-17	0.833923	-	7.75032e-07
Nitab4.5_0000014g0310.1	XM_016596999.1	1536					1.83966	1.17934	3.08006	2.81681	1.47968	1.74771	0.661557	5.1645	2.89895	3.52315	1.66301	2.17238	1.7537	2.84401	2.24426	2.08273	1.48151	0.58578	0.894749	1.28876	1.96671	1.0024	3.30673	4.56596	4.51737	4.25403	3.23736	3.94022		2.13292	3.15366	1.88699	2.36637	1.18496	1.22167	4.13002	3.81054		1	0.0125626	0.628291	-	0.433058
Nitab4.5_0000014g0320.1	XM_016597002.1	951					0.588912	0.899595	0.953109	0.627242	0.417003	1.05008	0.753137	0.96589	1.01716	1.70006	1.29877	1.53577	0.74071	1.55214	2.22552	1.19999	2.62156	1.52589	4.21105	1.72363	1.09815	1.3887	8.51085	8.27759	9.37038	7.31247	11.2097	7.91922		0.994579	0.670045	1.42167	1.4293	1.33758	2.85208	8.71961	8.8138		1	1.19557e-14	2.00517	UP	1.14304e-15
Nitab4.5_0000014g0330.1	XM_016578047.1	1681					4.77938	3.27168	6.85712	4.26262	3.55443	4.17768	2.35463	8.46554	6.9702	5.48321	9.75283	10.087	7.63039	10.8081	9.24235	10.6251	6.71467	7.69451	8.64584	7.44626	7.52421	6.4464	6.2825	8.32989	7.10195	5.81252	5.85795	4.81194		4.84199	5.42753	8.87519	10.5067	7.22171	7.60225	7.23811	5.49414		1	0.56592	0.0983805	-	0.400463
Nitab4.5_0000014g0340.1	XM_016578052.1	1161					0.817273	0.759915	3.53983	0.47927	0.157533	0.799214	0.6029	1.03794	3.22962	4.28464	3.06123	1.43509	1.58132	1.62416	2.26424	2.4854	0.130699	1.08956	0.546811	1.32408	0.996328	0.729002	2.7492	2.77682	2.4704	2.433	1.68623	1.71524		2.00477	0.558247	2.30226	1.84822	0.938295	0.667196	2.66548	1.94482		1	0.358951	0.375617	-	0.00575782
Nitab4.5_0000014g0350.1	XM_016578053.1	1641					0	0	0	0	0	0	0	0	0	0	0.073222	0.071254	0.239962	0	0.169454	0	0.132266	0.080725	0.039316	0.041871	0	0	0	0.048575	0	0	0.052081	0		0	0	0.160879	0.0237513	0.0269083	0.071151	0.0161917	0.0173603		0	NA	NA	-	NA
Nitab4.5_0000014g0360.1		714					0	0	0	0	0	0	0	0	0	0	0	0	0	0	0	0	0	0	0	0	0	0	0	0	0	0	0	0		0	0	0	0	0	0	0	0		0	NA	NA	-	NA
Nitab4.5_0000014g0370.1	XM_016615021.1	282					0	0	0	0	0	0	0	0	0	0	0	0	0	0	0	0	0	0	0	0	0	0	0	0	0	0	0	0		0	0	0	0	0	0	0	0		0	NA	NA	-	NA
Nitab4.5_0000014g0380.1	XM_016639212.1	1181					1.45128	0.949004	1.19444	2.64615	4.36907	1.17804	1.35458	6.20857	0.989843	1.05717	29.6982	39.2604	29.9745	56.2379	29.4962	36.7926	3.90145	4.28996	3.09371	4.17391	2.39274	3.48518	15.0416	12.6227	13.1278	11.464	10.2273	11.4167		1.16777	4.40793	29.723	44.097	3.38929	3.72302	13.5974	11.036		1	1.05325e-34	2.00478	UP	0.000937023
Nitab4.5_0000014g0390.1	XM_016639093.1	1227					0	0	0	0	0	0	0.110006	0	0	0	0.042133	0	0	0	0.064991	0.117851	0.101032	0	0.388802	0	0.06399	0	0	0	0.063504	0	0	0		0.0157151	0	0.035708	0.0392837	0.02133	0.163278	0.021168	0		0	NA	NA	-	NA
Nitab4.5_0000014g0400.1	XM_016639092.1	3384					0.279376	0.075429	0.232894	0.117421	0.098471	0.106765	0.187894	0.151551	0.280219	0.095836	0.188737	0.574309	0.217658	0.343981	0.361681	0.426576	0.778493	1.06807	1.04839	0.813855	1.06694	1.12356	0.083035	0.165713	0.176822	0.156934	0	0.073287		0.179773	0.122481	0.256025	0.448289	1.08619	0.880246	0.141857	0.0767403		1	0.328223	-0.452926	-	0.0364987
Nitab4.5_0000014g0410.1	XM_016586922.1	474					0.376301	0.541451	1.42574	0.939722	2.4024	0.80482	1.11191	3.75213	1.23222	2.05422	1.0453	2.93325	1.07681	1.81245	1.83736	2.49041	1.73314	1.35957	1.68183	1.46855	1.31788	1.26766	8.7029	13.1652	9.99469	9.93817	9.82199	10.578		1.07809	2.36475	1.31982	2.41204	1.31504	1.62784	10.6209	10.1127		1	6.01944e-05	1.71455	UP	0.0580845
Nitab4.5_0000014g0430.1	XM_016595332.1	390					0.068847	0.125913	0	0	0	0.129472	0	0	0	0	0.222107	0	0.135256	0	0	0	0	0	0	0.124359	0	0	0	0	0	0	0	0		0.0463189	0	0.119121	0	0	0.041453	0	0		0	NA	NA	-	NA
Nitab4.5_0000014g0440.1	XM_016624308.1	717					1.43099	0.700767	2.88306	5.6746	4.16602	1.48438	1.13126	3.50899	4.31475	4.14799	1.58031	3.24805	1.49523	3.89558	1.41401	2.51269	0	0.344432	0.337278	0.71068	0.484604	0.315595	11.2949	8.86187	9.89542	7.2189	6.16883	5.87109		2.29903	4.44987	1.49651	3.21877	0.381544	0.349319	10.0174	6.4196		1	5.06617e-06	1.5655	UP	0.497743
Nitab4.5_0000014g0450.1	XM_016607176.1	1575					0.172655	0	0.238819	0.424329	0.238417	0.16614	0.058477	2.28318	0.496294	0.319061	5.74785	5.40221	7.8582	5.10864	6.84386	6.2848	0.089321	0.055908	0.055719	0.289897	0.396115	0.290352	0.523311	0.611986	0.147985	0.242586	0.146921	0.153179		0.207349	0.981976	6.81664	5.59855	0.247458	0.144979	0.427761	0.180895		1	0.156664	0.802434	-	0.114726
Nitab4.5_0000014g0460.1	XM_016642521.1	1174					0	0	0	0	0	0	0	0	0	0	0	0	0	0	0	0	0	0	0	0	0	0	0	0	0	0	0	0		0	0	0	0	0	0	0	0		0	NA	NA	-	NA
Nitab4.5_0000014g0470.1		222					0	0	0	0	0	0	0	0	0	0	0	0	0	0	0	0	0	0	0	0	0	3.73797	0	0	0	0	0	0		0	0	0	0	1.24599	0	0	0		1	NA	NA	-	NA
Nitab4.5_0000014g0480.1	XM_016635583.1	915					29.7507	15.793	26.1559	49.9036	39.3668	23.3742	23.03	67.3576	21.8581	34.1436	34.987	60.6578	39.6759	62.7949	43.2542	51.838	29.0104	47.8662	18.5009	20.8426	40.3975	35.1764	26.977	26.3971	29.5786	22.8339	28.1566	25.9233		24.8722	52.2094	39.3057	58.4302	41.1467	22.7846	27.6509	25.6379		1	0.114518	-0.220202	-	3.23951e-09
Nitab4.5_0000014g0490.1		285					0	0	0	0	0	0	0	0	0	0	0	0	0	0	0	0	10.1448	2.80894	0.911796	0.901514	0	1.18041	0	0	0	0	0	0		0	0	0	0	1.32978	3.98604	0	0		1	NA	NA	-	NA
Nitab4.5_0000014g0500.1	XM_016599260.1	385					1.48625	2.43575	3.26153	0.929821	1.15536	1.9097	2.12653	3.89635	2.57845	3.24215	0	0.244234	0	0	0.19189	0.287629	0	0.584727	0.667445	0.8808	0	0.844956	0	0	0	0	0	0		2.43434	1.99384	0.0639633	0.177288	0.476561	0.516082	0	0		1	1.10604e-12	-3.14384	DOWN	2.73837e-07
Nitab4.5_0000014g0510.1	XM_016642533.1	706					0	0	0	0	0	0	0	0.14687	0	0	16.3861	17.3812	16.9339	21.3236	13.3479	18.7479	19.7911	16.765	17.9541	18.0117	18.2378	12.1767	0	0.123999	0	0	0.132462	0		0	0.0489567	15.556	19.1509	15.7265	18.5856	0.041333	0.044154		1	0.334288	0.389015	-	0.996451
Nitab4.5_0000014g0520.1		423					0	0	0	0.235772	0	0	0	0	0	0	0	0	0	0	0	0	0	0	0	0	0	0	0	0	0	0	0	0		0	0.0785907	0	0	0	0	0	0		0	NA	NA	-	NA
Nitab4.5_0000014g0530.1	XM_016642880.1	636					31.4317	41.1267	41.3732	28.903	15.671	32.4449	23.4658	29.0543	40.272	43.5028	39.3622	44.8295	29.6931	42.932	34.3873	38.5761	24.8009	33.4385	27.065	31.2358	38.4027	34.3142	61.1415	56.0665	58.5629	49.4443	56.8061	62.9329		36.231	24.5428	34.4808	42.1126	35.3851	27.7006	58.5903	56.3944		1	0.0120998	0.298814	-	5.131e-08
Nitab4.5_0000014g0540.1	XM_016642880.1	264					13.0501	9.78405	53.37	12.5927	12.3844	8.24335	9.30585	6.72667	5.8381	9.40661	25.0329	19.2946	11.2623	18.2004	12.6465	23.2979	6.60862	3.7182	4.1578	2.97203	5.74776	1.79422	2.70787	5.62873	9.60455	25.1173	3.09585	9.53436		15.5712	10.5679	16.3139	20.2643	3.7534	4.57948	5.98038	12.5825		1	0.0995186	-0.825974	-	0.810486
Nitab4.5_0000014g0550.1		417					0	0	0	0	0	0	0	0	0	0	0	0	0	0	0.057342	0	0	0	0	0	0	0	0.143339	0	0.141026	0	0	0		0	0	0.019114	0	0	0	0.0947883	0		0	NA	NA	-	NA
Nitab4.5_0000015g0010.1	XM_016641399.1	1185					1.5357	0.864386	1.73643	0.946499	0.14406	1.25171	1.07003	1.48417	1.28465	1.16561	2.86458	4.09446	3.65602	4.57084	3.0163	5.53623	7.01252	7.97219	6.63567	7.248	6.12416	7.5972	5.75428	6.65092	3.27795	4.74368	4.32642	4.603		1.27265	0.858244	3.17897	4.73384	7.23119	6.9654	5.22772	4.5577		1	0.000418443	0.959489	-	1.03774e-07
Nitab4.5_0000015g0020.1	XM_016655556.1	1134					0	0.128862	0.178097	0.36185	0.265719	0	0	0.137488	0	0	0.101687	0	0	0.162946	0.148474	0.238212	0	0	0.089453	0.09046	0.135888	0.057176	0.664807	0.282756	0.469052	0.802546	0.236218	0.772769		0.0438513	0.255019	0.083387	0.133719	0.0643547	0.059971	0.472205	0.603844		1	0.000962535	2.28501	UP	0.605363
Nitab4.5_0000015g0030.1	XM_016641398.1	1920					0	0	0	0	0	0	0	0	0	0	0	0.03199	0	0	0.02819	0	0	0	0	0	0	0	0.083945	0	0	0	0	0		0	0	0.00939667	0.0106633	0	0	0.0279817	0		0	NA	NA	-	NA
Nitab4.5_0000015g0040.1		444					0	0	0	0	0	0	0	0	0	0	0	0	0	0	0	0	0	0	0	0	0	0	0	0	0	0	0	0		0	0	0	0	0	0	0	0		0	NA	NA	-	NA
Nitab4.5_0000015g0050.1	XM_016626230.1	2595					0	0	0	0.047663	0.140646	0	0	0.411857	0.022848	0	1.18929	1.54256	0.988549	2.00481	1.2663	1.32844	0.846032	0.812304	0.67666	0.429662	0.33732	0.6175	0.540479	0.428867	0.554182	0.559841	0.292132	0.213617		0.003264	0.200055	1.14805	1.62527	0.589041	0.650785	0.507843	0.355197		1	1.67339e-24	3.58814	UP	0.2477
Nitab4.5_0000015g0060.1	XM_016656239.1	4617					0	0	0	0	0	0	0	0	0	0	0.489834	0.207891	0.319498	0.322938	0.477285	0.22075	0	0.050106	0.044509	0.047861	0.041553	0.114472	0.070092	0.08518	0.03001	0.120143	0.105189	0.067366		0	0	0.428872	0.250526	0.0687103	0.03079	0.0617607	0.097566		0	9.83453e-08	2.30319	UP	6.51064e-08
Nitab4.5_0000015g0070.1	XM_016626226.1	1177					6.46689	4.96492	5.39362	7.75286	9.1032	9.47047	5.69956	12.5804	5.27058	10.3425	14.8713	22.802	15.6855	25.3337	13.245	25.395	20.6538	20.5205	28.0113	22.8066	20.6472	22.3857	17.652	15.3591	15.9676	16.279	15.9197	16.2027		6.80122	9.81214	14.6006	24.5102	21.1845	23.8239	16.3262	16.1338		1	2.21862e-05	0.60242	-	0.0646181
Nitab4.5_0000015g0080.1	XM_016609144.1	531					0	0	0	0	0	0	0	0	0	0	0	0	0	0	0	0	0	0	0	0	0	0	0	0	0	0	0	0		0	0	0	0	0	0	0	0		0	NA	NA	-	NA
Nitab4.5_0000015g0090.1	XM_016625952.1	786					0	0	0	0	0	0	0	0	0	0	0	0.2737	0	0.373721	0	0.202154	0	0.652081	0.489602	0.186176	0	0.342986	0	0	0	0	0	0		0	0	0	0.283192	0.331689	0.225259	0	0		0	NA	NA	-	NA
Nitab4.5_0000015g0100.1	XM_016635421.1	726					0	0	0	0	0	0	0	0	0	0	0	0	0.320498	0	0.288138	0	0	0	0	0.122777	0.25237	0	0	0	0	0	0	0		0	0	0.202879	0	0.0841233	0.0409257	0	0		0	NA	NA	-	NA
Nitab4.5_0000015g0110.1	XM_016627326.1	237					0	2.68132	0	0	2.40298	0	0	12.9202	0	0	22.8657	49.3331	13.1435	25.2642	13.5098	18.1211	37.0726	28.7476	37.1485	38.986	36.0012	56.7907	0	0	0	0	0	0		0.383046	5.10772	16.5063	30.9061	40.5132	37.7357	0	0		1	0.665181	-0.204512	-	0.00949788
Nitab4.5_0000015g0120.1	XM_016579910.1	279					0	0	0	0	1.05977	0	0.772392	0	0	0	13.6246	22.7578	15.3793	38.3448	13.2983	20.3781	34.0156	21.865	21.4008	17.2748	18.476	5.32253	0	0	0	0	0.954629	0		0.110342	0.353256	14.1007	27.1602	15.2212	24.2304	0	0.31821		1	0.728719	-0.176014	-	0.879279
Nitab4.5_0000015g0130.1	XM_016639552.1	990					18.37	16.034	20.569	20.6761	15.9148	17.1597	13.6744	19.1385	23.2647	28.517	39.0623	30.7542	43.7122	28.8564	38.9079	33.8869	39.3712	40.9776	39.6265	43.7314	46.4445	45.963	28.932	29.5759	36.7129	37.8503	36.1648	32.5374		19.6556	18.5765	40.5608	31.1658	44.4617	40.9097	31.7403	35.5175		1	0.360298	0.109046	-	0.00423708
Nitab4.5_0000015g0140.1	XM_016594312.1	818					10.732	9.79897	13.7964	202.682	142.971	12.0071	13.8243	52.6496	19.2269	16.8579	40.6472	71.9766	42.7774	71.0547	41.908	69.1389	19.286	15.0654	16.7198	18.2877	15.6312	14.1946	30.5954	27.1501	24.9657	60.0201	52.7612	50.6504		13.7491	132.767	41.7775	70.7234	14.9637	18.0979	27.5704	54.4772		1	0.0896589	0.365075	-	9.62223e-06
Nitab4.5_0000015g0150.1	XM_016594311.1	1653					1.66657	1.34802	3.06427	0.761134	0.695904	1.63287	1.09388	1.75884	1.90847	2.0449	4.41693	4.39875	2.55835	3.82504	3.27454	5.65221	3.17704	3.0014	2.96395	3.34683	3.35525	3.42503	2.33391	1.78747	2.91425	2.2608	2.21089	3.32429		1.82271	1.07196	3.41661	4.62533	3.26056	3.16261	2.34521	2.59866		1	0.616433	-0.105865	-	0.0022819
Nitab4.5_0000015g0160.1	XM_016598570.1	1344					0	0	0	0	0	0	0	0	0	0	0.18676	0.281644	0.20841	0.404679	0.05637	0.337797	1.07618	1.13778	0.72884	1.84787	1.02246	0.722398	0.672723	0.630963	0.303793	1.10702	1.33798	0.939045		0	0	0.150513	0.341373	0.960881	1.21763	0.535826	1.12801		1	2.9589e-15	3.04132	UP	6.72383e-17
Nitab4.5_0000015g0170.1	XM_016598566.1	1187					32.8587	37.21	30.1638	19.5561	20.2947	34.0028	32.7016	25.1143	21.6	26.9137	44.3572	45.6651	47.6661	48.3756	45.7508	53.1366	28.7707	24.718	28.9188	29.4778	22.1592	27.0532	26.1832	24.6745	23.8998	22.5144	26.9375	30.1835		30.7787	21.655	45.9247	49.0591	24.6435	29.0558	24.9192	26.5451		1	8.6421e-09	-0.769285	-	0.17216
Nitab4.5_0000015g0180.1	XM_016598569.1	880					0	0	0	0	0	0	0.073217	0	0	0	0.584874	0.384344	0.78595	0.651923	0.958723	0.749193	0.69683	1.32632	0.714476	2.43127	1.38837	1.68529	0.087517	0.267834	0.186977	0.160873	0.18644	0.307252		0.0104596	0	0.776516	0.595153	1.46666	1.28086	0.180776	0.218188		1	0.00141639	1.47607	UP	0.000671132
Nitab4.5_0000015g0190.1		537					0	0	0	0	0	0	0	0	0	0.129872	0.247369	0	0.320498	0.944135	0.100914	0.154701	0.21941	0.425258	0.414123	0.272968	0.286239	0.714831	0.584654	0	0.431937	0	0.444076	0.234576		0.0185531	0	0.222927	0.366279	0.475443	0.302167	0.338864	0.226217		0	NA	NA	-	NA
Nitab4.5_0000015g0200.1		453					0.094267	0	0	0	0	0	0	0	0	0	0.768437	1.00103	0.796486	0.234632	0.250807	0.961135	0.817898	0	0.343052	0.169592	0.711346	0.666173	1.42126	0.645333	0	0.567899	0.334428	1.39089		0.0134667	0	0.605243	0.732267	0.459173	0.443514	0.688863	0.764407		1	0.0145496	1.27119	UP	0.00383292
Nitab4.5_0000015g0210.1	XM_016598565.1	2287					45.8709	50.1028	58.1017	48.6902	29.8594	45.9989	48.2889	41.9857	64.322	71.7515	73.8145	59.2304	64.1955	57.2147	70.9658	71.6008	176.865	158.677	187.851	166.1	157.039	159.273	38.4768	42.204	41.3093	45.1662	44.0776	42.1686		54.9195	40.1785	69.6586	62.682	158.329	176.939	40.6633	43.8041		1	6.40274e-08	-0.551762	-	0.490723
Nitab4.5_0000015g0220.1	XR_001646359.1	228					80.5624	102.093	97.9553	78.4395	97.009	62.8184	70.7034	71.5412	95.9081	47.643	162.389	165.915	145.42	258.853	183.152	185.189	186.397	87.5814	79.9575	108.043	63.556	117.315	65.6425	24.4559	69.0767	47.0304	36.7632	38.552		79.6691	82.3299	163.653	203.319	89.484	124.799	53.0584	40.7819		1	0.540498	-0.171496	-	0.215481
Nitab4.5_0000015g0230.1	XM_016590238.1	2166					0.713311	0.555788	2.31872	1.8839	1.26449	0.980018	0.231063	1.47054	2.10079	1.95373	3.50943	4.32243	2.38526	4.90378	3.65001	4.20251	2.82331	4.18994	3.91351	3.59503	4.12394	3.81553	3.07184	3.95913	3.50909	3.75659	3.53048	4.22217		1.26478	1.53965	3.18156	4.47624	4.04314	3.44395	3.51335	3.83641		1	0.00388904	0.902889	-	0.102649
Nitab4.5_0000015g0240.1		273					0	0	0	0	0	0	0	0	0	0	0	0	0	0	0	0	0	0	0	0	0	0	0	0	0	0	0	0		0	0	0	0	0	0	0	0		0	NA	NA	-	NA
Nitab4.5_0000015g0250.1	XM_016590242.1	1062					2.63596	2.38521	3.28525	0.139588	0	3.03228	3.18649	0.488192	3.76996	1.82327	2.34595	1.97656	2.86064	1.50523	4.1535	2.40071	4.14716	6.14156	2.67319	3.03823	4.95522	5.45597	2.31254	3.3117	2.88706	2.59425	3.94236	3.8963		2.87406	0.20926	3.12003	1.96083	5.51758	3.28619	2.8371	3.47764		1	0.512661	-0.284969	-	3.38886e-12
Nitab4.5_0000015g0260.1	XM_016621755.1	810					0	0	0	0	0	0	0	0	0	0	0	0	0	0	0	0	0	0	0	0	0	0	0	0.263154	0	0	0	0		0	0	0	0	0	0	0.087718	0		0	NA	NA	-	NA
Nitab4.5_0000015g0270.1	XM_016638460.1	2613					3.18038	2.81588	5.94227	4.06493	1.72808	3.16726	1.51176	3.91805	5.69182	6.70654	9.88862	10.4669	6.92583	9.31639	11.8744	11.4579	6.39239	10.4313	11.1363	8.82894	11.1242	10.1365	13.609	13.3558	11.689	11.5036	14.7407	11.425		4.14513	3.23702	9.56296	10.4137	10.564	8.78589	12.8846	12.5564		1	1.41909e-05	0.946448	-	1.69271e-06
Nitab4.5_0000015g0280.1	XM_016605828.1	1212					12.7548	11.5982	16.0541	15.2774	9.24798	12.0904	8.40697	12.1272	17.4913	12.412	16.1232	20.5408	15.8623	20.4483	15.5999	21.5913	20.8043	18.9011	22.3137	21.0688	20.5107	22.4041	19.3758	20.425	20.5377	20.7981	20.0731	14.3908		12.9725	12.2175	15.8618	20.8601	20.6053	21.3956	20.1129	18.4207		1	0.108157	0.200833	-	0.062886
Nitab4.5_0000015g0290.1	XM_016638959.1	1047					0	0	0	0	0	0	0	0	0	0	0	0	0	0	0.042255	0	0	0	0.062131	0	0.063528	0	0.07999	0.080877	0.170621	0	0	0.093448		0	0	0.014085	0	0.021176	0.0207103	0.110496	0.0311493		0	NA	NA	-	NA
Nitab4.5_0000015g0300.1	XM_016626675.1	2160					0	0	0	0	0	0	0	0	0	0	0.132471	0.091871	0.073795	0.074626	0.243623	0	0.068199	0.148494	0.081524	0.043713	0.041936	0.026441	0.029031	0.114424	0.029821	0	0	0.071252		0	0	0.149963	0.055499	0.0722903	0.0644787	0.0577587	0.0237507		0	0.00188262	1.5618	UP	0.342922
Nitab4.5_0000015g0310.1	XM_016626681.1	1527					3.42535	4.3533	4.28328	5.98007	3.78217	4.76812	3.6844	6.25318	4.93924	5.12435	10.9945	11.8926	10.813	10.8348	11.9816	11.8336	10.0393	9.11936	11.4927	11.0012	9.80688	10.0281	7.73158	7.61144	6.32841	7.97941	6.6683	6.45284		4.36829	5.33847	11.263	11.5203	9.65145	10.8444	7.22381	7.03352		1	0.655219	0.0661221	-	0.87119
Nitab4.5_0000015g0320.1	XM_016626680.1	2015					0.358482	0.314744	0.219904	0.589062	0.166123	0.535969	0.182141	0.583995	0.049287	0.184177	7.82846	6.30314	5.28536	5.70132	4.89963	6.83493	3.59972	3.66507	3.95544	3.98599	3.81582	4.42097	4.88352	5.01827	4.04236	5.04397	5.81521	5.93069		0.263529	0.446393	6.00448	6.2798	3.96729	3.84705	4.64805	5.59662		1	2.23458e-16	2.68987	UP	5.91385e-10
Nitab4.5_0000015g0330.1	XM_016626676.1	3111					1.55765	1.76478	2.02226	4.97437	6.09721	1.77898	2.07709	7.20508	2.55016	2.60541	8.07794	9.21304	6.80259	10.2811	7.76259	9.31716	17.1254	14.8036	17.3151	16.8324	16.1243	17.3906	2.32857	3.04607	2.89766	1.20185	0.931017	0.786309		2.0509	6.09222	7.54771	9.60378	16.1062	17.091	2.75743	0.973057		1	0.755122	-0.0450948	-	1.18318e-53
Nitab4.5_0000015g0340.1		240					0	0	0	0	0	0	0	0	0	0	0	0	0	0	0	0	0	0	0	0	0	0	0	0	0	0	0	0		0	0	0	0	0	0	0	0		0	NA	NA	-	NA
Nitab4.5_0000015g0350.1		219					0	0	0	0	0	0	0	0	0	0	0	0	0	0	0	0	0	0	0	0	0	0	0	0	0	0	0	0		0	0	0	0	0	0	0	0		0	NA	NA	-	NA
Nitab4.5_0000015g0360.1	XM_016594308.1	1850					9.66521	12.421	7.3389	12.1182	30.5603	11.7712	14.5735	23.6207	5.62444	5.69707	11.6244	15.969	11.0151	23.2939	14.6744	18.804	15.6974	12.3037	14.32	10.7093	11.3645	14.0885	11.4168	12.5511	14.1692	11.9888	11.9357	11.5078		9.58449	22.0998	12.438	19.3556	12.5856	13.5756	12.7123	11.8108		1	0.0104643	0.442151	-	0.107103
Nitab4.5_0000015g0370.1	XM_016642460.1	807					0.165489	0.642085	0.269606	0.223902	0.074235	0.081175	0	1.44495	0.20038	0.073423	0.69835	2.40443	2.41056	1.28409	1.47399	0.565182	1.94996	1.40503	3.05896	4.75513	1.82959	2.09621	8.03284	11.545	7.57234	8.48372	10.7971	9.62127		0.204594	0.581028	1.52763	1.4179	1.77694	3.25468	9.05007	9.63402		1	7.52498e-10	3.56425	UP	4.29249e-05
Nitab4.5_0000015g0380.1	XM_016627592.1	1809					0	0	0.051919	0.256571	0.422291	0	0	0.471424	0.022758	0.038135	10.2734	6.23831	9.88521	7.72705	12.119	6.08212	10.9472	20.7496	16.7337	13.1095	25.2637	18.7985	1.3165	1.01297	1.34038	2.18945	2.40788	1.76442		0.016116	0.383429	10.7592	6.6825	21.6039	13.5968	1.22328	2.12058		1	2.69874e-27	3.80555	UP	0.000695835
Nitab4.5_0000015g0390.1		180					3.17367	6.70309	0	0	0	0	0	6.45859	13.8534	48.8968	0	5.61691	0	0	0	0	100.965	47.4405	103.945	62.8055	23.9486	59.8075	0	0	0	0	0	0		10.3753	2.15286	0	1.8723	43.7322	89.2384	0	0		1	0.0530915	-0.996303	-	0.577844
Nitab4.5_0000016g0010.1	XM_016590795.1	453					3.11957	1.68723	4.25556	5.35586	2.31979	2.9316	4.78943	2.74416	7.85305	5.38284	1.4049	3.54773	3.01527	2.70969	3.18222	3.51085	8.89931	7.62653	7.34423	9.13922	8.60637	8.77351	0	0	0	0	0	0		4.28847	3.47327	2.53413	3.25609	8.33547	8.46092	0	0		1	2.92571e-36	-4.02173	DOWN	3.68093e-23
Nitab4.5_0000016g0020.1	XM_016590796.1	1377					1.81904	2.10182	2.49663	1.82719	1.80432	1.94054	1.77946	2.06018	0.836447	1.75646	1.3987	1.35169	1.65595	2.93272	0.960482	0.584673	6.14778	7.44619	5.95663	5.7992	6.6623	6.9988	0	0	0	0	0	0		1.81863	1.89723	1.33837	1.62303	7.03577	5.96787	0	0		1	1.0626e-62	-4.36579	DOWN	3.6032e-44
Nitab4.5_0000016g0030.1	XM_016601559.1	1971					2.04581	1.9207	2.85316	1.86815	1.52679	2.73153	2.15815	2.68394	3.01185	2.27356	0.376902	0.620468	0.492644	0.591511	0.333316	0.466109	0.343617	0.541799	0.411079	0.261156	0.75784	0.624735	0.77254	0.766388	0.772297	1.77333	1.51585	1.45611		2.42782	2.02629	0.400954	0.559363	0.641458	0.338617	0.770408	1.58176		1	1.23072e-17	-1.75024	DOWN	0.00783635
Nitab4.5_0000016g0040.1	XM_016601964.1	675					0	0	0	0	0	0.309861	0	0	0.331157	0.194808	0.208314	1.87976	1.08802	0	0.744224	1.85641	1.95318	6.09537	2.10151	4.36749	2.66981	2.85932	0	0	0	0	0	0		0.119404	0	0.680186	1.24539	3.87483	2.8074	0	0		1	0.263331	-0.714604	-	1
Nitab4.5_0000016g0050.1	XM_016604702.1	906					3.22058	1.99431	4.3604	4.90978	3.70535	2.06865	2.05017	6.29821	2.29616	5.71489	3.10462	3.62232	3.61421	3.0829	3.47948	4.49411	1.35568	0.933619	0.783742	0.830631	1.80533	1.17962	4.24589	5.22716	4.94587	4.74923	6.49845	4.83269		3.10074	4.97111	3.39944	3.73311	1.30619	0.990019	4.80631	5.36012		1	0.367951	0.227588	-	0.722239
Nitab4.5_0000016g0060.1	XM_016579148.1	1053					11.3406	9.64276	13.0279	17.4242	24.588	11.9168	13.9325	26.7877	16.9797	19.2616	2.96245	4.42569	3.69161	4.34719	1.81482	3.28592	0	0	0	0.143196	0.085912	0.087915	2.22477	1.79595	2.21822	3.11174	3.94969	2.87812		13.7288	22.9333	2.82296	4.0196	0.0579423	0.047732	2.07965	3.31318		1	2.25575e-15	-2.11173	DOWN	2.57561e-11
Nitab4.5_0000016g0070.1	XM_016650939.1	774					6.33049	5.39306	5.13914	2.2115	2.46148	5.7695	5.72687	0.861474	6.55266	6.50598	1.32162	2.90458	0.955007	1.85399	1.03949	2.00989	6.66356	5.52374	5.71011	5.12443	6.73903	8.14231	7.49576	5.56043	7.44711	3.72788	5.32242	2.71916		5.91681	1.84482	1.10537	2.25615	6.80169	5.8327	6.83443	3.92315		1	0.000360842	-0.728734	-	0.912759
Nitab4.5_0000016g0080.1		432					0	0	0	0	0	0	0	0	0	0	0	0	0	0	0	0	0	0	0	0	0	0	0	0	0	0	0	0		0	0	0	0	0	0	0	0		0	NA	NA	-	NA
Nitab4.5_0000016g0090.1	XM_016646165.1	510					0	0	0	0	0	0	0	0	0	0	0	0	0	0	0	0	0	0	0	0	0	0	0	0	0	0	0	0		0	0	0	0	0	0	0	0		0	NA	NA	-	NA
Nitab4.5_0000016g0100.1		249					0	0	0	0	0	0	0	0	0	0	0	0	0	0	0	0	0	0	0	0	0	0	0	0	0	0	0	0		0	0	0	0	0	0	0	0		0	NA	NA	-	NA
Nitab4.5_0000016g0110.1		228					0	0	0	0	0	0	0	0	0	0	0	0	0	0	0	0	0	0	0	0	0	0	0	0	0	0	0	0		0	0	0	0	0	0	0	0		0	NA	NA	-	NA
Nitab4.5_0000016g0120.1	XM_016650941.1	1548					12.9791	16.5464	17.3601	27.6039	16.8585	13.0478	10.4021	41.8861	20.283	15.545	0.594796	1.81641	1.73106	1.39108	1.36896	2.66626	7.48833	7.74735	7.03691	7.8194	11.4875	6.37742	5.30093	5.39157	6.50394	3.52253	3.78891	4.01072		15.1662	28.7829	1.23161	1.95792	8.53742	7.44822	5.73215	3.77405		1	4.00552e-09	-1.03294	DOWN	1.78383e-21
Nitab4.5_0000016g0130.1	XM_016650942.1	1359					0	0	0	0	0.253836	0	0	1.06876	0	0	0	0	0	0	0	0	0.142147	0	0	0.220027	0	0.085174	0	0	0	0	0	0		0	0.440867	0	0	0.0283913	0.120725	0	0		0	NA	NA	-	NA
Nitab4.5_0000016g0140.1	XM_016650944.1	963					11.3724	9.92569	13.9303	46.5185	21.2695	13.0291	10.1917	24.8456	11.0781	15.1426	2.03703	2.35851	1.3855	1.87855	1.26092	5.5757	23.3462	30.2246	27.8775	25.0662	34.4004	29.5948	4.83885	4.38366	4.28215	7.43394	7.35971	4.93256		12.0957	30.8779	1.56115	3.27092	31.4066	25.43	4.50155	6.57541		1	1.64554e-16	-1.54276	DOWN	3.65139e-19
Nitab4.5_0000016g0150.1		201					0	0	0	0	0	0	0	0	0	14.4879	0	0	0	0	0	0	0	0	0	0	0	0	0	0	0	0	0	0		2.0697	0	0	0	0	0	0	0		1	NA	NA	-	NA
Nitab4.5_0000016g0160.1	XM_016650938.1	1830					34.4584	34.5003	29.8244	206.306	142.423	25.7919	31.3159	71.4888	33.5673	29.8716	32.7412	15.5859	29.2411	15.2823	31.494	15.0902	1289.3	902.237	1168.68	1332.61	703.425	950.102	43.9358	48.954	54.4073	62.0802	63.8831	56.627		31.3328	140.072	31.1587	15.3195	851.921	1263.53	49.099	60.8634		1	0.0300087	0.383392	-	0.00158836
Nitab4.5_0000016g0170.1	XM_016619184.1	1005					0.335965	0.093016	0.28437	203.873	82.8369	0.209368	0.129456	34.4927	0.34085	0.063418	27.2907	26.5903	26.8395	25.9245	24.3611	30.1125	324.712	181.21	363.366	317.612	197.389	197.54	11.2788	10.559	8.68376	24.1972	28.2929	21.5828		0.208063	107.067	26.1638	27.5424	192.046	335.23	10.1738	24.691		1	3.35497e-37	3.64936	UP	0.000182604
Nitab4.5_0000016g0180.1		720					0	0	0	0.162504	0.143553	0	0	0	0	0	0	0	0	0	0	0	0	0	0	0	0	0	0	0	0	0	0	0		0	0.102019	0	0	0	0	0	0		0	NA	NA	-	NA
Nitab4.5_0000016g0190.1	XM_016619181.1	1197					0	0	0	0	0	0	0	0	0	0	0	0	0	0	0	0	0	0	0	0	0	0	0	0	0	0	0	0		0	0	0	0	0	0	0	0		0	NA	NA	-	NA
Nitab4.5_0000016g0200.1	XM_016598482.1	2358					0	0	0	0	0	0	0.015393	0	0	0	0.016579	0.03192	0.018025	0	0.082051	0	0.554296	0.628801	0.608322	0.684222	0.680591	0.376443	0.079276	0.078627	0.027611	0	0.110907	0		0.002199	0	0.038885	0.01064	0.561945	0.615613	0.061838	0.036969		1	0.000474988	1.59099	UP	0.177887
Nitab4.5_0000016g0210.1	XM_016598484.1	1380					0.0472	0.130763	0.094352	0	0.09116	0.242851	0.030568	0.093209	0	0.368421	0.2038	0.136526	0.14589	0.057996	0	0.147834	0.280561	0.120249	0	0.04201	0.163858	0.053914	0.048422	0	0.051493	0.045234	0	0		0.130594	0.0614563	0.116563	0.114119	0.112674	0.107524	0.033305	0.015078		0	0.192951	-0.927537	-	0.351968
Nitab4.5_0000016g0220.1	XM_016629829.1	798					0	0	0	0.487512	0	0.171137	0	0	0	0	0.123685	0	0	0	0	0.180852	0.713547	0.699112	0.236426	1.14925	0.248295	1.22361	0	0	0	0	0	0		0.0244481	0.162504	0.0412283	0.060284	0.723671	0.69974	0	0		1	NA	NA	-	NA
Nitab4.5_0000016g0230.1	XM_016646046.1	2214					1.90644	1.02257	2.39097	1.44587	0.886859	1.71321	1.30045	3.86794	1.87555	1.5089	1.3359	1.06992	1.09321	1.35495	1.16657	1.33767	8.60022	6.82565	8.76739	9.1261	7.42483	8.57162	1.83301	2.10615	1.89378	1.95498	1.5663	2.19221		1.67401	2.06689	1.19856	1.25418	7.60737	8.83124	1.94431	1.90449		1	0.333298	-0.205278	-	0.544049
Nitab4.5_0000016g0240.1	XM_016640739.1	336					0	0	0	0.474285	0	0	0	0	0	0	0	0	0	0	0	0	0	0	0	0	0	0	0	0	0	0	0	0		0	0.158095	0	0	0	0	0	0		0	NA	NA	-	NA
Nitab4.5_0000016g0250.1	XM_016642888.1	1243					0.522067	0.42062	0.483939	0.147413	0.228542	0.415987	0.503993	0.334369	0.226167	0.2243	0.223435	0.063624	0.191515	0.153061	0.272672	0	4.82289	4.20025	5.33494	5.26245	5.32643	5.02189	0.225834	0.780374	0.083226	0.364839	0.416679	0.628078		0.399582	0.236775	0.229207	0.0722283	4.84952	5.14009	0.363145	0.469865		1	0.222983	-0.627368	-	0.456442
Nitab4.5_0000016g0260.1	XM_016614571.1	1714					16.3989	14.2174	21.7074	15.6535	10.6848	14.6821	15.1708	15.0008	20.3599	17.1535	8.71208	7.80411	6.30616	7.11722	9.39394	6.607	42.3011	42.5425	52.6188	50.6436	46.4765	45.444	13.5214	14.764	15.0674	16.3472	15.8633	13.9072		17.0986	13.7797	8.1374	7.17611	44.821	48.5212	14.4509	15.3726		1	6.15515e-06	-0.477764	-	0.589974
Nitab4.5_0000016g0270.1	XM_016658842.1	477					7.66736	7.91914	9.28051	7.58017	11.7981	8.77551	8.13402	15.2606	5.33294	7.64462	2.74733	2.98243	2.13571	3.98459	2.24155	4.12352	6.3357	4.09327	5.97912	3.48639	4.13273	5.35886	42.6224	40.8083	40.3246	54.3493	33.3849	47.4742		7.82202	11.5463	2.37486	3.69685	4.52829	5.26707	41.2518	45.0695		1	3.49746e-07	1.04	UP	0.000974225
Nitab4.5_0000016g0280.1	XM_016642885.1	773					9.57694	6.84115	14.0203	8.82002	7.3819	9.18599	7.05353	8.93263	16.5444	13.7544	2.01436	1.64722	2.022	1.24289	1.80549	1.46128	16.2877	14.5889	17.8594	16.4872	16.5095	18.5102	6.45801	7.77575	6.13538	5.74707	8.16224	5.08865		10.9967	8.37818	1.94728	1.45046	16.5362	16.8781	6.78971	6.33265		1	5.10181e-05	-0.704059	-	0.0173841
Nitab4.5_0000016g0290.1	XM_016642887.1	1721					34.832	32.3136	41.1479	34.6748	30.9668	30.5324	32.9397	35.5038	33.5611	41.2896	7.43755	6.7954	7.32944	7.20402	7.73417	6.81822	41.7939	42.6649	46.0845	44.2875	38.7538	45.3788	19.2629	15.1192	14.8969	17.3147	18.1017	15.9856		35.2309	33.7151	7.50039	6.93921	42.2658	44.0553	16.4263	17.134		1	3.73518e-19	-0.908353	-	3.79046e-09
Nitab4.5_0000016g0300.1	XM_016642884.1	1251					0.533865	0.28002	0.35538	0.276786	0.735941	0.486509	0.524616	1.12285	0.083261	0.43506	0.065724	0.03936	0.050747	0.215472	0.026129	0.132564	0.242216	0.305945	0.214941	0.254295	0.436197	0.224952	0.059346	0.242643	0	0	0.447436	0.493701		0.38553	0.711859	0.0475333	0.129132	0.322365	0.237151	0.100663	0.313712		1	0.00106515	-1.98857	DOWN	0.0314785
Nitab4.5_0000016g0310.1	XM_016614568.1	2274					0	0.130533	0.028637	0	0	0	0.062395	0	0.18573	0.159904	0.490017	0.108841	0.321435	0.137909	0.307564	0.423524	0.508841	0.889728	0.994134	0.941292	0.846014	0.57971	0	0.033322	0.172586	0	0	0.120574		0.0810284	0	0.373005	0.223425	0.771817	0.814756	0.068636	0.0401913		1	0.614019	-0.393891	-	0.414412
Nitab4.5_0000016g0320.1	XM_016630891.1	656					20.9012	20.429	20.1712	13.4129	13.1681	20.1556	19.8792	15.81	25.3177	24.9613	7.62638	10.0608	7.53026	7.17357	4.82931	9.34506	16.5907	16.7234	12.109	10.5913	16.9612	17.1076	10.1266	11.085	12.5741	9.1977	14.0613	11.7708		21.6879	14.1303	6.66199	8.8598	16.9308	13.097	11.2619	11.6766		1	1.07981e-09	-0.863306	-	0.0341308
Nitab4.5_0000016g0330.1	XR_001646744.1	336					1.61064	1.38421	6.4583	2.33209	1.26242	1.08056	1.84031	6.26783	4.37381	3.49649	0.28684	0.624316	0	0.381775	0.889365	0.671043	2.38016	2.05051	6.46234	3.42245	2.18241	2.95212	6.01358	10.3002	5.2897	3.43939	8.62483	4.19704		2.89205	3.28744	0.392068	0.559045	2.39501	4.08832	7.20117	5.42042		1	0.767391	0.157941	-	0.793224
Nitab4.5_0000016g0340.1	XM_016630897.1	1731					2.55296	2.59539	4.41006	3.34438	1.80679	1.8498	1.07507	5.61075	4.20545	3.80516	0.381843	0.488379	0.310669	0.865477	0.282587	0.497632	5.01931	5.13835	4.98887	3.91693	5.18745	4.76106	1.98831	2.38907	2.34342	1.87442	1.70693	1.96865		2.9277	3.58731	0.325033	0.617163	5.02895	4.64171	2.24027	1.85		1	0.130458	-0.360382	-	0.0101034
Nitab4.5_0000016g0350.1	XM_016652213.1	1146					32.8292	36.5733	44.0306	37.0694	25.1316	31.6997	30.9021	36.5774	37.715	45.5274	1.7646	2.02739	2.03828	2.34805	1.80708	2.10864	22.4179	22.0981	24.8539	24.5607	21.1629	27.6363	32.6457	30.1209	32.9722	28.4564	30.6711	28.8244		37.0396	32.9261	1.86998	2.16136	23.6324	23.9442	31.9129	29.3173		1	3.88251e-06	-0.552402	-	0.0119799
Nitab4.5_0000016g0360.1	XM_016600619.1	1767					0	0	0	0.057793	0.211419	0	0	0.118758	0.05058	0.112859	0.310579	0.446003	0.338116	0.215978	0.371106	0.278588	0.442485	0.220009	0.262922	0.085768	0.176346	0.117469	0.083849	0.042584	0	0	0.091271	0		0.0233484	0.129323	0.339934	0.313523	0.171275	0.263725	0.0421443	0.0304237		0	0.366443	0.507733	-	0.047984
Nitab4.5_0000016g0370.1		213					0	0	0	0	0	0	0	0	0	0	0	0	0	0	2.53295	0	0	0	0	0	0	0	0	0	0	0	0	0		0	0	0.844318	0	0	0	0	0		1	NA	NA	-	NA
Nitab4.5_0000016g0380.1		1287					0	0	0	0	0	0	0	0	0	0	0	0	0	0	0	0	0	0	0	0	0	0	0	0	0	0	0	0		0	0	0	0	0	0	0	0		0	NA	NA	-	NA
Nitab4.5_0000016g0390.1	XM_016609503.1	591					3.94496	3.04443	3.13356	3.57509	1.14843	2.94368	2.51104	0.154388	2.64926	7.01308	0	0	0	0	0	0	0	0	0	0	0	0	0	0	0	0	0	0		3.60572	1.62597	0	0	0	0	0	0		1	5.16953e-30	-4.10178	DOWN	1.32128e-10
Nitab4.5_0000016g0400.1	XM_016636359.1	234					0	0	0	0	0	0	0	0	0	0	0	0	0	0	0	0	0	0	0	0	0	0	0	0	0	0	0	0		0	0	0	0	0	0	0	0		0	NA	NA	-	NA
Nitab4.5_0000016g0410.1	XM_016597549.1	471					0	0	0	0	0	0	0	0	0	0	0.209181	0	0	0	0.117177	0	0.287696	0.810013	0	0.48931	0.645281	0.204028	0	0	0	0	0	0		0	0	0.108786	0	0.553107	0.259002	0	0		1	NA	NA	-	NA
Nitab4.5_0000016g0420.1	XM_016619528.1	348					29.6947	32.9097	28.5819	40.188	45.3501	32.9354	32.849	46.1978	30.3487	39.7489	59.7007	70.2573	64.9979	75.8776	62.5677	82.6594	162.637	130.594	163.153	147.624	147.101	122.552	0	0	0	0	0	0		32.4383	43.912	62.4221	76.2648	133.416	157.805	0	0		1	3.87715e-234	-5.40122	DOWN	2.17914e-182
Nitab4.5_0000016g0430.1	XM_016619523.1	654					0	0	0	0	0	0	0	0	0	0	144.501	98.5726	164.254	122.206	162.338	94.8735	917.028	764.393	883.374	805.674	728.413	759.256	0	0	0	0	0	0		0	0	157.031	105.217	750.687	868.692	0	0		1	1	-7.68503e-16	-	1
Nitab4.5_0000016g0440.1		252					0	0	0	0	0	0	0	0	0	0	1.55224	0	0	0	0	0	0	0	0	0	0	0	0	0	0	0	0	0		0	0	0.517414	0	0	0	0	0		1	NA	NA	-	NA
Nitab4.5_0000016g0450.1	XM_016655201.1	714					0	0	0	0	0	0	0	0	0	0	0	0	0	0	0	0	0	0	0	0	0	0	0	0	0	0	0	0		0	0	0	0	0	0	0	0		0	NA	NA	-	NA
Nitab4.5_0000016g0460.1	XM_016644918.1	1671					1.27197	1.36706	1.82461	1.27695	2.4821	1.79322	0.806242	3.22671	1.54064	1.75063	8.50035	11.3374	5.53858	11.874	6.83666	11.504	15.8649	16.6315	18.9307	14.9561	14.2003	16.2394	0	0	0	0	0	0		1.47919	2.32858	6.95853	11.5718	15.6904	16.5839	0	0		1	8.40214e-132	-4.50559	DOWN	1.83607e-107
Nitab4.5_0000016g0470.1	XM_016619527.1	1201					26.2546	29.8615	33.1787	51.0992	59.4523	33.0643	26.9088	50.2621	43.1841	52.5035	138.079	145.111	155.44	149.133	132.36	160.797	175.788	141.066	177.017	194.497	189.914	161.88	0	0	0	0.054729	0	0		34.9937	53.6045	141.959	151.68	164.286	182.434	0	0.018243		1	0	-7.52266	DOWN	0
Nitab4.5_0000016g0480.1	XM_016597549.1	1092					0	0	0	0	0	0	0	0	0	0.064204	0.26829	0	0.098701	0	0.186205	0.086091	1.98235	5.07188	0.966881	1.94062	2.25356	2.89767	0	0	0	0	0	0		0.009172	0	0.184399	0.028697	3.4077	1.62995	0	0		1	0.7732	-0.150215	-	1
Nitab4.5_0000016g0490.1	XM_016656915.1	309					0	0	0	0	0	0	0	0	0	0	1.05237	0.571212	1.36348	0	0.858628	0.658133	5.60052	16.2824	1.17452	2.32254	5.47978	5.32185	0	0	0	0	0	0		0	0	1.09149	0.409782	9.02799	3.03253	0	0		1	1	-2.84956e-17	-	1
Nitab4.5_0000016g0500.1	XM_016612803.1	1053					6.25661	6.2569	7.4864	4.6512	5.65541	6.82718	8.41234	10.2421	8.75924	9.85192	12.5495	19.3116	14.0302	16.6472	13.5063	17.3127	36.9117	34.5984	38.7571	32.2421	38.4343	32.2027	0.403437	0.624539	0.616942	0.346053	0.546978	0.420446		7.69294	6.84957	13.362	17.7572	35.0785	35.9703	0.548306	0.437826		1	5.96695e-55	-2.93695	DOWN	5.5389e-39
Nitab4.5_0000016g0510.1	XM_016639667.1	237					0	1.34278	4.99945	2.72219	7.23209	2.69689	3.50552	20.7214	0	2.177	20.8123	6.83319	5.41108	0	13.7009	0	5.58864	2.37585	6.9486	2.28384	2.39618	0	6.63865	25.3293	4.38151	6.97704	11.2091	5.41308		2.10309	10.2252	13.3081	2.27773	1.59068	4.94036	12.1165	7.86641		1	0.00432725	1.58595	UP	0.855904
Nitab4.5_0000016g0520.1	XM_016656915.1	1326					0	0.071311	0	0	0	0	0	0.212433	0	0.102409	0.18458	0.210072	0.160949	0.257112	0.265726	0.329867	0	0.084003	0	0.057421	0.15525	0.491722	0	0	0	0	0	0		0.0248171	0.070811	0.203752	0.265684	0.243658	0.0191403	0	0		0	NA	NA	-	NA
Nitab4.5_0000016g0530.1	XM_016650711.1	789					1.74187	1.86717	3.20442	1.89539	3.62728	3.95348	2.38485	8.46415	3.17178	4.22701	7.29782	6.26631	5.34569	12.1284	4.51186	7.25152	57.9384	43.8144	44.8515	60.4694	45.3048	41.0799	0	0	0	0	0	0		2.9358	4.66227	5.71846	8.54872	43.3997	54.4198	0	0		1	7.44456e-61	-3.97007	DOWN	2.45581e-50
Nitab4.5_0000016g0540.1	XM_016602492.1	360					0	0	0	0	0	0	0	0	0	0	0.845052	0.801452	0.391406	0.794013	0	0.334109	0.877621	2.11513	1.71747	0.364335	0	2.07943	0	0	0	0	0	0		0	0	0.412153	0.643191	1.39819	0.986474	0	0		1	NA	NA	-	NA
Nitab4.5_0000016g0550.1	XM_016602988.1	777					1.73031	1.16942	0.877454	3.03753	0	2.69824	0.88412	0.98897	0.334089	2.02302	2.27165	9.70625	7.33432	5.81637	5.55046	9.71646	28.3403	20.8385	23.7659	19.9826	18.8537	15.5823	0	0	0	0	0	0		1.38809	1.34217	5.05214	8.41303	18.4249	24.0296	0	0		1	4.19254e-08	-3.20682	DOWN	0.00112634
Nitab4.5_0000016g0560.1	XM_016599774.1	222					0	0	0	0	0	0	0	0	0	0	0	0	0	0	0	0	0	0	0	0	0	0	0	0	0	0	0	0		0	0	0	0	0	0	0	0		0	NA	NA	-	NA
Nitab4.5_0000016g0570.1	XM_016612803.1	249					0	0	0	0	0	0	0	0	0	0	0	0	0	0	0	0	0	0	0	0	0	0	4.67723	1.58308	0	1.57546	5.24296	0		0	0	0	0	0	0	2.08677	2.27281		1	NA	NA	-	NA
Nitab4.5_0000016g0580.1	XM_016627252.1	855					3.22807	1.56709	1.57688	0.260192	2.11807	3.09723	1.13088	1.03598	2.34784	1.93636	1.69971	2.78556	1.66408	3.83342	1.41026	1.48467	7.61372	6.02157	6.0145	6.07447	5.90638	3.56954	0.101504	0	0	0	0	0		2.12634	1.13808	1.59135	2.70121	5.16583	6.56757	0.0338347	0		1	5.36363e-21	-3.3813	DOWN	8.10406e-12
Nitab4.5_0000016g0590.1	XM_016599774.1	351					0	0	0	0	0	0	0	0	0	0	0	0	0	0	0	0	0	0	0	0	0	0	0	0	0	0	0	0		0	0	0	0	0	0	0	0		0	NA	NA	-	NA
Nitab4.5_0000016g0600.1	XM_016656915.1	2802					0.01294	0	0	0.024014	0	0	0.098788	0	0	0.018565	0.699342	0.119325	0.477041	0.171014	0.54304	0.201548	0.156524	0.315783	0.233176	0.183791	0.260971	0.45077	0	0	0	0	0	0		0.0186133	0.00800467	0.573141	0.163962	0.342508	0.191164	0	0		1	0.165746	-0.643755	-	0.483753
Nitab4.5_0000016g0610.1	XM_016605611.1	690					2.06198	2.15956	2.25096	2.81766	3.05548	3.03999	1.79017	4.31969	1.82648	5.90656	1.17546	1.46744	1.37823	2.4946	1.99256	2.36928	10.2258	13.5243	18.1612	14.7641	11.4522	12.3293	0.521845	0.368374	0.137864	0	0.131463	0		2.71938	3.39761	1.51542	2.11044	12.4353	14.3837	0.342694	0.043821		1	9.13315e-09	-1.94583	DOWN	7.46293e-20
Nitab4.5_0000016g0620.1	XM_016656915.1	1344					0	0.064701	0	0.12813	0.060601	0.138775	0	0.117359	0.073063	0	0.714733	0.840039	0.664513	1.04196	1.23819	1.32693	0.218134	0.51443	0.336042	0.314554	0.739279	0.13467	0	0	0	0	0	0.142187		0.0395056	0.10203	0.872479	1.06964	0.462793	0.289577	0	0.0473957		1	0.232176	-0.666022	-	0.132801
Nitab4.5_0000016g0630.1	XM_016589114.1	618					0.391154	0	0	0	0	0.167542	0.350902	0	0	0.283421	0.117183	0.175603	0	0.222625	0	0	0	0.429157	0.842806	0	0.375589	0	0	0	0	0	0	0		0.170431	0	0.039061	0.132743	0.268249	0.280935	0	0		0	NA	NA	-	NA
Nitab4.5_0000016g0640.1	XM_016606549.1	483					2.16617	2.03735	1.76695	1.91379	3.55004	3.23969	2.08785	4.52463	0.1814	1.81628	1.10527	0.977222	0	1.65853	1.29429	1.15945	4.33483	5.63035	5.46763	6.03123	4.72727	4.81501	0	0	0	0	0	0		1.89938	3.32948	0.799854	1.26507	5.05754	5.2779	0	0		1	4.89207e-10	-3.26619	DOWN	4.87768e-10
Nitab4.5_0000016g0650.1	XM_016606549.1	465					0.221106	0.173042	0.766991	0.695072	0	0.511266	0.746498	1.0153	0.307925	0.265175	0	0	0	0	0.276958	0	0.423017	0.442298	0	0.82734	0	0.570944	0	0	0	0	0	0		0.427429	0.570124	0.0923193	0	0.337747	0.416786	0	0		1	NA	NA	-	NA
Nitab4.5_0000017g0010.1		753					0	0	0	0	0	0	0	0	0	0	0	0	0	0	0	0	0	0	0	0	0	0	0	0	0	0	0	0		0	0	0	0	0	0	0	0		0	NA	NA	-	NA
Nitab4.5_0000017g0020.1		309					0	0	0	0	0	0	0	0	0	0	0	0	0	0	0	0	0	0	1.17452	0	0	0	0	0	0	0	0	0		0	0	0	0	0	0.391506	0	0		0	NA	NA	-	NA
Nitab4.5_0000017g0030.1	XM_016616410.1	2133					0	0	0	0	0	0.075761	0	0	0	0.024941	1.64344	1.27229	1.28214	1.17207	1.24241	1.61296	0.656872	0.600967	1.5036	1.34027	0.957965	0.473783	0	0	0.036444	0.031894	0	0		0.014386	0	1.38933	1.35244	0.677572	1.16691	0.012148	0.0106313		1	0.958203	-0.0378289	-	0.501416
Nitab4.5_0000017g0040.1	XM_016597376.1	843					0	0	0	0	0	0	0	0	0	0	0	0	0	0	0.112484	0	0.120929	0	0	0	0	0	0	0	0	0	0	0		0	0	0.0374947	0	0	0.0403097	0	0		0	NA	NA	-	NA
Nitab4.5_0000017g0050.1	XR_001646181.1	183					0	0	0	0	0	0	0	0	0	0	0	0	0	0	0	0	0	0	0	0	0	0	0	0	0	0	0	0		0	0	0	0	0	0	0	0		0	NA	NA	-	NA
Nitab4.5_0000017g0060.1	XM_016582923.1	1290					0.580851	0.438979	0.946727	1.42748	0.716549	0.357217	0.240884	1.54902	0.792529	0.722898	1.82906	2.27829	2.53677	1.53752	1.66732	2.29704	2.45096	3.28789	2.67742	3.9008	3.5444	3.23522	0	0	0	0	0	0		0.582869	1.23102	2.01105	2.03762	3.35584	3.00973	0	0		1	1.8388e-31	-3.55908	DOWN	3.50977e-32
Nitab4.5_0000017g0070.1		495					0	0	0	0	0	0	0	0	0	0	0	0	0	0	0	0	0	0	0	0	0	0	0	0	0	0	0	0		0	0	0	0	0	0	0	0		0	NA	NA	-	NA
Nitab4.5_0000017g0080.1		870					0	0	0	0	0	0	0	0	0	0	0	0	0	0	0	0	0	0	0	0	0	0	0	0	0	0	0	0		0	0	0	0	0	0	0	0		0	NA	NA	-	NA
Nitab4.5_0000017g0090.1	XM_016639880.1	2004					0	0	0	0	0	0	0.074059	0.033043	0	0.024684	1.16826	1.01879	0.9407	0.822852	0.445266	0.884977	1.6174	1.56075	1.61812	1.4441	1.00072	1.03817	0.218245	0.562954	0.756143	0.663524	0.761225	0.606032		0.0141061	0.0110143	0.851408	0.908874	1.19988	1.55987	0.512447	0.676927		1	4.46281e-12	3.02809	UP	2.39583e-11
Nitab4.5_0000017g0100.1	XM_016639874.1	564					0	0	0	0	0	0	0	0	0	0	0	0	0	0	0	0	0	0	0	0.272968	0.143119	0.178708	0	0	0	0	0	0		0	0	0	0	0.107276	0.0909893	0	0		0	NA	NA	-	NA
Nitab4.5_0000017g0110.1	XM_016613961.1	696					1.21383	1.14448	0.297161	0.325008	0.287107	0.154931	0.209253	0.918821	0.109148	0	0	0	0.160249	0.181127	0	0.138667	0.176855	0	0	0	0	0.147859	3.60573	1.9009	2.55198	2.55834	2.30976	3.43175		0.446972	0.510312	0.0534163	0.106598	0.0492863	0.0589517	2.6862	2.76661		1	0.000296008	2.0294	UP	0.0113785
Nitab4.5_0000017g0120.1	XM_016649487.1	450					0	0	0	0	0	0	0	0	0	0	0	0	0	0	0	0	0	0	0	0	0	0	0	0	0	0	0	0		0	0	0	0	0	0	0	0		0	NA	NA	-	NA
Nitab4.5_0000017g0130.1	XM_016591399.1	654					0	0	0	0	0	0	0	0	0	0	0	0	0	0	0	0	0	0	0	0	0	0	1.04077	1.53736	1.40474	1.41331	1.36174	2.00473		0	0	0	0	0	0	1.32763	1.59326		1	1.12435e-21	3.05418	UP	1.65809e-17
Nitab4.5_0000017g0140.1	XM_016619838.1	330					0	0	0	0	0	0	0	0	0	0	0	0	0	0	0	0	0	0	0	0	0	0	0	0	0	0	0	0		0	0	0	0	0	0	0	0		0	NA	NA	-	NA
Nitab4.5_0000017g0150.1	XM_016619844.1	369					0	0	0	0	0	0	0	0	0	0	3.74388	1.69993	2.10994	2.79174	2.51862	2.12989	2.0368	1.87275	2.11733	2.85713	0	1.31438	7.38495	14.5781	14.8824	11.798	11.7166	13.9483		0	0	2.79082	2.20719	1.06238	2.33709	12.2818	12.4876		1	8.34115e-29	4.17331	UP	1.21688e-21
Nitab4.5_0000017g0160.1	XM_016618988.1	1104					2.72226	3.46943	2.80766	6.99744	4.09404	3.46235	2.53816	4.39171	4.90956	2.78996	6.19348	9.77234	7.27812	10.837	5.89579	13.673	3.08823	1.87136	2.1339	4.84165	2.97247	2.8949	2.70934	2.78503	3.20955	3.58654	2.65225	1.91579		3.24277	5.16106	6.4558	11.4274	2.57957	3.35459	2.90131	2.71819		1	0.00303596	-0.515162	-	2.01948e-06
Nitab4.5_0000017g0170.1	XM_016620122.1	1944					0	0	0	0	0	0	0	0	0	0	0.071862	0	0.044339	0.176791	0.019549	0	0	0.059434	0	0.021806	0	0.026611	0.033572	0.100836	0	0	0.035202	0		0	0	0.04525	0.0589303	0.0286817	0.00726867	0.0448027	0.011734		0	NA	NA	-	NA
Nitab4.5_0000017g0180.1	XM_016620127.1	2226					5.1256	4.96236	8.2689	2.29423	1.42435	4.46772	2.80519	2.91313	10.5566	10.6367	4.52038	3.14122	4.59061	3.5602	6.73037	4.1982	2.66984	2.56315	3.09585	2.5635	3.52439	2.65276	11.3551	11.2619	12.5499	9.54127	10.0274	9.34807		6.68901	2.21057	5.28045	3.63321	2.91344	2.7764	11.7223	9.63891		1	0.0734044	0.331072	-	9.15127e-10
Nitab4.5_0000017g0190.1		636					0	0	0	0	0	0	0	0	0	0	0	0	0	0	0	0	0	0	0	0	0	0	0	0	0	0	0	0		0	0	0	0	0	0	0	0		0	NA	NA	-	NA
Nitab4.5_0000017g0200.1	XM_016620126.1	321					0	0	0	0	0	0	0	0	0	0	0	0	0	0	0	0	0	0	0	0	0	0	0	0.750277	1.53769	1.34757	0	6.57852		0	0	0	0	0	0	0.762656	2.64203		1	NA	NA	-	NA
Nitab4.5_0000017g0210.1	XM_016658124.1	600					0.048324	0	0	0	0	0	0.203596	0	0	0.232432	0	0	0	0	0	0	0.162442	0	0.201885	0	0	0	0	0	0	0	0	0		0.0691931	0	0	0	0	0.121442	0	0		0	NA	NA	-	NA
Nitab4.5_0000017g0220.1	XM_016597191.1	1040					3.62757	3.60624	4.55046	8.99609	13.3956	5.30978	3.87398	18.8074	2.88266	6.24937	10.5322	19.0603	10.2946	17.9591	8.70631	20.2386	5.17922	2.8091	4.3656	4.8383	4.00006	3.24572	10.6772	10.7651	10.1188	9.80971	14.1973	11.8162		4.30001	13.733	9.84437	19.086	3.35162	4.79437	10.5204	11.9411		1	0.0014488	0.532969	-	0.0638433
Nitab4.5_0000017g0230.1	XM_016597192.1	1781					6.39548	8.44159	8.11403	5.59097	6.04314	9.40669	8.17778	8.18466	8.43217	8.72546	9.93858	9.98553	8.31564	9.78571	8.9214	10.4435	6.18377	7.56197	7.98905	7.05004	8.56092	7.47863	14.7774	14.2955	16.5844	10.1934	9.63956	10.1504		8.24189	6.60626	9.05854	10.0716	7.86718	7.07429	15.2191	9.99444		1	0.0609012	0.228414	-	0.477984
Nitab4.5_0000017g0240.1	XM_016594608.1	1596					0.137203	0	0.422785	3.4255	2.07644	0.391045	0.161938	2.53357	1.61817	1.80908	2.9145	4.3299	3.33506	4.994	2.54915	4.49831	2.29003	1.24914	2.07809	1.88549	1.05633	1.53689	3.04562	2.5755	3.28421	2.99987	3.14397	2.94327		0.648602	2.6785	2.9329	4.6074	1.28079	2.08454	2.96844	3.02904		1	0.00127065	2.10187	UP	1
Nitab4.5_0000017g0250.1	XM_016594612.1	992					0	0	0	0	0.117993	0	0	0	0	0	8.79748	13.2032	9.15663	9.34098	7.69384	9.39848	0	0.414424	0.220659	0.28118	0.091766	0	9.90545	7.86754	10.2302	5.59071	7.20465	8.27802		0	0.039331	8.54931	10.6475	0.16873	0.16728	9.33439	7.02446		1	6.38151e-39	5.38467	UP	2.63969e-20
Nitab4.5_0000018g0010.1	XM_016638289.1	1779					1.35078	0.862455	5.75706	3.75355	1.16704	1.10661	0.182602	3.4592	4.35516	3.9037	2.14764	2.35732	1.70925	2.78801	2.15603	2.34131	2.08735	1.76605	3.1753	2.91881	2.98091	2.11213	2.72257	2.49103	2.22268	2.289	2.89297	2.37271		2.50262	2.79326	2.00431	2.49555	2.28636	2.72715	2.47876	2.51823		1	0.742806	0.196417	-	0.901093
Nitab4.5_0000018g0020.1	XM_016578592.1	3141					3.64872	3.39381	5.62441	6.27225	3.3599	3.72901	2.90944	5.81081	5.82533	5.00258	1.0865	1.88618	1.30311	2.21544	1.48348	2.00513	0.48316	0.16362	0.273644	0.1716	0.250731	0.151081	3.84611	4.11919	4.0331	4.3559	4.5068	3.44543		4.30476	5.14766	1.29103	2.03558	0.188477	0.309468	3.99947	4.10271		1	0.069943	-0.338958	-	0.118005
Nitab4.5_0000018g0030.1		516					0	0	0	0	0	0	0	0	0	0	0	0	0	0	0	0	0	0	0	0	0.143119	0	0.211726	0.232379	0.235602	0.208715	0	0		0	0	0	0	0.0477063	0	0.226569	0.0695717		0	NA	NA	-	NA
Nitab4.5_0000018g0040.1	XM_016620045.1	1734					0.020297	0.044336	0	0	0	0	0	0	0	0	1.15257	0.506286	0.952961	0.844386	0.870006	0.432686	0.260231	0.212942	0.182645	0.264835	0.308609	0	0.510314	0.430778	0.742416	0.405684	0.374881	0.144261		0.00923329	0	0.991846	0.594453	0.17385	0.235904	0.561169	0.308275		1	5.00076e-12	3.14074	UP	2.14443e-07
Nitab4.5_0000018g0050.1		564					0	0	0	0	0	0	0	0	0	0	0	0	0	0	0	0	0	0	0	0	0	0	0	0	0	0	0	0		0	0	0	0	0	0	0	0		0	NA	NA	-	NA
Nitab4.5_0000018g0060.1		645					0	0	0	0	0	0	0	0	0	0	0	0	0	0	0	0	0	0	0	0	0	0	0	0	0	0	0	0		0	0	0	0	0	0	0	0		0	NA	NA	-	NA
Nitab4.5_0000018g0070.1		657					0.216604	0.080345	0.149217	0.162504	0.287107	0.774653	0.732386	0.154388	0.760184	0.859815	0.7401	1.97176	0.690783	2.48981	1.60357	1.89848	0	0	0	0.136484	0	0	2.04168	1.47295	1.5125	0.568256	1.13916	1.19749		0.510458	0.201333	1.01148	2.12002	0	0.0454947	1.67571	0.968303		1	0.0231146	1.15481	UP	0.0402304
Nitab4.5_0000018g0080.1	XM_016659142.1	819					0	0	0	0	0	0	0	0	0	0	6.80411	8.76798	8.02517	10.8958	10.4767	11.6902	0	0	0	0	0	0	4.74115	5.08791	6.23028	9.93509	9.43134	8.55113		0	0	8.43533	10.4513	0	0	5.35311	9.30585		1	5.31532e-42	4.46678	UP	5.72611e-38
Nitab4.5_0000018g0090.1	XM_016659142.1	648					0	0.320467	0.149217	0.162504	0	0	0	0	0	0.129872	8.27395	9.31394	9.68797	12.1628	9.15076	8.90328	0	0.149589	0	0	0	0	5.40624	6.55536	7.13507	7.21853	6.49313	5.89262		0.0856509	0.054168	9.03756	10.1267	0.049863	0	6.36556	6.53476		1	2.43184e-24	3.95065	UP	9.98005e-20
Nitab4.5_0000018g0100.1	XM_016611727.1	821					256.157	241.511	210.813	87.0069	84.1645	233.178	281.965	108.154	213.641	231.622	522.576	351.221	530.014	303.057	545.167	346.929	313.376	341.011	285.276	323.677	377.491	363.749	360.218	352.932	349.078	300.443	309.407	326.378		238.413	93.1085	532.585	333.736	360.75	307.443	354.076	312.076		1	0.886194	-0.024105	-	7.67751e-10
Nitab4.5_0000018g0110.1	XR_001645297.1	375					0	0	0	0	0	0	0	0	0	0	0	0	0	0	0	0	0	0	0	0	0	0	0	0	0	0	0	0		0	0	0	0	0	0	0	0		0	NA	NA	-	NA
Nitab4.5_0000018g0120.1	XM_016578421.1	717					0	0	0	0	0	0	0	0	0	0	0	0	0	0	0	0	0	0.132765	0	0	0.124963	0	0	0	0	0	0	0		0	0	0	0	0.0859093	0	0	0		0	NA	NA	-	NA
Nitab4.5_0000018g0130.1	XM_016590711.1	1055					10.3411	12.0681	8.61628	18.5098	22.5854	17.5561	15.7757	14.7701	17.4319	20.044	38.3225	46.8793	40.6843	48.323	35.6091	50.2009	47.156	36.4977	46.7711	38.5945	42.1722	37.4235	14.9523	10.9564	12.4154	11.6104	12.3886	13.5761		14.5476	18.6218	38.2053	48.4677	38.6978	44.1739	12.7747	12.525		1	0.00366796	-0.510155	-	0.00109842
Nitab4.5_0000018g0140.1	XM_016590711.1	1339					4.0877	4.19677	9.43477	14.2276	5.1708	4.56316	1.48095	6.53315	6.42243	10.1926	30.0641	32.4242	29.7403	33.1909	28.528	33.869	30.3073	33.2914	37.9178	34.4278	33.175	33.2694	4.5337	4.23289	4.14962	5.35985	5.36119	4.16239		5.76835	8.64387	29.4441	33.1613	33.2452	34.2176	4.3054	4.96114		1	0.0712217	-0.438925	-	0.0226508
Nitab4.5_0000018g0150.1	XM_016659608.1	1482					2.40443	2.61227	3.69904	1.79767	1.61135	3.25955	1.98338	4.88566	3.66295	4.35066	18.2898	13.1952	19.3155	13.91	18.5496	14.8	39.6836	41.1179	39.7219	32.5136	49.8115	39.0436	20.8891	19.7458	23.203	27.6226	27.4362	20.1546		3.1389	2.76489	18.7183	13.9684	43.3243	37.3064	21.2793	25.0711		1	4.53646e-36	1.60765	UP	1.15005e-42
Nitab4.5_0000018g0160.1	XM_016603040.1	720					3.23779	4.89461	5.25756	4.58588	3.36952	2.95449	2.15832	3.18157	7.12056	3.55237	18.4366	22.9707	18.4875	20.955	19.2878	21.4169	6.93435	10.1738	9.49159	9.31456	10.1008	7.74196	10.7322	11.7876	11.9677	12.3794	8.50493	10.0544		4.16796	3.71232	18.7373	21.7809	9.33887	8.58017	11.4959	10.3129		1	3.65377e-07	0.904848	-	4.76165e-06
Nitab4.5_0000018g0170.1	XM_016611862.1	546					0.226805	0.080117	0.298434	0	0.574214	0.310525	0.31388	0.463165	0.367752	0	7.56148	8.59621	8.20785	10.1496	7.80501	9.75026	0.974684	1.15424	1.60401	1.59171	1.16795	1.3094	4.33458	1.83842	2.08521	2.22841	2.1414	1.58541		0.228216	0.345793	7.85811	9.49868	1.21053	1.39014	2.75273	1.98507		1	1.59862e-05	1.9505	UP	0.00284411
Nitab4.5_0000018g0180.1	XM_016640648.1	1912					1.69991	1.31597	3.94257	2.32025	0.648021	1.54529	1.43707	1.9039	3.3058	2.85186	0.560488	0.392286	0.12322	0.43604	0.292937	0.435341	0	0.033954	0	0	0	0	8.27345	9.34239	9.20419	8.23679	8.8904	6.8193		2.29978	1.62406	0.325548	0.421222	0.011318	0	8.94001	7.98217		1	0.000135869	1.19934	UP	2.67557e-05
Nitab4.5_0000018g0190.1	XM_016611862.1	264					1.52336	1.60874	0	0	0	1.5555	1.05045	1.55006	0	0	0	0	0	0	0	0	0	0	0	0	0	0	0	0	0	0	0	0		0.819722	0.516687	0	0	0	0	0	0		1	NA	NA	-	NA
Nitab4.5_0000018g0200.1		513					0	0	0	0	0	0	0	0	0	0	0	0	0	0	0	0	0	0	0	0	0	0	0	0	0	0	0	0		0	0	0	0	0	0	0	0		0	NA	NA	-	NA
Nitab4.5_0000018g0210.1	XM_016604486.1	1767					0	0	0.030758	0.069107	0	0.036968	0	0.182248	0.031993	0	0.322307	0.409591	0.202275	0.487597	0.349508	0.481433	5.46661	4.61208	5.52718	3.75333	5.25712	4.37686	0.085991	0.342667	0.227029	0.328231	0.321454	0.211866		0.0142456	0.083785	0.291363	0.45954	4.74869	4.91571	0.218562	0.287184		1	1.41429e-05	1.86352	UP	0.0124089
Nitab4.5_0000018g0220.1		393					0	0	0	0	0	0	0	0	0	0	0.118466	0.103274	0.113931	0	0.384798	0	0	0.142999	0.24543	0.12816	0.144627	0.169927	0	0	0	0	0	0		0	0	0.205732	0.0344247	0.152518	0.12453	0	0		0	NA	NA	-	NA
Nitab4.5_0000018g0230.1	XM_016604485.1	1787					24.6081	24.3678	25.9633	20.2007	24.5101	24.8294	28.421	33.1331	26.5933	28.2209	37.3706	30.8216	31.4497	31.3189	38.7587	29.8763	18.0077	18.3701	18.0862	15.9906	17.7755	15.3646	46.0653	50.1672	47.4398	43.2649	50.6478	41.9078		26.1434	25.9479	35.8596	30.6723	17.1701	17.3615	47.8908	45.2735		1	0.029674	0.222532	-	0.0106418
Nitab4.5_0000018g0240.1		1662					0	0	0	0	0	0.040461	0	0	0	0	0	0	0.033543	0	0	0	0	0.033116	0	0	0	0.041694	0	0.042684	0.045119	0.312088	0.225732	0		0.00578014	0	0.011181	0	0.0249367	0	0.0292677	0.179273		0	NA	NA	-	NA
Nitab4.5_0000019g0010.1	XM_016588119.1	3615					3.57677	2.50649	8.13486	9.49383	2.76457	2.71274	1.17525	5.86984	8.0032	7.47512	10.0323	12.5895	9.13723	12.7866	10.8287	12.0337	10.7788	13.6151	15.7852	13.3609	13.2856	12.0297	19.388	21.3126	19.9646	20.3244	20.953	17.5048		4.79778	6.04275	9.9994	12.4699	12.9768	13.3083	20.2217	19.5941		1	1.50149e-05	1.17306	UP	0.00400308
Nitab4.5_0000019g0020.1	XM_016582532.1	1340					5.17576	4.32009	7.6919	13.7963	11.7143	4.96827	3.46053	12.6401	8.82444	9.65227	27.2161	28.9246	26.2827	32.5257	24.8713	34.5663	27.6404	32.5685	31.6576	28.8269	29.6531	26.2343	27.1714	24.3847	23.4532	27.9618	27.34	28.4096		6.29904	12.7169	26.1234	32.0055	29.4853	29.375	25.0031	27.9038		1	7.36293e-19	0.930037	-	0.00229963
Nitab4.5_0000019g0030.1	XM_016582533.1	1788					4.20045	4.64186	6.06064	4.92662	2.99931	3.32881	2.97424	4.55608	6.50774	7.25569	12.7768	11.4241	11.8863	10.6981	14.333	11.6867	25.4692	24.002	28.632	26.6313	24.814	22.1945	27.1109	29.2794	27.9684	31.3642	31.2282	29.6527		4.99563	4.16067	12.9987	11.2696	23.6702	26.9109	28.1195	30.7484		1	2.98274e-22	1.36923	UP	1.24839e-25
Nitab4.5_0000019g0040.1	XM_016629853.1	414					0.693742	1.00602	1.05028	1.74869	1.07892	2.39071	1.18154	1.10318	3.69857	3.35	5.26918	3.38566	2.72686	4.85157	4.74428	4.26958	3.81139	5.02757	7.37573	7.96751	6.80971	6.09496	18.5777	20.4366	23.3991	23.7192	26.6899	11.7145		1.91012	1.31026	4.24677	4.16894	5.97741	6.38488	20.8045	20.7079		1	5.53283e-14	1.94705	UP	1.33985e-11
Nitab4.5_0000019g0050.1	XM_016629850.1	631					0	0.161794	0	0	0	0	0	0.330897	0	0	0.766067	0.143232	0.348221	0.412677	0.442151	0.702967	0	0.283506	0.138041	0	0.286239	0	0	0	0.381923	0.172577	0	0		0.0231134	0.110299	0.518813	0.419625	0.189915	0.0460137	0.127308	0.0575257		1	NA	NA	-	NA
Nitab4.5_0000019g0060.1	XM_016629851.1	1446					0.156836	0.079522	0.119587	0	0.157051	0.285654	0.03325	0.168742	0.229296	0.222959	5.32228	4.78578	6.38011	3.74423	6.29459	4.59767	5.65373	6.93497	7.64293	6.55853	7.98071	6.89875	5.71693	5.322	4.78905	5.71666	4.38267	4.95762		0.161015	0.108598	5.99899	4.37589	7.27147	6.6184	5.27599	5.01898		1	6.89269e-16	3.10282	UP	2.84005e-16
Nitab4.5_0000019g0070.1	XM_016622457.1	933					14.9919	15.0384	14.3667	20.1533	22.8363	15.24	16.4049	24.3709	13.6335	11.0788	31.6093	42.5785	38.2366	44.2822	32.4082	37.603	45.0627	41.1281	37.9734	36.2388	42.4032	36.5378	165.63	149.591	141.407	122.56	122.06	135.478		14.3935	22.4535	34.0847	41.4879	40.023	39.7583	152.209	126.7		1	8.87699e-30	1.90927	UP	4.09033e-11
Nitab4.5_0000019g0080.1	XM_016646224.1	870					0	0	0	0	0	0	0	0	0	0	0	0	0.073628	0	0	0	0	0	0	0	0	0	0.310103	0	0.10686	0	0.32519	0		0	0	0.0245427	0	0	0	0.138988	0.108397		0	NA	NA	-	NA
Nitab4.5_0000019g0090.1	XM_016646224.1	414					0	0	0	0	0	0	0	0	0	0	0	0	0	0.040764	0	0	0	0	0	0	0	0	0	0.290003	0	0	0	0.12387		0	0	0	0.013588	0	0	0.0966677	0.04129		0	NA	NA	-	NA
Nitab4.5_0000019g0100.1	XM_016646222.1	1068					0.431249	0.433629	0.666628	1.59246	1.9741	0.173823	0	0.47589	0.641703	0.535186	5.5966	6.25211	5.96574	9.02497	6.40078	6.22463	10.1352	10.5868	10.8679	19.5165	9.98751	10.5913	10.6691	13.9192	13.9921	13.9734	13.6116	7.92854		0.411745	1.34749	5.98771	7.16723	10.3885	13.5065	12.8602	11.8378		1	7.11518e-12	3.37969	UP	0.000962863
Nitab4.5_0000019g0110.1	XM_016629602.1	633					0.227594	0.4807	0	0.162504	0	0	0	0	0.993471	0	0.618424	1.61123	1.44224	3.02123	0.807316	1.23761	3.29114	5.49291	3.17494	2.32023	5.38696	4.28898	1.02096	0.801047	1.2394	2.74287	1.9157	1.89658		0.243109	0.054168	0.955994	1.95669	5.05628	2.92877	1.02047	2.18505		1	0.00198627	1.70994	UP	3.6889e-06
Nitab4.5_0000019g0120.1	XM_016588053.1	1413					0.242719	0.381577	0.103891	1.79776	2.36185	0.104587	0.165195	2.1094	0.355489	0.65665	0.284754	0.17808	0.461763	0.128557	1.16647	0	3.78457	4.0133	3.09543	3.24766	3.39081	3.02988	2.92496	3.97333	3.09912	3.30483	4.83447	4.18791		0.287158	2.08967	0.637662	0.102212	3.478	3.37589	3.33247	4.10907		1	1.93309e-09	2.30396	UP	0.322519
Nitab4.5_0000019g0130.1	XM_016588054.1	987					8.46533	8.97811	12.6749	9.96941	6.64773	7.93686	9.10815	5.22749	14.1314	11.8407	23.0446	26.7718	22.1848	30.271	24.1792	25.745	38.0084	35.3833	36.5183	33.7144	35.0385	30.1556	52.9953	60.2931	50.6032	58.119	60.1935	57.2379		10.4479	7.28154	23.1362	27.5959	33.5258	36.0804	54.6305	58.5168		1	2.71309e-28	1.30024	UP	6.50664e-37
Nitab4.5_0000019g0140.1		411					0	0	0	0	0	0	0	0	0	0	0	0	0	0.068137	0	0	0.098598	0	0.185847	0.180185	0.513715	0.157836	0	0	0	0	0	0		0	0	0	0.0227123	0.22385	0.154877	0	0		0	NA	NA	-	NA
Nitab4.5_0000019g0150.1	XM_016635470.1	801					2.6	2.00032	4.99232	1.72055	1.83003	3.70216	1.61638	2.68464	4.56334	1.98567	7.14979	9.33552	7.51465	7.16065	7.13756	5.84774	8.20522	8.02144	10.0519	8.01159	12.268	8.20992	15.8649	16.9242	15.6696	13.3669	16.4437	10.7865		3.06574	2.07841	7.26733	7.44797	9.49979	8.75622	16.1529	13.5323		1	5.16686e-13	1.2752	UP	3.49901e-12
Nitab4.5_0000019g0160.1	XM_016635468.1	1766					5.52634	4.95489	6.68509	1.70308	1.31211	5.17814	6.3613	2.87964	5.68236	5.03113	7.96971	8.9251	5.00722	8.17732	8.02088	9.95159	6.43459	6.46029	8.66015	6.6268	6.27378	7.27266	50.5806	55.6211	51.054	44.797	45.7862	44.2326		5.63132	1.96494	6.99927	9.018	6.66891	7.24051	52.4185	44.9386		1	3.68332e-61	1.97041	UP	8.85484e-100
Nitab4.5_0000019g0170.1	XM_016635467.1	2208					3.43204	2.85584	4.01101	2.73202	1.50298	3.56973	2.51805	4.29404	3.63333	4.21754	14.741	16.1524	11.3577	15.2002	13.945	16.0136	11.599	13.4756	13.2997	12.2447	13.8712	11.1365	19.8924	20.5947	21.2692	23.3152	20.7197	21.6561		3.46251	2.84301	13.3479	15.7887	12.8277	12.3811	20.5854	21.897		1	5.94674e-33	1.37572	UP	1.90518e-41
Nitab4.5_0000019g0180.1	XM_016585220.1	741					0.163828	0.368827	0.445497	0.519576	0.334772	0.361013	0	0.906291	0	0.073635	0.533081	0.410711	0.277586	0.160106	0.143566	0.60896	0.99636	0.194277	0	0.425183	0	0	0	0	0	0	0	0		0.201829	0.58688	0.318078	0.393259	0.064759	0.473848	0	0		1	0.0279182	-1.37362	DOWN	0.000401599
Nitab4.5_0000019g0190.1	XM_016645327.1	525					7.17273	6.81818	8.10127	14.6463	54.1462	5.07862	7.44304	30.7395	8.57144	11.2896	164.448	72.4318	82.7635	60.0303	71.8403	118.542	150.61	151.351	118.424	176.019	132.013	139.431	44.6514	50.2146	46.714	40.3976	43.9023	43.6623		7.78212	33.1773	106.351	83.6681	140.932	148.351	47.1934	42.6541		1	1.02151e-07	1.30684	UP	0.89796
Nitab4.5_0000019g0200.1	XM_016631240.1	1251					5.39393	4.39364	6.10144	7.83917	7.1201	4.65623	4.25149	8.24877	5.84785	6.5126	19.0104	22.8211	19.3907	20.4615	18.2193	20.6092	21.5679	28.2584	32.5013	30.122	26.1825	27.1603	22.6039	24.3178	26.4945	22.7942	20.7622	19.7398		5.30817	7.73601	18.8735	21.2973	27.2004	28.0637	24.4721	21.0987		1	6.5281e-32	1.32518	UP	3.0024e-11
Nitab4.5_0000019g0210.1	XM_016584222.1	5103					0	0	0.024461	0	0	0	0	0	0	0	0.779586	0.711634	0.829267	0.650726	1.00561	1.04317	0.179297	0.077936	0.122484	0.024793	0.154983	0.080689	0	0	0	0	0	0		0.00349443	0	0.871489	0.801844	0.104536	0.108858	0	0		1	0.587879	-0.239083	-	1
Nitab4.5_0000019g0220.1	XM_016584222.1	2502					0.033584	0.110001	0.061937	0	0.034159	0.033182	0.022014	0.03194	0.104979	0.069187	0.864333	1.28359	1.67387	0.529617	1.76772	0.757754	0.241227	0.534275	0.253929	0.159908	0.106358	0.051611	0.030115	0	0	0.114262	0	0.179909		0.0621263	0.022033	1.43531	0.856986	0.230748	0.218355	0.0100383	0.098057		1	0.0130138	-1.33535	DOWN	0.238913
Nitab4.5_0000019g0230.1	XM_016584222.1	417					0.036834	0	0	0	0	0.067339	0	0	0	0.079004	3.28216	3.75295	3.25941	2.80782	2.68556	3.61711	0.230962	0.404024	0.446023	0.29444	0.162111	0.103423	0.137267	0	0.136408	0	0	0		0.0261681	0	3.07571	3.39263	0.223186	0.323808	0.091225	0		1	0.529957	0.325463	-	1
Nitab4.5_0000019g0240.1	XM_016584225.1	783					0	0	0	0	0	0	0	0	0	0	0	0	0	0	0	0	0	0	0	0	0	0	0.234778	0.370077	0	0	0	0		0	0	0	0	0	0	0.201618	0		0	NA	NA	-	NA
Nitab4.5_0000019g0250.1	XM_016634776.1	1100					0	0	0	0	0	0	0	0	0	0	0.518546	0.394811	0.190139	0.494622	0.262827	0.637156	0.461503	0.766027	0.597565	0.60955	0.826894	0.691584	0	0.149006	0.078372	0.068698	0.078766	0.172641		0	0	0.323837	0.508863	0.761502	0.556206	0.0757927	0.106702		1	0.0389968	0.968474	-	0.0112795
Nitab4.5_0000019g0260.1	XM_016584221.1	1710					0.646386	0.767701	1.05463	1.51047	1.14787	0.699099	0.651242	2.56224	0.187405	0.453945	6.18082	7.14424	5.10583	6.22151	6.06189	8.34992	1.49562	0.942486	1.54433	1.18895	1.63156	0.98431	0.601683	0.430756	0.271207	0.402636	0.408612	0.260894		0.637202	1.7402	5.78285	7.23855	1.18612	1.40963	0.434549	0.357381		1	0.0149031	-0.650138	-	1.13702e-08
Nitab4.5_0000019g0270.1	XM_016653596.1	1209					0	0	0	0	0	0	0	0	0	0	0	0	0	0	0	0	0	0	0	0	0	0	0	0	0	0	0	0		0	0	0	0	0	0	0	0		0	NA	NA	-	NA
Nitab4.5_0000019g0280.1	XM_016631387.1	1864		other			3.02548	3.80153	5.47895	6.0375	6.41968	3.25555	2.88904	6.65662	4.54551	4.83589	13.9089	15.6996	11.5942	15.9981	12.323	15.0304	17.4289	14.7711	17.6337	19.0682	14.2734	17.0746	21.5435	19.7923	16.7057	18.4808	20.6892	19.7514		3.97599	6.37127	12.6087	15.576	15.373	18.0436	19.3472	19.6404		1	6.87618e-33	1.32594	UP	1.69766e-11
Nitab4.5_0000019g0290.1		1588					0	0	0	0	0	0	0	0	0	0	0	0	0	0	0	0	0	0	0	0	0	0	0	0	0	0	0	0		0	0	0	0	0	0	0	0		0	NA	NA	-	NA
Nitab4.5_0000019g0300.1	XR_001643190.1	660					2.3518	1.52222	2.53543	3.57509	2.29685	2.63382	1.67422	3.24216	3.47715	1.55846	9.27635	7.1295	7.85047	7.74191	9.48596	7.27105	7.55723	8.63176	6.79313	6.37322	6.21829	6.53491	9.06117	7.89857	8.12738	9.23211	6.20516	6.32863		2.25044	3.03803	8.87093	7.38082	7.12832	6.90786	8.36237	7.2553		1	1.06495e-09	1.36129	UP	0.000530864
Nitab4.5_0000019g0310.1	XM_016582673.1	2469					2.47839	2.32221	3.24963	2.48316	3.21951	2.69559	2.00369	4.51701	3.75637	3.98259	8.71563	10.454	6.67151	10.6995	8.35427	10.2085	10.7963	10.8382	12.5726	12.382	8.19575	10.9772	18.6486	21.168	20.4679	17.7909	17.3745	15.4136		2.92692	3.40656	7.9138	10.454	10.0037	11.917	20.0948	16.8597		1	8.9568e-33	1.59792	UP	4.63634e-19
Nitab4.5_0000019g0320.1		303					0	0	0	0	0	0	0	0	0	0	0	0	0	0	0	0	0	0	0	0	0	0	0	0	0	0	0	0		0	0	0	0	0	0	0	0		0	NA	NA	-	NA
Nitab4.5_0000019g0330.1	XM_016587109.1	1419					0	0	0	0	0	0	0	0	0	0	0	0	0	0	0.070825	0.121869	0	0	0	0	0	0	0	0	0	0	0	0		0	0	0.0236083	0.040623	0	0	0	0		0	NA	NA	-	NA
Nitab4.5_0000019g0340.1	XM_016621564.1	468					1.93053	1.2047	1.55337	0.939828	1.66046	2.86728	2.05734	0.714314	0.191522	0.15022	0.715319	0.776532	1.11214	1.09206	0.933808	1.25258	2.79166	2.78737	1.43702	0.789344	0.827718	1.03354	1.96016	0.784377	1.35147	1.51984	1.13122	3.36993		1.42214	1.10487	0.920424	1.04039	1.54954	1.67268	1.36533	2.007		1	0.677219	-0.271079	-	0.994003
Nitab4.5_0000019g0350.1	XM_016625709.1	1653					1.02695	1.02381	1.39193	0.998211	0.950689	2.18668	1.54194	1.85534	1.83771	1.41219	2.96337	4.99457	3.64214	4.67374	3.8802	4.73371	3.81328	3.16402	2.46257	1.88007	2.65419	1.82397	3.83739	3.14164	4.03945	3.35703	4.66948	3.54957		1.48874	1.26808	3.49524	4.80067	2.54739	2.71864	3.67283	3.8587		1	0.00137505	0.579585	-	1.75638e-05
Nitab4.5_0000019g0360.1	XM_016631102.1	920					0.040982	0	0.153206	0	0	0	0	0.083759	0	0.501744	0	0	0	0	0	0	0	0	0.078216	0	0	0	0	0	0.1189	0.193467	0	0		0.0994189	0.0279197	0	0	0	0.026072	0.0396333	0.064489		0	NA	NA	-	NA
Nitab4.5_0000019g0370.1	XM_016625703.1	1248					1.29216	2.8362	1.68356	2.2453	1.37787	1.46346	0.649784	3.93514	0.538928	1.97931	8.23838	11.1851	9.7756	11.4755	8.26745	11.2702	6.67984	7.86366	10.8775	8.16199	7.88764	10.0194	11.3751	11.5136	13.7203	11.3194	10.5433	11.6253		1.49191	2.51944	8.76048	11.3103	8.59023	8.57311	12.203	11.1627		1	3.12437e-14	1.92769	UP	3.18435e-06
Nitab4.5_0000019g0380.1		366					0	0	0	0	0	0	0	0	0	0	0	0	0	0	0	0	0	0	0	0	0	0	0	0	0	0	0	0		0	0	0	0	0	0	0	0		0	NA	NA	-	NA
Nitab4.5_0000019g0390.1		260					0	0	0	0	0	0	0	0	0	0	0	0	0	0	0	0	0	0	0	0	0	0	0	0	0	0	0	0		0	0	0	0	0	0	0	0		0	NA	NA	-	NA
Nitab4.5_0000019g0400.1	XM_016590826.1	1387					0.794181	0.911498	0.782956	20.8563	22.0934	0.746558	1.09139	14.2854	2.10981	2.96866	88.4211	46.7884	59.3975	42.9025	50.2183	67.1266	30.5222	61.0944	26.4081	33.7485	43.1679	41.6273	36.0366	40.147	40.3595	50.2591	53.5997	43.4522		1.34358	19.0783	66.0123	52.2725	48.6299	30.2263	38.8477	49.1037		1	2.79067e-47	3.18963	UP	0.00536782
Nitab4.5_0000019g0410.1	XM_016636460.1	1183					4.9355	6.34765	6.27997	4.63537	6.02819	6.93777	4.55164	6.84762	6.28582	6.40631	16.1182	20.5718	19.3654	22.3344	16.0492	23.3334	17.4329	14.7235	16.797	18.4052	12.7927	15.4439	26.2536	27.8752	28.9821	31.2003	30.7266	32.2899		5.96352	5.83706	17.1776	22.0799	14.32	17.545	27.7036	31.4056		1	9.94622e-22	1.08596	UP	4.67283e-23
Nitab4.5_0000019g0420.1	XM_016590827.1	678					15.7801	10.2271	13.7617	32.6923	26.6628	14.3421	14.9668	24.089	13.4806	21.7219	59.9081	40.0245	73.1833	44.1134	51.9063	39.9066	48.0311	46.4043	39.3897	48.0062	49.768	42.8802	26.3564	27.23	26.1677	27.5364	25.6395	23.0439		14.8972	27.8147	61.6659	41.3482	46.3508	45.1423	26.5847	25.4066		1	6.77073e-08	0.643669	-	0.641471
Nitab4.5_0000020g0010.1	XM_016595084.1	2703					0.900391	0.793071	1.00914	5.10565	3.21303	0.434082	0.251391	5.28957	0.923728	1.19751	2.68106	1.44201	1.94687	1.04032	2.14434	2.88256	0.920695	1.24181	1.15623	1.10013	1.20956	0.973626	1.30276	1.22857	1.44548	1.1608	1.68669	1.37876		0.787044	4.53608	2.25742	1.7883	1.14167	1.05902	1.3256	1.40875		1	0.23524	0.268966	-	1.91669e-08
Nitab4.5_0000020g0020.1	XM_016614701.1	1026					5.60063	4.23445	6.20279	2.66076	3.15487	5.25002	5.55494	3.21382	5.87488	4.75402	16.7575	13.3138	18.3606	13.1894	15.2499	12.4913	5.14236	9.4095	7.44952	7.59734	10.85	6.07882	5.12675	4.57641	4.59733	3.90721	5.78643	4.32411		5.3531	3.00981	16.7893	12.9982	8.77944	6.72974	4.76683	4.67258		1	0.549472	-0.120329	-	0.0222119
Nitab4.5_0000020g0030.1	XM_016614701.1	696					0.276565	0	0	1.37041	0.224557	0	0	0.422788	0.245646	0	7.4408	13.7071	10.6988	8.17901	6.94135	8.51165	4.57134	6.80415	6.11768	4.36871	4.82472	5.5694	4.67604	4.86819	3.18298	3.72778	4.06125	5.6818		0.0746016	0.672585	8.36031	10.1326	5.73276	5.01925	4.2424	4.49027		1	1.31276e-15	3.59785	UP	0.000531438
Nitab4.5_0000020g0040.1	XM_016614703.1	798					3.32858	2.59695	4.5285	4.14835	7.49455	5.87088	5.58879	5.45876	11.2148	10.0426	15.4895	11.2185	15.2226	15.599	13.4324	13.2184	6.25138	9.3787	6.5749	7.70184	9.17187	8.58676	15.2866	15.5637	13.6079	17.5201	18.176	10.5692		6.1673	5.70056	14.7148	13.3453	9.04577	6.84271	14.8194	15.4218		1	0.000912164	0.717688	-	0.00282096
Nitab4.5_0000020g0050.1	XM_016614707.1	2653					42.7405	43.2874	49.7207	41.6012	42.3768	41.9305	38.2751	40.9564	54.1653	48.2608	33.9012	34.4604	30.1471	36.1707	35.9028	36.3613	37.3063	34.9197	41.2786	38.5622	31.2961	33.1709	35.6018	37.5131	38.9023	41.0057	40.3949	37.6232		45.4829	41.6448	33.317	35.6641	33.1289	39.049	37.3391	39.6746		1	2.86114e-05	-0.413131	-	0.203801
Nitab4.5_0000020g0060.1	XM_016591920.1	396					0	0	0	0	0	0	0	0	0	0	0	0	0	0	0	0	0	0	0	0	0	0	0	0	0	0	0	0		0	0	0	0	0	0	0	0		0	NA	NA	-	NA
Nitab4.5_0000020g0070.1	XM_016614708.1	1044					5.99019	5.85585	8.34684	5.19032	2.32976	4.9754	5.14175	4.36787	9.15435	11.4138	7.25899	6.65214	8.75827	10.8644	6.88999	9.86737	6.37081	4.83464	7.14011	5.65629	5.28127	5.06088	11.7914	11.2373	12.0033	9.70962	10.9641	11.6845		7.26831	3.96265	7.63575	9.12796	5.05893	6.38907	11.6773	10.7861		1	0.585757	0.0935906	-	0.000154194
Nitab4.5_0000020g0080.1	XM_016592686.1	3012					2.12497	2.01856	2.4815	0.780658	0.967966	1.73861	1.72008	0.346687	2.27151	1.30269	1.06358	0.879199	1.19354	1.22056	1.62436	1.04271	1.2834	2.9823	1.4364	1.00598	2.16313	1.86963	1.1036	0.602929	0.810021	0.963968	0.975266	0.732108		1.95113	0.698437	1.29383	1.04749	2.33835	1.24193	0.838851	0.890447		1	1.6775e-12	-1.44283	DOWN	0.612476
Nitab4.5_0000020g0090.1	XM_016589445.1	804					6.5826	3.21242	6.98587	18.4861	15.4741	5.66913	3.01932	5.92741	4.13386	12.8587	10.4189	8.04451	11.8727	6.04993	9.76668	10.4966	9.57544	8.71746	7.70769	11.0281	9.10549	7.00018	12.2406	14.5449	12.0819	11.4191	11.8737	14.3899		6.06599	13.2959	10.6861	8.19701	8.27438	9.43707	12.9558	12.5609		1	0.880076	0.0518152	-	0.0146875
Nitab4.5_0000020g0100.1	XM_016607602.1	813					0	0	0.102215	0	0	0	0	0	0	0	1.43161	2.90982	2.20248	2.94027	2.58607	2.01366	1.22513	1.74472	1.77527	1.49056	0.716603	0.851245	0	0	0	0	0	0		0.0146021	0	2.07339	2.62125	1.10419	1.49698	0	0		1	0.716657	-0.164621	-	1
Nitab4.5_0000020g0110.1	XM_016607603.1	852					0	0	0	0	0	0	0	0	0	0	0	0.402807	0	0	0	0	0	0	0	0	0	0.178708	0	0	0	0	0	0		0	0	0	0.134269	0.0595693	0	0	0		0	NA	NA	-	NA
Nitab4.5_0000020g0120.1	XM_016643475.1	579					0	0	0	0	0	0	0	0	0	0	0	0	0	0	0	0	0	0	0	0	0	0	0	0	0	0	0	0		0	0	0	0	0	0	0	0		0	NA	NA	-	NA
Nitab4.5_0000020g0130.1	XM_016642588.1	636					48.4589	50.9207	47.3561	68.6147	73.3601	48.7799	41.2851	95.3997	56.6405	60.1683	31.5386	40.6149	34.418	36.1147	40.2347	37.2001	13.1123	12.9095	14.5623	19.4201	16.5188	13.7545	31.0492	32.9975	34.7806	37.4481	37.2661	35.2755		50.5156	79.1248	35.3971	37.9766	14.3942	15.6982	32.9424	36.6632		1	0.000216198	-0.436018	-	1.73799e-06
Nitab4.5_0000020g0140.1		537					0	0	0	0	0	0	0	0	0	0	0	0	0	0	0	0	0	0	0	0	0	0	0	0	0	0	0	0		0	0	0	0	0	0	0	0		0	NA	NA	-	NA
Nitab4.5_0000020g0150.1		339					0	0	0	0	0	0	0	0	0	0	0	0	0	0	0	0	0	0	0	0	0	0	0	0	0	0	0	0		0	0	0	0	0	0	0	0		0	NA	NA	-	NA
Nitab4.5_0000020g0160.1	XM_016624333.1	729					0	0	0	0	0	0	0	0	0	0	0	0	0	0	0	0	0	0	0	0	0	0	0	0	0	0	0	0		0	0	0	0	0	0	0	0		0	NA	NA	-	NA
Nitab4.5_0000020g0170.1		447					0	0	0	0	0	0	0	0	0	0	0	0	0	0	0	0	0	0	0	0	0	0	0	0	0	0	0	0		0	0	0	0	0	0	0	0		0	NA	NA	-	NA
Nitab4.5_0000020g0180.1		222					0	0	0	0	0	0	0	0	0	0	0	0	0	0	0	0	0	0	0	0	0	0	0	0	0	0	0	0		0	0	0	0	0	0	0	0		0	NA	NA	-	NA
Nitab4.5_0000020g0190.1	XM_016589567.1	696					9.60934	10.6926	13.2967	1.90264	4.63548	14.6045	7.65814	3.62738	9.31816	12.279	0	0.537076	0	0.377654	0	0	0	0	0	0	0	0	12.1211	11.1791	12.6442	9.83032	9.67394	9.80992		11.0655	3.3885	0	0.30491	0	0	11.9815	9.77139		1	0.706836	-0.14616	-	0.0142498
Nitab4.5_0000020g0200.1	XM_016589569.1	528					0.075865	0	0	0	0	0	0	0	0	0	0	0	0.163626	0	0.218082	0	0	0	0	0.140176	0	0	0	0	0	0	0	0		0.0108379	0	0.127236	0	0	0.0467253	0	0		0	NA	NA	-	NA
Nitab4.5_0000020g0210.1	XM_016595324.1	693					5.68648	4.04341	4.36674	0.427502	2.17438	4.45839	3.65988	0.813041	4.30169	5.33131	1.96557	1.42029	1.61673	2.7234	0.946086	2.28365	0.832752	3.08468	0.652998	0.788641	1.2512	1.52383	0.734242	1.00229	2.5941	1.76098	2.19642	2.55818		4.5497	1.13831	1.50946	2.14245	1.95324	0.75813	1.44355	2.17186		1	8.42819e-05	-1.41066	DOWN	0.0900585
Nitab4.5_0000020g0220.1		456					0	0	0.1827	0	0.175765	0	0	0.378063	0	0	0.151438	0.328795	0.196208	0.231198	0.247117	0.189414	0	0	0	0.33422	0.175234	0	0.279617	0	0	0.279082	0.656695	0		0.0261	0.184609	0.198254	0.249802	0.0584113	0.111407	0.0932057	0.311926		0	NA	NA	-	NA
Nitab4.5_0000020g0230.1		612					0.075865	0	0	0	0	0	0.104627	0	0.496735	0	0.371052	0.268538	0	0	0.605487	0.309401	0	0.567011	0.276082	0	0.143119	0.178708	0.345532	0	0.364127	0	0	0.194457		0.0967467	0	0.325513	0.192646	0.296279	0.0920273	0.236553	0.064819		0	NA	NA	-	NA
Nitab4.5_0000020g0240.1	XM_016601872.1	2181					0	0	0	0	0	0	0	0	0	0	2.01476	1.81588	2.09976	2.49335	2.09242	2.35152	0.451765	0.277707	0.088674	0.681782	0.408241	0.301405	0	0	0	0	0	0		0	0	2.06898	2.22025	0.329118	0.407407	0	0		1	1	3.76221e-17	-	1
Nitab4.5_0000020g0250.1	XM_016607844.1	507					0	0.864116	2.51203	0	0.777366	1.40814	2.48946	1.44194	2.57358	0.191365	0.456902	0	0	0	0.384877	0	0	0	0	0	0	0	1.00365	2.58944	2.17862	1.41758	2.22883	1.06059		1.4341	0.739768	0.280593	0	0	0	1.9239	1.569		1	0.82291	0.213666	-	0.440038
Nitab4.5_0000020g0260.1	XM_016596157.1	348					0	0	0	0	0	0	0.267979	0	0	0.665266	0	0	0	0	0	0	0	0	0	0	0	0	0	0	0	0	0	0		0.133321	0	0	0	0	0	0	0		0	NA	NA	-	NA
Nitab4.5_0000020g0270.1	XM_016616915.1	3489					11.7851	10.1593	20.3275	17.2209	7.97404	10.6082	6.25324	12.8073	20.6321	21.9182	5.38816	4.29242	5.12296	4.34727	6.22852	4.85385	6.88651	5.54715	6.65503	5.67972	6.16913	6.31496	16.8285	18.4619	17.9556	18.2782	18.7102	14.8549		14.5262	12.6674	5.57988	4.49785	6.01042	6.40709	17.7487	17.2811		1	0.660814	-0.0883876	-	0.768712
Nitab4.5_0000020g0280.1		183					0	0	0	0	0	0	0	0	0	0	0	0	0	0	0	0	0	0	0	0	0	0	0	0	0	0	0	0		0	0	0	0	0	0	0	0		0	NA	NA	-	NA
Nitab4.5_0000020g0290.1	XM_016609888.1	660					1.92904	1.47528	1.88043	3.19296	5.55951	1.69747	1.34992	3.94664	3.08147	2.46309	4.56569	4.29267	6.03858	4.68794	5.20293	5.43045	6.7836	5.39959	5.98117	6.0489	7.00913	6.14316	5.68698	4.44241	4.22003	2.85795	2.98433	3.25638		1.98239	4.23303	5.26907	4.80369	6.18396	6.27122	4.78314	3.03289		1	0.0131332	0.550197	-	0.0388262
Nitab4.5_0000020g0300.1	XR_001649735.1	1857					1.21804	1.04939	2.81947	2.33373	1.0845	1.39511	0.496211	2.66681	2.02891	1.89607	1.57471	1.92556	1.50818	2.0619	2.13341	2.4099	1.01136	1.10928	0.593317	1.2403	1.1356	1.29483	1.78289	2.4155	2.5071	2.04133	1.99859	2.15837		1.5576	2.02835	1.73877	2.13245	1.1799	0.948327	2.23516	2.06609		1	0.536469	0.158338	-	0.658678
Nitab4.5_0000020g0310.1	XM_016642501.1	1488					1.74154	1.50142	2.72317	0.816439	0.151291	2.7949	1.18476	0.610336	3.72446	3.72768	2.91083	2.67256	2.74656	2.27364	2.62643	2.09408	2.73777	2.90417	1.64467	1.51162	3.00773	2.19645	2.2255	1.90603	2.64178	2.39471	2.79862	2.72129		2.48542	0.526022	2.76127	2.34676	2.70279	1.96469	2.25777	2.63821		1	0.0721992	-0.429451	-	4.12248e-08
Nitab4.5_0000020g0320.1		420					0	0	0	0	0	0	0	0	0	0	0	0	0	0	0	0	0	0	0	0	0	0	0	0	0	0	0	0		0	0	0	0	0	0	0	0		0	NA	NA	-	NA
Nitab4.5_0000020g0330.1	XM_016615871.1	1193					91.547	91.9066	79.4912	87.5508	107.008	86.1708	97.4063	100.931	80.3509	76.0902	31.4884	25.4082	28.3075	29.0055	32.0495	26.3291	14.7511	15.5352	14.2081	15.9293	14.5473	13.7837	32.2767	29.171	31.1398	35.6017	35.8153	39.3518		86.1376	98.4968	30.6151	26.9143	14.6221	14.9628	30.8625	36.9229		1	1.80863e-23	-1.25036	DOWN	8.27764e-13
Nitab4.5_0000020g0340.1	XM_016627330.1	528					1.62601	1.99848	2.90846	0.533419	1.36145	1.05172	1.56938	2.58824	2.31584	2.88752	5.31953	4.31897	1.44305	1.43041	4.29486	5.05373	1.89524	1.80902	1.38274	2.31063	1.66328	1.25129	2.82468	6.60764	3.35752	5.75748	2.7665	5.10853		2.05106	1.49437	3.68581	3.60104	1.57453	1.86287	4.26328	4.54417		1	0.585331	0.20851	-	0.0574631
Nitab4.5_0000020g0350.1	XM_016627329.1	771					4.25397	3.2881	3.80967	4.86182	6.18509	3.34039	2.5213	3.98185	3.42768	4.59581	2.48783	5.09409	3.28905	4.82395	2.54765	5.203	3.27916	3.17902	2.60414	1.73108	1.5792	3.47553	8.41628	8.92564	8.71984	9.20949	8.18593	6.31984		3.60527	5.00959	2.77484	5.04035	2.74458	2.53813	8.68726	7.90509		1	0.0392571	0.438752	-	0.608895
Nitab4.5_0000020g0360.1	XM_016627330.1	204					0	0	0	0	0	0	0	0	0	0	0	0	4.46917	0	2.81439	0	0	0	0	0	3.99144	9.96791	0	0	0	0	0	0		0	0	2.42786	0	4.65312	0	0	0		1	NA	NA	-	NA
Nitab4.5_0000020g0370.1	XM_016584245.1	919					0	0	0	0	0	0	0	0	0	0	5.50983	9.27668	6.35337	8.1028	4.58542	6.38489	0	0	0	0	0.081653	0	17.0131	18.4685	15.2092	16.5125	16.8082	18.7977		0	0	5.48287	7.92146	0.0272177	0	16.897	17.3728		1	4.52253e-71	5.91139	UP	1.40169e-51
Nitab4.5_0000020g0380.1	XM_016582606.1	375					0	0.794728	0	0.482917	1.36636	0.223093	0.547711	0	0	0	0.302908	0	0	0	0	0	0	0	0	0	0	0	0	0	0.705907	0	0	0		0.223647	0.616425	0.100969	0	0	0	0.235302	0		1	NA	NA	-	NA
Nitab4.5_0000020g0390.1	XM_016590166.1	804					0	0	0	0	0	0	0	0	0	0	0	0	0	0	0	0	0	0.141753	0.276082	0.136484	0	0.178708	0.315368	0.169129	0	0	0	0.359415		0	0	0	0	0.10682	0.137522	0.161499	0.119805		0	NA	NA	-	NA
Nitab4.5_0000020g0400.1	XM_016603304.1	1138					32.5774	39.1114	36.2674	28.5157	43.942	52.4716	48.4858	67.5292	42.433	45.8862	16.7113	19.5829	15.0112	25.4201	18.0657	24.7974	21.0075	13.298	19.4578	14.087	13.6124	15.0994	41.1223	49.9816	47.6067	45.8517	47.0853	44.5984		42.4618	46.6623	16.5961	23.2668	14.0033	18.1841	46.2368	45.8451		1	0.366504	0.140554	-	0.386262
Nitab4.5_0000020g0410.1	XM_016603303.1	711					29.9109	29.0211	29.6128	51.9735	45.8075	36.6018	32.4399	51.7557	25.7955	26.777	20.8966	20.6449	16.9789	23.3058	19.4185	19.1645	10.2115	10.4209	7.19651	12.9323	10.8662	11.5368	47.1617	37.8591	39.0361	46.4268	44.8527	41.1601		30.0227	49.8456	19.098	21.0384	10.9413	10.1134	41.3523	44.1465		1	0.918657	0.0181216	-	0.144456
Nitab4.5_0000020g0420.1	XR_001647230.1	225					0	0	0	0	0	0	0	0	0	0	54.3285	81.4453	46.9263	106.64	42.2159	113.254	18.3573	14.825	8.66206	0	5.98716	14.9519	0	0	0	0	0	0		0	0	47.8236	100.446	11.9213	9.00644	0	0		1	1	-3.60459e-16	-	1
Nitab4.5_0000020g0430.1	XM_016615275.1	855					71.2834	71.6231	68.1159	49.703	75.8	77.4038	83.9067	62.9204	82.5639	69.1487	33.4149	44.4419	33.2066	38.3135	37.3258	39.6012	23.3289	24.0719	28.2963	27.5972	23.722	32.9028	58.7883	61.0875	59.9187	51.1487	55.9205	57.8947		74.8636	62.8078	34.6491	40.7855	26.8989	26.4075	59.9315	54.988		1	2.52716e-06	-0.690706	-	0.00139873
Nitab4.5_0000020g0440.1		552					0	0	0	0	0	0	0	0	0	0	0	0	0	0	0	0	0	0	0	0	0	0	0	0	0	0.363117	0	0.442794		0	0	0	0	0	0	0	0.268637		0	NA	NA	-	NA
Nitab4.5_0000020g0450.1	XM_016591925.1	3150					3.79649	3.00058	6.50311	7.48309	2.20951	3.43876	2.32162	6.09178	6.63781	6.9537	4.0721	3.84529	2.90176	3.68858	3.78882	4.66183	5.61615	6.34056	5.95901	5.87145	5.87209	5.69115	3.6038	4.04209	4.29974	3.58041	3.80848	3.35231		4.66458	5.26146	3.58756	4.06523	5.96793	5.81553	3.98188	3.5804		1	0.138713	-0.313371	-	0.12275
Nitab4.5_0000021g0010.1	XM_016656526.1	855					0.046515	0	0.347183	0	0.175353	0	0	0.088026	0.098455	0.304194	3.19371	1.71617	3.41697	1.78467	1.53131	2.32725	0	0	0	0	0	0	0.852894	1.10969	1.26738	0.920643	0.472297	0.122171		0.113764	0.087793	2.714	1.9427	0	0	1.07666	0.505037		1	1.0581e-05	2.20585	UP	0.0574992
Nitab4.5_0000021g0020.1	XR_001647314.1	1581					28.3136	25.9383	31.0223	28.7923	20.7492	27.3306	23.0507	27.3208	28.6026	34.8167	48.7884	52.6315	49.664	50.7864	44.1434	51.0268	0	0	0.050414	0	0	0	83.5889	77.6176	83.4331	92.425	93.3162	80.7879		28.4393	25.6208	47.532	51.4816	0	0.0168047	81.5465	88.843		1	1.40938e-10	0.915935	-	5.52621e-13
Nitab4.5_0000021g0030.1	XM_016599050.1	2214					5.70226	4.54947	5.7987	28.5679	30.5596	5.65243	4.56904	15.8613	4.42203	7.4395	42.2669	32.3882	25.0724	27.8314	27.9027	41.0494	5.69946	5.02649	5.21613	5.58845	5.47734	5.11976	21.8943	19.3172	19.0406	28.5962	27.7576	24.8232		5.44763	24.9963	31.7473	33.7563	5.20786	5.50135	20.084	27.059		1	3.29961e-11	0.952758	-	0.407169
Nitab4.5_0000021g0040.1	XM_016599046.1	2041					1.46695	0.846663	1.18232	8.17685	7.78574	1.65481	0.802441	3.32508	1.4222	1.46382	2.90955	3.33047	2.83808	3.26526	3.26793	4.2892	0.048917	0.124493	0.092421	0.065656	0.095472	0.079878	5.55998	5.44074	5.34791	6.77911	7.8665	6.09659		1.26274	6.42922	3.00519	3.62831	0.0999477	0.068998	5.44954	6.91406		1	2.3134e-05	1.17295	UP	0.886294
Nitab4.5_0000021g0050.1	XM_016599045.1	1182					0	0	0	0	0	0	0.049938	0.07623	0	0.054986	0	0	0	0	0	0	0	0	0	0	0	0	0	0	0	0	0	0.087231		0.0149891	0.02541	0	0	0	0	0	0.029077		0	NA	NA	-	NA
Nitab4.5_0000021g0060.1	XM_016586155.1	1206					0	0	0	0	0	0	0	0	0	0	0.242505	0.041136	0.221657	0	0.068262	0.052361	0	0	0	0	0	0	0	0.13595	0	0	0	0		0	0	0.177475	0.0311657	0	0	0.0453167	0		0	NA	NA	-	NA
Nitab4.5_0000021g0070.1	XM_016586156.1	408					0	0	0	0	0	0	0	0	0	0	0	0	0	0	0	0	0	0	0	0	0	0	0	0	0	0	0	0		0	0	0	0	0	0	0	0		0	NA	NA	-	NA
Nitab4.5_0000021g0080.1	XM_016589573.1	3648					4.01221	3.87583	5.69883	14.612	11.3658	4.44452	3.5169	10.4744	5.49271	7.36322	27.5086	34.0354	24.9123	33.5681	27.2864	37.0724	0	0.016598	0	0.01712	0	0.025256	14.1793	13.8529	13.3974	12.9376	12.7145	9.82875		4.91489	12.1507	26.5691	34.892	0.0139513	0.00570667	13.8099	11.827		1	0.000686285	0.817941	-	0.594404
Nitab4.5_0000021g0090.1	XM_016589570.1	972					0	0.032501	0	0.963643	0.992592	0	0	0.227101	0	0.062861	0.122121	0.460468	0.307589	0.540365	0.370038	0.14256	0	0	0	0	0	0	4.73138	5.46769	2.88305	7.83271	7.24073	5.9089		0.0136231	0.727779	0.266583	0.381131	0	0	4.36071	6.99411		1	5.83992e-27	4.39501	UP	5.14024e-05
Nitab4.5_0000021g0100.1	XM_016589572.1	700					135.734	136.922	132.176	77.5718	54.1864	127.11	123.15	72.7548	176.786	153.34	185.515	137.932	186.246	114.737	205.152	141.409	23.5469	33.8639	26.0099	27.7194	22.8295	28.455	90.1112	79.0447	89.0166	85.8833	71.3038	89.3725		140.745	68.171	192.305	131.359	28.3828	25.7587	86.0575	82.1865		1	2.37238e-10	-0.640751	-	0.344061
Nitab4.5_0000021g0110.1	XM_016629597.1	465					7.03313	6.05839	5.05149	0.9528	0.656157	4.375	6.67947	0.970155	7.96577	5.46783	14.181	18.8073	21.0918	21.715	19.8683	19.9004	0	0	0	0	0	0	14.2022	15.984	20.4466	17.0804	19.103	17.6359		6.09015	0.859704	18.3804	20.1409	0	0	16.8776	17.9398		1	0.201074	0.382167	-	1.081e-13
Nitab4.5_0000021g0120.1	XM_016644585.1	1989					0	0	0	0	0	0	0	0	0	0	0.053544	0	0.029242	0.029894	0.021726	0.027091	0	0	0	0	0	0	0.101541	0	0	0	0	0		0	0	0.0348373	0.018995	0	0	0.033847	0		0	NA	NA	-	NA
Nitab4.5_0000021g0130.1	XM_016644586.1	1509					35.7364	38.6104	39.9188	21.0474	17.2781	39.2721	32.4932	19.639	53.3042	49.2487	58.2075	52.1195	69.2445	47.7639	66.1441	52.3787	0	0	0	0	0	0	58.0872	61.6182	63.5832	57.0604	59.1129	51.655		41.2263	19.3215	64.532	50.754	0	0	61.0962	55.9428		1	0.483751	0.0866148	-	3.44723e-11
Nitab4.5_0000021g0140.1	XM_016644588.1	360					0	0	0	0	0	0	0	0	0	0	0.127614	0	0.358946	0	0.096073	0.294864	0	0	0	0	0	0	0	0.832977	0	0	0	0		0	0	0.194211	0.098288	0	0	0.277659	0		0	NA	NA	-	NA
Nitab4.5_0000021g0150.1	XM_016644587.1	1431					0.061321	0	0.236862	0.061156	0.050678	0.056713	0.085035	0.049512	0.29299	0.118286	2.69298	2.09216	2.5435	2.45991	2.9721	1.97765	0	0	0	0	0	0	1.76421	1.67098	2.04124	1.98294	2.16279	1.17041		0.121601	0.053782	2.73619	2.17657	0	0	1.82548	1.77205		1	8.41505e-08	2.51094	UP	1.81006e-07
Nitab4.5_0000021g0160.1	XM_016600031.1	438					21.7648	20.9352	30.9887	5.37814	10.5382	21.9218	12.8808	19.3281	38.4613	28.0658	137.462	178.044	102.111	156.513	103.366	225.366	0	0	0	0	0	0	37.8048	42.6499	48.1127	40.4387	49.7626	53.5383		25.0026	11.7481	114.313	186.641	0	0	42.8558	47.9132		1	0.705344	-0.079626	-	1.00618e-05
Nitab4.5_0000021g0170.1	XM_016600056.1	897					0	0.141341	0	0	0	0	0.045115	0	0	0	0.780516	1.1444	0.672929	0.90211	1.73552	0.761902	0	0	0	0	0.202386	0	0.477903	0.59048	0.102828	0	0	0.445477		0.0266366	0	1.06299	0.936136	0.067462	0	0.390404	0.148492		1	0.005969	1.62976	UP	0.276447
Nitab4.5_0000021g0180.1	XR_001646046.1	2703					0.609612	0.602905	1.37204	1.45513	0.645701	0.918823	0.369818	1.9633	1.52574	1.63596	5.70971	5.24966	4.27837	5.97893	5.55814	6.59131	0.349531	0.294804	0.394233	0.246511	0.296472	0.262668	1.8516	1.86809	1.7762	2.33438	1.71982	1.75233		1.00499	1.35471	5.18207	5.93997	0.284648	0.330092	1.83196	1.93551		1	0.0457686	0.47978	-	0.266782
Nitab4.5_0000021g0190.1	XM_016600038.1	1065					1.94472	2.35533	1.03657	1.4355	2.22212	1.87532	1.51876	2.00847	2.16505	1.75345	9.43234	13.7231	12.9881	13.0754	12.5727	11.4086	0.109526	0.247406	0	0.081755	0.27172	0	17.8786	22.1536	22.5348	18.4028	17.0436	18.1395		1.80703	1.8887	11.6644	12.7357	0.173042	0.0637603	20.8557	17.862		1	3.34762e-10	2.31441	UP	1.39993e-06
Nitab4.5_0000021g0200.1	XM_016596604.1	711					1.51254	1.36198	1.34295	1.12235	5.42819	1.23944	2.28609	7.75381	0.331157	2.72731	11.2253	7.98667	14.0738	3.56743	14.043	8.32735	0	0	0	0	0	0	2.44654	2.08325	2.51364	1.48022	2.23934	1.77274		1.54307	4.76812	13.114	6.62715	0	0	2.34781	1.83077		1	0.21521	0.521629	-	0.23227
Nitab4.5_0000021g0210.1	XM_016588109.1	761					25.5052	25.5684	29.9324	17.9954	10.3018	28.1645	23.3067	13.2495	26.7481	27.0726	29.0311	21.8036	29.09	21.0013	30.2233	22.9477	0	0	0	0	0	0	32.4178	32.042	29.5837	23.7747	25.899	23.3761		26.614	13.8489	29.4481	21.9175	0	0	31.3478	24.3499		1	0.00728527	-0.413246	-	0.766737
Nitab4.5_0000021g0220.1	XM_016626193.1	1179					2.58411	2.54144	2.53291	4.27909	4.84802	1.56284	1.8415	3.53653	3.19568	3.42826	2.99738	6.56174	3.75327	6.29232	3.33584	4.27431	0	0	0	0	0	0	7.15875	6.89854	8.24773	5.65657	6.94774	6.85218		2.52668	4.22121	3.36216	5.70945	0	0	7.43501	6.4855		1	0.00130892	0.733171	-	0.53059
Nitab4.5_0000021g0230.1	XM_016644392.1	546					0.606917	1.12163	0.895303	0.162504	0.574214	0.929583	1.04627	4.16849	1.49021	1.03897	0.865793	0.805613	2.24349	1.32179	1.4128	0.618802	0	0	0	0	0	0	0	0	0	0	0	0		1.01841	1.63507	1.50736	0.915402	0	0	0	0		1	1.45465e-12	-2.90863	DOWN	1.01751e-07
Nitab4.5_0000021g0240.1	XM_016626190.1	3558					0.016348	0	0	0	0	0	0.010525	0.031433	0.014966	0	0.012238	0	0	0	0.014986	0.014718	0	0	0	0	0	0	1.29102	1.34662	1.24049	1.2676	1.08024	1.29598		0.005977	0.0104777	0.00907467	0.004906	0	0	1.29271	1.21461		1	4.00566e-28	4.60988	UP	1.0482e-19
Nitab4.5_0000021g0250.1	XM_016626191.1	3126					2.04179	2.26484	2.45398	0.592023	0.850681	1.36451	1.32988	0.916585	3.41048	2.02853	6.85413	5.65272	5.86865	5.02466	5.68951	6.68032	0	0	0	0	0	0	2.27751	3.00499	3.20177	3.05172	3.19726	2.18141		2.12772	0.78643	6.13743	5.7859	0	0	2.82809	2.81013		1	0.59798	0.118972	-	3.97099e-07
Nitab4.5_0000021g0260.1	XM_016626188.1	4419					0.371465	0.297508	0.922589	0.493316	0.288429	0.440456	0.285573	1.10114	0.991213	0.793507	1.25684	1.48423	1.46759	1.6645	2.03966	1.97896	0.020585	0.028917	0.07065	0.029673	0.027356	0.054959	2.17691	2.29314	2.30264	1.89887	1.81958	1.28595		0.586044	0.627629	1.58803	1.70923	0.0370773	0.0403027	2.25757	1.66814		1	3.23225e-05	1.21238	UP	0.00748465
Nitab4.5_0000021g0270.1	XM_016626186.1	999					0.060045	0	0.059453	0	0	0	0	0.063116	0	0	0.216046	0.322763	0.070961	0	0.085193	0.140109	0	0	0	0	0	0	0.140728	0.287047	0	0.201309	0	0		0.0170711	0.0210387	0.124067	0.154291	0	0	0.142592	0.067103		0	NA	NA	-	NA
Nitab4.5_0000021g0280.1	XM_016616897.1	1677					0.580106	0.126853	0.276837	0.220742	0.549561	0.183488	0.746627	0.521748	0.263912	0.332662	1.19723	1.32225	0.952976	1.22225	1.01402	1.34944	0.552031	0.876966	0.935367	1.13757	1.19238	0.711195	0.621151	0.890991	0.34949	0.269273	0.902379	0.283285		0.358641	0.430684	1.05474	1.29798	0.926848	0.874991	0.620544	0.484979		1	0.289055	0.400623	-	0.884113
Nitab4.5_0000021g0290.1	XM_016626197.1	1460					13.6761	15.2932	15.3827	11.7433	7.57482	14.8897	12.9892	11.5498	18.0743	16.1196	18.5436	17.7343	21.5234	14.732	18.2366	19.1988	4.13354	4.76653	3.9576	3.60526	4.30309	2.99622	24.2126	23.8152	26.3523	24.2236	26.0707	25.85		15.2035	10.2893	19.4345	17.2217	4.02194	3.8988	24.7934	25.3815		1	0.280655	0.139643	-	3.25671e-06
Nitab4.5_0000021g0300.1	XM_016624591.1	772					6.8363	5.77069	6.27986	32.8257	54.2061	9.26862	7.82699	30.6397	4.59957	5.23981	52.4555	53.773	54.4435	86.0703	39.5458	61.186	0	0	0	0	0	0	42.4089	51.9217	50.8249	49.5333	54.9592	47.8754		6.54598	39.2238	48.8149	67.0098	0	0	48.3852	50.7893		1	1.98753e-11	1.23272	UP	0.0325516
Nitab4.5_0000021g0310.1	XM_016603823.1	2283					17.8887	15.9772	19.9271	2.12744	3.1567	14.7206	13.19	1.90134	29.939	17.9942	15.38	17.1656	13.2468	16.7667	17.7356	16.6561	0	0	0	0	0	0	15.9607	19.2443	20.9867	25.5621	20.5355	18.9643		18.5196	2.39516	15.4542	16.8628	0	0	18.7305	21.6873		1	0.164818	-0.186177	-	6.94884e-47
Nitab4.5_0000021g0320.1	XM_016603824.1	627					5.40073	6.07471	4.5729	24.9472	13.6248	3.4526	1.74329	9.9632	8.0902	7.80298	28.031	20.8762	25.1091	19.1115	25.7533	20.8547	9.27589	5.23976	5.9877	7.01014	10.4249	7.19674	14.6211	11.3299	14.1749	16.9126	14.2916	15.7635		5.30534	16.1784	26.2978	20.2808	7.62046	7.42458	13.3753	15.6559		1	0.00330197	0.678925	-	0.483603
Nitab4.5_0000021g0330.1	XM_016624595.1	513					0.151729	0.24035	0	0	1.00534	0.309861	0.418669	0.306225	0	0.127857	5.08838	4.19708	7.09197	6.97428	5.15945	4.05909	0	0	0	0.4785	0	0.195602	0.643119	0.235621	0.238702	0	0	0.258136		0.178352	0.437188	5.77993	5.07681	0.0652007	0.1595	0.372481	0.0860453		1	0.720127	0.270435	-	0.159645
Nitab4.5_0000021g0340.1	XR_001647341.1	1571					24.2452	29.3745	23.0392	6.17625	12.7681	29.074	28.3589	8.19953	29.8868	22.2203	15.4263	18.5812	17.1883	16.6193	18.7347	19.9458	9.26315	12.0422	6.39776	7.44088	8.92869	10.5361	66.6412	69.7774	72.9117	68.4685	57.6269	67.4019		26.5998	9.04795	17.1164	18.3821	10.5023	7.7006	69.7768	64.4991		1	0.000100708	0.631342	-	1.16308e-21
Nitab4.5_0000021g0350.1	XM_016624594.1	1842					0.726618	0.819069	0.523112	0.948895	0.719926	0.847453	1.27489	1.03198	0.757597	0.778152	0.687899	0.467545	0.507599	0.573667	0.48911	0.82346	0	0	0	0	0.061979	0	1.97947	1.82257	1.95306	1.44744	1.61687	1.37475		0.818128	0.900266	0.561536	0.621557	0.0206597	0	1.91837	1.47969		1	0.0429098	0.657718	-	0.384323
Nitab4.5_0000021g0360.1	XM_016624589.1	522					0	0.400583	0.149217	0	0	0	0	0	0	0	0	0	0	0.188827	0.100914	0	0	0	0	0	0	0	0	0	0.229637	0	0	0		0.0785429	0	0.033638	0.0629423	0	0	0.0765457	0		0	NA	NA	-	NA
Nitab4.5_0000021g0370.1	XM_016616862.1	327					0	0	0	0	0	0	0	0	0	0	0	0	0.522661	1.20498	0.352782	0	0	0	0	0	0	0	0	0	0	0	0	0		0	0	0.291814	0.40166	0	0	0	0		0	NA	NA	-	NA
Nitab4.5_0000021g0380.1	XM_016626927.1	324					0	2.63549	1.25928	1.89127	0	0	0	7.2422	1.74439	2.9462	0	1.27952	0	0	0	0	0	0.509612	0	0	0	2.81796	3.58227	2.80351	0.560281	2.16156	4.70963	0.908137		1.22648	3.04449	0	0.426506	1.10919	0	2.31535	2.59311		1	0.525125	0.562914	-	0.946314
Nitab4.5_0000021g0390.1	XM_016585599.1	3894					3.93752	3.96328	7.29842	3.34704	1.29387	3.20751	2.09487	1.86423	7.25646	6.44563	7.09969	8.14108	6.44301	6.78885	8.15335	8.00516	0	0	0	0	0	0	10.0675	9.8879	9.01256	10.3895	8.33844	7.44164		4.88624	2.16838	7.23202	7.64503	0	0	9.65598	8.72318		1	0.032578	0.39434	-	1.98113e-08
Nitab4.5_0000021g0400.1	XM_016626923.1	1101					0.710575	0.781633	2.22837	2.50442	2.32209	0.8297	1.13016	3.63915	2.1502	0.770552	2.00072	2.6514	2.42868	2.59332	1.74505	2.63922	0.719559	0	0	0.139624	0	0.284015	1.3757	1.84605	1.95768	1.69668	2.68154	1.90237		1.22874	2.82189	2.05815	2.62798	0.0946717	0.286394	1.72648	2.09353		1	0.964777	-0.0436685	-	0.334965
Nitab4.5_0000021g0410.1	XM_016613155.1	1168					32.695	35.6133	22.7916	24.9881	38.2382	33.4856	36.7083	26.83	36.3544	34.2652	26.5071	30.7454	29.2989	30.5001	30.6148	34.0752	0.44013	0.43918	0.389768	0.677492	0.721746	0.718376	30.6772	30.7257	33.7911	31.1008	29.4297	34.7155		33.1305	30.0188	28.807	31.7736	0.626434	0.502463	31.7313	31.7487		1	0.000302914	-0.643635	-	0.0373791
Nitab4.5_0000021g0420.1	XM_016613156.1	1057					0.865159	0.580268	2.39357	0.272214	0.157266	1.38202	1.7829	0.269131	4.57725	2.21791	7.59244	6.91688	7.7931	9.09844	5.71005	10.038	0.799772	0.239299	0.53074	0.450799	0.336871	0.484279	1.86215	2.88802	3.72063	3.57766	3.04467	3.36928		1.9713	0.23287	7.03186	8.68444	0.353483	0.59377	2.8236	3.33054		1	0.458607	0.299792	-	2.23849e-08
Nitab4.5_0000021g0430.1	XM_016607848.1	703					1.95349	0.777532	1.86785	0.807635	2.92408	1.77561	2.86286	3.05434	0.937055	0.972634	2.39701	3.61602	4.09346	7.53395	2.3598	5.68269	0	0.371009	0.955817	0.773555	0.98976	0.545835	6.27062	4.86306	6.49941	4.14632	3.69388	3.93494		1.59243	2.26202	2.95009	5.61089	0.635535	0.576457	5.8777	3.92505		1	0.0117749	1.17768	UP	0.307492
Nitab4.5_0000021g0440.1	XM_016585607.1	1617					5.64743	6.08824	7.22954	7.60105	6.23836	5.42437	5.78547	6.65576	6.04782	6.80177	14.0461	15.0505	12.1032	14.9812	13.9768	13.9391	2.38115	2.61814	2.94253	2.86155	1.98824	2.68688	18.9066	20.3083	20.958	17.6858	22.066	21.1534		6.14638	6.83172	13.3754	14.657	2.43108	2.72841	20.0576	20.3017		1	4.56103e-10	0.758869	-	6.04195e-08
Nitab4.5_0000021g0450.1	XM_016657626.1	3279					3.52303	4.01089	2.9252	3.4845	3.58025	3.73994	4.25354	4.0373	2.83937	2.72668	11.5346	9.31247	10.7948	11.446	12.5361	10.4686	4.44127	4.10892	3.89844	5.37933	4.502	4.62723	6.17884	5.82458	7.27322	6.33101	6.52058	6.48091		3.43123	3.70068	11.6218	10.409	4.41272	4.57301	6.42554	6.44417		1	0.0401583	0.265047	-	0.0805008
Nitab4.5_0000021g0460.1	XM_016585603.1	3655					18.9222	20.4613	29.8477	20.9358	16.6328	19.4315	16.0723	17.5714	22.5503	25.7255	36.5337	30.9473	28.5357	28.9074	38.4863	32.6274	6.2604	6.99369	8.19392	6.09927	6.62872	6.14145	32.9664	35.2586	33.4931	33.3835	33.6724	32.5446		21.8587	18.38	34.5185	30.8274	6.58795	6.8512	33.906	33.2002		1	0.0191333	0.239381	-	3.1484e-05
Nitab4.5_0000021g0470.1	XM_016585602.1	655					9.94032	9.19046	7.3509	11.6264	18.1307	9.13616	10.4807	19.5699	9.93882	10.4846	25.4756	31.1732	28.1856	31.2538	22.4554	34.5168	0	0	0	0	0	0	2.93002	2.35717	2.91432	3.09205	2.09321	2.5119		9.50315	16.4423	25.3722	32.3146	0	0	2.73384	2.56572		1	3.11829e-10	-1.33434	DOWN	1.27518e-12
Nitab4.5_0000021g0480.1	XM_016613156.1	687					2.14305	2.45023	2.16521	2.08211	2.57246	3.51234	2.56949	2.15695	4.913	4.689	12.7887	13.6619	9.08788	15.172	10.4984	14.4448	0.845235	1.4055	1.87602	1.19837	0.960857	1.11467	3.6824	5.27042	4.81243	5.32661	2.16738	2.93687		3.20605	2.27051	10.7917	14.4262	1.16034	1.30654	4.58842	3.47696		1	0.366686	0.250085	-	0.369413
Nitab4.5_0000021g0490.1	XM_016620051.1	3198					0.425864	0.519957	0.972417	0.99078	0.313944	0.414398	0.23688	1.17665	0.577946	1.02206	1.22279	1.05006	1.37523	1.32194	1.02015	1.13759	0	0	0	0	0	0	1.16931	1.33056	1.62963	1.73059	1.03293	1.00707		0.595646	0.827125	1.20605	1.16986	0	0	1.3765	1.25686		1	0.00280818	0.774485	-	0.166491
Nitab4.5_0000021g0500.1	XM_016620054.1	565					33.0004	25.6767	24.2485	13.4364	20.7331	27.0415	31.6728	19.9822	21.7252	24.6464	43.9159	43.9115	36.8345	42.6497	43.2934	34.9404	0	0	0	0.13682	0	0	31.2843	32.9471	23.519	24.766	25.4952	27.8676		26.8588	18.0506	41.3479	40.5005	0	0.0456067	29.2501	26.0429		1	0.177565	-0.298032	-	0.761064
Nitab4.5_0000021g0510.1	XM_016620050.1	471					42.2331	41.6452	40.2756	26.3255	26.6508	32.3436	36.4383	33.6995	25.3527	35.656	30.8114	26.8256	41.5002	24.2153	38.903	21.886	0	0	0	0	0	0	35.7394	26.3805	31.6794	27.8261	31.0796	19.5518		36.2778	28.8919	37.0715	24.309	0	0	31.2664	26.1525		1	5.56797e-06	-0.775521	-	0.00112795
Nitab4.5_0000021g0520.1	XM_016620053.1	1269					0.062745	0.031782	0	0.151972	0.473336	0.062363	0.124847	0.191081	0	0.05213	1.12899	1.44445	1.18108	2.50283	1.11556	1.18098	2.04071	1.39718	1.75613	1.27133	2.00809	1.63469	4.12302	5.38458	5.40347	3.16641	2.66227	1.96236		0.0476953	0.27213	1.14188	1.70942	1.67998	1.68939	4.97036	2.59702		1	1.10163e-27	4.11709	UP	8.43222e-06
Nitab4.5_0000021g0530.1	XR_001656991.1	192					0	0	0	0	0	0	0	0	0	0	0	4.21269	0	0	0	4.85373	0	0	0	0	0	0	0	0	0	0	0	0		0	0	0	3.02214	0	0	0	0		1	NA	NA	-	NA
Nitab4.5_0000021g0540.1		386					0.697108	0.820255	0.36706	0	0.745213	1.01521	0.965466	0.645669	0.678996	1.22413	2.01122	2.24482	2.01753	2.90631	2.70026	3.19329	0	0	0	0	0	0	1.5198	1.72292	2.43694	3.23353	1.29844	1.16785		0.824033	0.463627	2.24301	2.78147	0	0	1.89322	1.89994		1	0.869613	-0.0945258	-	0.172357
Nitab4.5_0000021g0550.1	XM_016594209.1	1356					0.144554	0.101826	0.299009	0.303671	0	0.352638	0.137873	0.305557	0.388584	0.351145	0.471518	0.383365	0.157206	0.636626	0.269428	0.390725	0.144749	0.281013	0	0	0	0	2.88958	3.79581	3.25712	2.50475	2.83564	3.40884		0.253661	0.203076	0.299384	0.470239	0.093671	0.0482497	3.31417	2.91641		1	0.000415375	2.16605	UP	7.90288e-05
Nitab4.5_0000021g0560.1	XM_016658961.1	1732					0.777507	1.00274	0.790387	1.72714	3.25859	0.658921	0.924421	3.12555	0.725561	0.616428	0.214041	0.197412	0.258171	0.315755	0.283709	0.094725	0	0	0	0	0.033422	0	0.39141	0.385046	0.202625	0	0.284877	0.048614		0.785138	2.70376	0.251974	0.202631	0.0111407	0	0.32636	0.111164		1	0.00158936	-1.29968	DOWN	1.81298e-16
Nitab4.5_0000021g0570.1	XM_016629614.1	1557					0.938185	0.43734	2.45004	5.0383	0.286524	0.431582	0.175207	1.54312	4.02276	4.50163	3.3324	5.59222	2.63725	1.48784	2.49825	5.99203	0	0	0	0	0	0	4.15819	4.26717	5.50463	6.02632	5.95428	3.80261		1.85096	2.28931	2.82263	4.35736	0	0	4.64333	5.26107		1	0.0641657	1.07402	-	0.127342
Nitab4.5_0000021g0580.1	XM_016629613.1	708					0	0	0	0	0	0	0	0	0	0	0	0	0.160249	0.188854	0	0	0	0	0	0	0	0	0	0	0	0	0	0		0	0	0.0534163	0.0629513	0	0	0	0		0	NA	NA	-	NA
Nitab4.5_0000021g0590.1		240					0	0	0	0	0	0	0	0	0	0	0	0	0	0	0	0	0	0	0	0	0	0	0	0	0	0	0	0		0	0	0	0	0	0	0	0		0	NA	NA	-	NA
Nitab4.5_0000021g0600.1		234					0	0	0	0	0	0	0	0	0	0	0	0	0	0	0	0	0	0	0	0	2.56593	0	0	0	0	0	0	0		0	0	0	0	0.855309	0	0	0		1	NA	NA	-	NA
Nitab4.5_0000021g0610.1	XM_016591219.1	492					0.101111	1.9605	0.792234	0.338494	0.393225	0.709892	0.132306	0.64832	2.62786	0.884757	0.581943	0	0.240088	0.251342	0.667456	1.3715	0	0	0	0	0	0	4.46685	2.79681	4.54127	3.103	6.28781	4.86684		1.02981	0.460013	0.496496	0.540947	0	0	3.93498	4.75255		1	0.0252245	1.23365	UP	0.00638877
Nitab4.5_0000021g0620.1	XM_016591215.1	1060					21.5849	20.8087	22.0692	17.1451	22.0807	19.3477	18.1764	19.6829	22.1236	22.5491	42.1794	41.685	43.7815	43.1246	38.9503	43.1887	1.12641	1.46554	0.915487	0.764291	1.51047	0.551769	61.584	47.5243	57.0403	49.5935	54.2991	46.4155		20.9514	19.6362	41.6371	42.6661	1.17593	0.935395	55.3829	50.1027		1	0.000293013	0.644139	-	0.00142417
Nitab4.5_0000021g0630.1	XM_016643644.1	1494					4.03151	3.89478	3.56136	3.55128	4.1501	3.60435	3.26462	4.9241	4.47599	4.36775	6.73095	8.95047	9.79811	8.74492	7.13631	8.56495	2.16857	1.62171	2.29361	1.67046	2.07145	2.3137	9.12543	11.388	11.5498	11.844	11.5375	12.4996		3.88577	4.20849	7.88846	8.75345	2.00228	2.04421	10.6878	11.9603		1	2.90902e-06	0.67124	-	1.36164e-06
Nitab4.5_0000021g0640.1	XM_016591218.1	2136					1.23957	1.55639	1.14644	0.338319	0.219795	0.860231	0.84647	0.27846	1.55995	0.995432	0.653362	0.646782	0.451322	0.71777	0.372866	0.204501	0	0	0	0	0	0	0.831814	0.832636	1.21813	1.10235	0.960088	1.73525		1.17207	0.278858	0.492517	0.523018	0	0	0.96086	1.2659		1	0.238394	-0.406742	-	0.000436008
Nitab4.5_0000021g0650.1	XM_016643649.1	1530					8.92752	9.49913	9.50208	20.3892	17.6816	7.0854	5.98524	15.4735	16.1421	13.5885	25.9673	27.0793	28.1366	24.4502	27.3228	25.6806	0	0	0	0	0	0	46.7787	44.3711	43.5289	45.1149	46.0801	35.5404		10.1043	17.8481	27.1422	25.7367	0	0	44.8929	42.2451		1	2.94119e-25	1.26709	UP	4.32798e-06
Nitab4.5_0000021g0660.1	XM_016610471.1	1403					0.948195	0.923153	0.699231	1.8271	1.47475	1.10249	1.21997	2.68201	0.831464	0.807468	1.55519	2.39016	2.28497	2.18427	2.46804	2.61152	0	0	0	0	0	0	3.47838	3.56803	4.01213	3.82212	3.55372	3.72083		0.933139	1.99462	2.10273	2.39532	0	0	3.68618	3.69889		1	5.55349e-05	1.02384	UP	0.235082
Nitab4.5_0000021g0670.1	XM_016610487.1	1494					2.21562	1.89018	2.36595	4.61681	3.94171	2.66751	0.746816	6.54163	3.01438	2.57377	5.57036	7.5529	5.48245	4.23654	5.84625	5.79338	0	0	0	0	0	0	5.36722	6.09887	5.73472	6.57562	5.36809	6.4107		2.2106	5.03338	5.63302	5.86094	0	0	5.7336	6.11814		1	0.00133173	0.637981	-	0.934087
Nitab4.5_0000021g0680.1	XR_001648696.1	660					0.606917	1.84268	1.19374	0.325008	0.287107	0.309861	0.941717	0.77204	0	0.259744	1.2367	1.07485	1.44231	1.51037	1.52787	1.54713	2.41363	2.40954	2.07053	1.36489	1.28811	1.42965	1.3144	1.52484	1.90962	1.03546	1.84905	1.86673		0.73638	0.461385	1.4023	1.37745	1.7091	1.94968	1.58295	1.58375		1	0.149567	0.783344	-	0.143103
Nitab4.5_0000021g0690.1	XM_016613433.1	1077					0	0	0	0	0	0	0	0	0	0	0	0	0	0	0	0.114434	0	0	0	0	0	0	0	0	0	0	0	0		0	0	0	0.0381447	0	0	0	0		0	NA	NA	-	NA
Nitab4.5_0000021g0700.1	XM_016604649.1	765					5.74008	4.27636	6.41143	5.3312	7.76816	5.1063	3.46749	9.66168	6.0342	7.81825	12.689	19.9446	9.66093	14.9968	12.4939	16.2775	0	0	0	0	0	0	16.1738	17.7663	16.3746	13.5718	16.5305	13.5732		5.55059	7.58701	11.6146	17.073	0	0	16.7716	14.5585		1	0.00319197	0.621138	-	0.314458
Nitab4.5_0000021g0710.1	XM_016616811.1	2443					8.73649	9.56527	11.1569	7.47	4.07309	7.54398	5.68403	5.41552	12.4558	12.809	6.03412	2.80891	5.15482	3.08909	5.63149	3.4616	0	0	0	0	0	0	13.8735	14.3169	13.4837	15.2543	14.7126	11.452		9.70736	5.65287	5.60681	3.11987	0	0	13.8914	13.8063		1	0.637635	0.0769504	-	1.42553e-05
Nitab4.5_0000021g0720.1	XM_016616812.1	1284					1.07196	0.934021	0.712323	1.02428	1.48812	0.432234	0.275946	0.333861	0.668327	1.76749	6.0232	4.71331	4.88028	3.92898	5.21504	3.68488	5.91784	5.86468	5.73682	5.33963	5.73707	6.31707	1.88361	1.3677	0.990566	1.36429	1.38477	1.01514		0.837471	0.948755	5.37284	4.10906	5.97294	5.66476	1.41396	1.25473		1	0.240899	0.378705	-	0.484493
Nitab4.5_0000021g0730.1	XM_016616816.1	2898					2.84868	2.48873	4.71736	7.24762	4.60234	2.68784	2.01835	5.60671	5.48283	4.71992	4.50588	6.55361	3.64776	5.25098	4.97637	5.85028	0	0	0	0	0	0	6.53762	6.87311	5.72569	8.39372	7.99814	7.74284		3.56624	5.81889	4.37667	5.88496	0	0	6.37881	8.0449		1	0.00136314	0.461586	-	0.330613
Nitab4.5_0000021g0740.1	XM_016616813.1	933					2.28086	1.49293	3.91797	8.30711	8.31875	2.73021	1.64361	6.60856	4.53599	5.15059	21.7428	25.1086	20.8269	27.1242	17.4555	22.1861	0	0	0	0	0	0	9.92846	11.4613	11.6198	9.16231	8.71705	6.11619		3.10745	7.74481	20.0084	24.8063	0	0	11.0032	7.99852		1	9.73726e-06	0.898842	-	0.200176
Nitab4.5_0000021g0750.1		837					0	0	0	0	0	0	0	0	0	0	0	0	0	0	0	0	0	0	0	0	0	0	0	0	0	0	0	0		0	0	0	0	0	0	0	0		0	NA	NA	-	NA
Nitab4.5_0000021g0760.1	XM_016633901.1	1845					0.085649	0.339746	0.237627	0.475529	0.133958	0.194055	0.104974	0.411322	0.484454	0.335159	0	0.036738	0	0.102272	0.133084	0.044116	0	0	0	0	0	0	0.730123	0.582007	0.819246	0.939539	0.63892	0.628825		0.254523	0.34027	0.0443613	0.061042	0	0	0.710459	0.735761		1	0.0629681	0.889862	-	0.241626
Nitab4.5_0000021g0770.1	XM_016628635.1	948					0.858912	1.32391	0.548707	5.01719	8.75443	0.948379	0.780257	5.09494	0.537982	1.22722	0.814659	4.45371	0.573206	3.18175	0.498968	3.97905	0	0.042323	0	0	0.045106	0	4.5983	4.60009	6.78965	4.6189	5.78305	5.16334		0.889338	6.28885	0.628944	3.8715	0.029143	0	5.32935	5.18843		1	1.39113e-05	1.21275	UP	0.0625873
Nitab4.5_0000021g0780.1	XM_016585911.1	1479					2.55466	2.14886	2.84019	2.54939	2.02979	3.50342	1.3634	2.74241	3.18783	3.67778	2.51901	2.07285	2.36309	2.10658	2.35239	2.78165	0.100268	0	0.272632	0	0.38312	0	6.08471	5.14493	5.01612	5.92581	4.636	4.97457		2.75373	2.44053	2.4115	2.32036	0.127707	0.1243	5.41525	5.1788		1	0.603908	0.297865	-	0.512657
Nitab4.5_0000021g0790.1	XM_016628630.1	1005					0.777935	0.45188	0.633417	1.30638	0.233924	0.545697	0.489792	1.02469	0.840961	0.505356	0.855045	1.93476	1.0115	2.40412	1.18036	2.49118	0.089586	0.122262	0.665468	0.261913	0.506409	0.22324	3.0728	2.44563	2.10768	2.35397	2.96134	3.33007		0.606434	0.854999	1.01563	2.27668	0.28397	0.338989	2.54204	2.88179		1	0.00573458	0.982699	-	0.0127221
Nitab4.5_0000021g0800.1	XM_016656492.1	399					9.1898	10.3535	7.66847	6.46583	9.41744	8.13893	10.6084	7.79052	6.0422	6.91456	8.80271	9.48565	9.79603	9.24088	11.0849	10.4203	0	0	0.351635	0	0	0	20.868	18.4468	17.4105	10.5317	17.8583	14.5247		8.41656	7.89126	9.89455	9.71563	0	0.117212	18.9085	14.3049		1	0.743589	0.136119	-	0.759564
Nitab4.5_0000021g0810.1	XM_016628615.1	3220					28.6599	25.7328	50.8006	43.2004	20.4994	27.8136	17.3402	26.727	48.5229	52.2435	37.3839	42.0922	32.3848	35.4093	39.2173	38.4251	9.95857	9.75093	11.2312	10.4997	9.71856	9.12629	65.7408	69.1349	66.3172	66.5975	62.6236	58.828		35.8733	30.1423	36.3287	38.6422	9.53193	10.5632	67.0643	62.683		1	0.0236082	0.321266	-	0.00324374
Nitab4.5_0000021g0820.1	XM_016638494.1	1042					80.2034	59.1666	79.2164	71.6366	79.0153	83.752	56.3968	67.5846	88.163	121.728	291.089	336.781	334.676	348.149	256.268	317.101	0	0	0	0	0	0	183.288	171.73	187.053	203.363	208.344	177.195		81.2322	72.7455	294.011	334.01	0	0	180.69	196.3		1	1.69707e-09	0.607223	-	3.08849e-10
Nitab4.5_0000021g0830.1	XM_016628629.1	697					55.3425	56.3904	53.9787	39.9881	30.6119	54.987	49.8677	35.7786	52.2367	43.7373	49.9981	71.8612	47.3786	70.1711	51.6144	65.6143	0	0	0	0	0	0	74.3512	56.4128	68.1386	64.3407	58.2929	58.3575		52.3629	35.4595	49.6637	69.2155	0	0	66.3008	60.3303		1	0.276203	0.159579	-	0.000577827
Nitab4.5_0000021g0840.1	XM_016628619.1	4668					1.31488	1.01787	1.96057	3.39337	1.42128	1.41654	1.19533	2.48297	2.80666	2.72197	4.01772	5.2482	3.44605	5.73769	3.81202	5.34458	0.017589	0.083743	0.176488	0.161061	0.047828	0.028959	4.51945	5.39993	4.99294	4.52277	4.52031	4.21312		1.77626	2.43254	3.7586	5.44349	0.05351	0.118379	4.97077	4.41873		1	0.0203843	0.757318	-	0.313716
Nitab4.5_0000021g0850.1	XM_016628616.1	771					2.9996	1.80001	2.76146	1.96798	2.14183	2.24509	2.37359	3.31327	4.11621	3.22039	4.74609	7.62297	6.99434	5.69266	4.93616	4.99477	0	0	0	0	0	0	7.34366	8.17871	6.58225	8.51473	11.2076	9.28864		2.78805	2.47436	5.55886	6.10347	0	0	7.36821	9.67032		1	0.070233	0.445629	-	0.00187475
Nitab4.5_0000021g0860.1	XM_016628633.1	324					3.27733	0	2.82555	1.72852	2.54228	1.05102	1.72234	3.70132	3.19442	2.65772	3.23845	7.6611	6.56562	3.89254	3.51513	11.5286	9.85967	0	0.67722	3.89152	3.13085	0	9.09544	8.59467	9.09377	10.5675	5.60455	7.01314		2.10405	2.65737	4.43973	7.69406	1.04362	4.80947	8.92796	7.7284		1	0.105262	1.0522	-	0.602985
Nitab4.5_0000021g0870.1	XM_016628631.1	852					59.5976	49.8235	51.5929	45.0926	43.3417	60.6906	53.8786	40.9874	50.7345	45.3914	43.3042	44.9589	47.8955	41.2973	52.756	40.8983	0	0	0	0	0	0	81.3529	79.9581	75.3983	76.0891	72.2468	80.3834		53.1013	43.1406	47.9852	42.3848	0	0	78.9031	76.2398		1	0.497121	0.0976691	-	0.0205815
Nitab4.5_0000021g0880.1	XM_016628632.1	1386					0.375392	1.0427	0.999797	0.256686	0.437972	0.993509	0.665712	1.38304	0.68083	0.691615	3.00694	2.06268	0.97958	2.61339	1.43903	4.23782	0	0	0	0	0	0	1.74336	1.65472	1.61807	2.19665	1.55444	0.39355		0.778508	0.692565	1.80852	2.97129	0	0	1.67205	1.38154		1	0.252117	0.422475	-	0.285678
Nitab4.5_0000021g0890.1	XM_016578363.1	1211					0.90269	1.26324	0.93814	3.4565	6.77482	1.54469	1.58378	1.75306	1.48142	0.865285	0.586197	0.446966	0.680149	1.46784	0.674876	0.5706	0.394296	0.415814	0.404411	0.656646	0.537154	0.897713	0.321652	0.410639	0.636185	0.525149	0.424475	0.544142		1.22561	3.99479	0.647074	0.82847	0.616894	0.485118	0.456159	0.497922		1	0.000249567	-1.15953	DOWN	3.98947e-08
Nitab4.5_0000021g0900.1	XM_016589753.1	258					68.6906	70.2925	66.0179	42.9919	65.7879	87.0982	73.9534	67.5485	84.0576	70.284	241.399	200.481	264.598	248.8	276.04	295.059	19.7292	31.1133	29.7757	26.729	32.6682	38.9683	31.4476	13.7387	20.409	20.7211	22.9843	32.6172		74.342	58.7761	260.679	248.113	34.2499	25.4113	21.8651	25.4409		1	2.12209e-06	-1.28321	DOWN	0.0109368
Nitab4.5_0000021g0910.1	XM_016628626.1	2949					1.6523	1.31143	2.25144	5.16758	2.30512	1.44298	0.774802	3.23815	2.37656	2.2086	2.50752	3.29878	2.05382	3.29892	2.34259	2.77618	0	0	0	0	0	0	2.34889	2.24578	2.09505	1.82625	2.42541	1.93599		1.71687	3.57028	2.30131	3.12463	0	0	2.22991	2.06255		1	0.938655	0.0224317	-	0.00225201
Nitab4.5_0000021g0920.1	XM_016628625.1	2880					2.79206	2.3169	6.53527	5.12016	3.34523	3.35339	1.51635	5.9432	5.53507	6.04509	10.3438	12.0335	9.38905	11.1689	10.5244	11.5483	1.82379	2.43124	2.6251	2.54201	1.79046	2.17354	11.7824	12.205	12.8109	12.8808	13.4762	12.631		4.01345	4.80286	10.0858	11.5836	2.13175	2.3303	12.2661	12.996		1	2.91035e-07	0.893537	-	9.4439e-05
Nitab4.5_0000021g0930.1	XM_016628627.1	1999					0.102778	0.18485	0.251579	0	0.030389	0.112306	0.261999	0.036938	0.099275	0.159951	0.258145	0.350012	0.384897	0.329739	0.643668	0.476203	0	0	0	0	0	0	1.77995	2.22896	2.66214	0.773352	1.57112	1.05753		0.167534	0.0224423	0.428903	0.385318	0	0	2.22368	1.134		1	4.03228e-07	2.26948	UP	5.37555e-11
Nitab4.5_0000021g0940.1	XM_016589754.1	1053					0	0	0	0	0	0	0	0	0	0	0.308279	0.311877	0.339031	0.667562	0.196811	0.13989	0.180492	0.364556	0.176857	0	0.200904	0.075899	0.072863	0	0	0	0	0		0	0	0.281374	0.37311	0.213786	0.119116	0.0242877	0		0	0.380259	0.394513	-	1
Nitab4.5_0000021g0950.1	XM_016659299.1	1017					0	0.197131	0	0.239678	0.274924	0.206418	0	0.94433	0.149048	0	0	0	0	0	0	0	0	0	0	0	0	0	2.98482	4.38578	4.23259	5.29575	3.87401	5.12324		0.0789424	0.486311	0	0	0	0	3.86773	4.76433		1	2.59336e-16	3.64129	UP	3.63539e-05
Nitab4.5_0000021g0960.1	XM_016591625.1	300					0	0	0	0	0	0	0	0	0	0	0	0	0	0	0	0	0	0	0	0	0	0	5.71661	9.70058	5.78979	2.93036	5.76354	9.19536		0	0	0	0	0	0	7.069	5.96309		1	9.84106e-15	2.75791	UP	4.03662e-09
Nitab4.5_0000021g0970.1	XM_016591625.1	381					1.13629	2.0898	2.99381	1.62525	1.56265	1.34204	2.48425	2.94146	2.20828	0.920611	0.941473	0.18215	0	0	0.113259	0	0	0	0	0	0	0	10.836	11.9619	10.2854	11.9069	11.639	6.97153		1.88216	2.04312	0.351577	0.0607167	0	0	11.0278	10.1725		1	0.000222095	1.48075	UP	0.00522312
Nitab4.5_0000021g0980.1	XM_016589356.1	324					0	0	0	0	0	0	0	0	0	0	0	0	0	0	0	0	0	0	0	0	0	0	0	0.873424	0	0	0	0		0	0	0	0	0	0	0.291141	0		0	NA	NA	-	NA
Nitab4.5_0000021g0990.1	XM_016589356.1	294					0	0	0	0	0	0	0	0	0	0	0	0	0	0	0	0	0	0	0	0	0	0	0	0	0	0	0	0		0	0	0	0	0	0	0	0		0	NA	NA	-	NA
Nitab4.5_0000021g1000.1	XM_016589751.1	1038					0.04719	0	0.087124	0.371042	0	0	0	0	0.319615	0	0.072912	0.171253	0.276178	0.136419	0.519948	0.092994	0	0	0	0	0	0	0	0	0	0.695383	0	0.099817		0.064847	0.123681	0.289679	0.133555	0	0	0	0.265067		0	NA	NA	-	NA
Nitab4.5_0000021g1010.1		861					0.746687	0.342055	0.867377	1.12383	0.286586	2.45031	0.768778	2.37531	1.15381	0.779231	1.66227	2.39684	3.49567	2.60218	2.00293	1.90533	0.367535	0	0	0.472765	0.128655	0.74042	1.56895	1.63997	1.90857	1.66456	2.93532	3.43578		1.01546	1.26191	2.38696	2.30145	0.289692	0.2801	1.70583	2.67855		1	0.402354	0.455452	-	0.153669
Nitab4.5_0000021g1020.1	XM_016636523.1	708					0	0	0	0	0	0	0	0	0	0	0.123685	0	0.160249	0.377654	0.403658	0	0	0	0	0	0	0	0	0	0.176086	0	0	0		0	0	0.229197	0.125885	0	0	0.0586953	0		0	NA	NA	-	NA
Nitab4.5_0000021g1030.1	XM_016589752.1	399					0.077728	0.151055	0.155875	0.159382	0.382109	0.641571	0.213164	0.451592	0	0.128832	1.14471	0.758959	1.04375	0.717346	1.4491	0.545318	0	0	0	0	0	0.157737	0	0.238973	0.423569	0.37697	0.706396	0		0.195461	0.331028	1.21252	0.673874	0.052579	0	0.220847	0.361122		1	0.611942	-0.291585	-	0.35985
Nitab4.5_0000021g1040.1	XM_016640973.1	852					0	0	0.111652	0	0	0	0	0	0	0	0	0	0.124055	0	0	0	0	0	0	0	0	0	0	0	0	0	0	0		0.0159503	0	0.0413517	0	0	0	0	0		0	NA	NA	-	NA
Nitab4.5_0000021g1050.1	XM_016640974.1	1683					2.09143	3.07624	3.63734	3.28012	4.47831	2.8835	2.55914	4.08616	3.14606	4.30588	12.7403	12.1646	11.5672	11.2746	14.356	13.1215	0	0	0	0	0	0	10.6051	11.4604	9.34611	8.816	9.4012	7.77257		3.09994	3.9482	12.8878	12.1869	0	0	10.4705	8.66325		1	5.7506e-07	0.777076	-	0.0348701
Nitab4.5_0000021g1060.1	XM_016640975.1	2333					1.32884	1.15955	2.49641	0.695434	1.05168	1.45357	1.28725	2.80353	1.71228	1.40073	4.82154	4.44378	4.20273	4.62359	4.09771	4.9276	0.617414	0.908012	0.968157	0.660578	0.608562	0.798549	1.10543	1.23032	1.12033	1.92838	1.22983	0.980609		1.54838	1.51688	4.37399	4.66499	0.771708	0.748716	1.15203	1.37961		1	0.00540211	-0.564659	-	0.647316
Nitab4.5_0000021g1070.1	XM_016640976.1	1312					8.73977	8.02259	14.1098	10.6403	6.6724	10.1069	5.57796	9.79391	12.7702	11.0437	7.54028	8.58616	8.46858	5.2269	10.4312	3.7698	1.52214	0.622912	1.33841	0.440875	1.83823	0.411426	11.6764	10.792	12.8717	12.2828	12.8786	13.4004		10.053	9.03552	8.81337	5.86095	0.957524	1.10047	11.78	12.8539		1	0.780848	-0.0903278	-	0.577966
Nitab4.5_0000022g0010.1	XM_016658157.1	981					40.753	33.6066	40.8396	19.2871	22.3465	39.8798	39.2567	25.4452	34.8811	33.5049	100.456	95.9341	109.257	97.5668	102.042	92.6056	93.4414	95.8255	99.1629	86.5296	98.5842	93.8721	39.7648	37.8052	37.6699	39.7382	35.1318	32.3722		37.5317	22.3596	103.919	95.3688	96.0939	93.0446	38.4133	35.7474		1	0.00579009	-0.440191	-	0.944013
Nitab4.5_0000022g0020.1	XM_016641321.1	297					0	0	0	0	0	0	0	0	0	0	1.29337	1.94154	0	0	0	2.34347	0	0	0	0	0.747254	0	0	0	0	0	0	0		0	0	0.431124	1.42833	0.249085	0	0	0		1	NA	NA	-	NA
Nitab4.5_0000022g0030.1	XM_016658156.1	1526					631.418	666.17	765.436	329.34	203.377	645.353	545.77	331.682	994.647	890.64	1030.13	516.477	1179.36	486.784	1281.24	552.934	1073.11	1179.66	1131.81	1059.51	1232.14	1246.43	541.508	551.195	544.771	547.575	569.622	486.233		734.205	288.133	1163.58	518.732	1219.41	1088.14	545.825	534.477		1	1.96107e-06	-0.681282	-	0.0392341
Nitab4.5_0000022g0040.1	XM_016596157.1	1542					0.837295	0.341745	0.667358	0.275899	0.45134	0.569478	0.304693	0.742935	0.292353	0.666344	0	0.103719	0	0	0.21101	0	0	0	0	0	0	0	0.711326	1.19661	1.31951	1.68761	1.36975	0.803118		0.525609	0.490058	0.0703367	0.034573	0	0	1.07582	1.28683		1	0.269985	0.555976	-	0.176475
Nitab4.5_0000022g0050.1	XM_016658156.1	1108					536.129	555.502	398.994	241.995	262.667	582.934	530.82	298.936	449.151	449.524	753.166	463.408	803.468	400.675	909.596	488.918	791.962	780.113	785.455	753.307	824.853	894.209	460.843	465.112	436.738	444.228	460.788	460.269		500.436	267.866	822.077	451	833.058	776.908	454.231	455.095		1	1.06368e-05	-0.540375	-	0.203345
Nitab4.5_0000022g0060.1	XM_016601235.1	591					0	0	0	0	0	0	0	0	0	0	0	0.134269	0	0	0.100914	0.154701	0	0.567011	0.552163	0.272968	0.286239	1.07225	0.563316	0.346977	0.572885	0.172577	0.369811	0		0	0	0.033638	0.0963233	0.641832	0.275044	0.494393	0.180796		1	NA	NA	-	NA
Nitab4.5_0000022g0070.1	XM_016654304.1	1631					427.38	422.345	519.166	266.028	169.395	403.172	420.23	288.397	546.075	583.79	818.076	500.699	623.329	461.235	975.053	513.964	919.069	1033.23	951.494	984.649	1062.42	1010.13	373.465	348.016	352.685	329.501	335.383	339.021		474.594	241.273	805.486	491.966	1035.26	951.737	358.055	334.635		1	4.57336e-07	-0.691672	-	0.826682
Nitab4.5_0000022g0080.1	XR_001653180.1	948					0	0	0	0	0	0	0	0	0	0	0	0	0	0	0	0	0	0	0	0	0	0	0	0	0	0	0	0		0	0	0	0	0	0	0	0		0	NA	NA	-	NA
Nitab4.5_0000022g0090.1		216					0	0	0	0	0	0	0	0	0	0	0	0	0	0	0	0	0	0	0	0	0	0	0	0	0	0	0	0		0	0	0	0	0	0	0	0		0	NA	NA	-	NA
Nitab4.5_0000022g0100.1	XM_016637414.1	1574					342.105	358.028	439.977	324.371	223.155	362.554	354.708	292.367	433.917	459.972	889.431	800.821	967.457	775.04	969.738	815.181	926.326	942.642	962.558	959.033	1023.46	975.238	455.74	483.528	453.497	420.245	460.055	390.197		393.037	279.964	942.209	797.014	980.445	949.306	464.255	423.499		1	0.0687576	-0.265235	-	0.551232
Nitab4.5_0000022g0110.1	XM_016586603.1	1659					4.68571	3.67735	5.33501	5.97465	3.24529	3.57647	3.20117	6.00759	6.26859	6.05327	23.3364	21.5164	20.3716	21.0503	25.611	23.8059	34.2001	36.3578	37.7181	35.7638	36.4094	33.2567	8.41233	7.01048	7.82097	7.29197	7.92986	6.71977		4.68537	5.07584	23.1063	22.1242	35.3413	35.894	7.74793	7.31387		1	0.151756	0.209459	-	0.323386
Nitab4.5_0000022g0120.1		525					0	0	0	0	0	0	0	0	0	0	0	0	0	0	0	0	0	0	0	0	0	0	0	0	0	0	0	0		0	0	0	0	0	0	0	0		0	NA	NA	-	NA
Nitab4.5_0000022g0130.1	XR_001650403.1	945					0.124022	0.116333	0.121244	0	0	0.1238	0	0	0	0	0.09788	0.120661	0.131103	0	0.159714	0.132024	0	0.109501	0	0	0	0.276932	0	0.258043	0.139317	0.576493	0.140227	0		0.0693427	0	0.129566	0.0842283	0.128811	0	0.132453	0.238907		0	NA	NA	-	NA
Nitab4.5_0000022g0140.1	XM_016580246.1	1599					0.143501	0.209718	0.107517	0	0	0.234824	0.061645	0.21813	0.090038	0.175794	8.24366	7.0241	6.81893	6.94697	7.86619	5.57967	31.2109	30.0262	36.1099	32.4346	35.5059	32.486	0.721474	0.508834	0.52661	0.47468	0.434484	0.378212		0.146148	0.07271	7.64293	6.51692	32.6727	33.2518	0.585639	0.429125		1	0.00503413	1.08817	UP	5.19414e-07
Nitab4.5_0000022g0150.1		315					0	0	0	0	0	0	0	0	0	0	0	0	0	0	0	0	0	0	1.0661	0	0	0	0	0	0	0	1.00328	0		0	0	0	0	0	0.355367	0	0.334428		0	NA	NA	-	NA
Nitab4.5_0000022g0160.1	XM_016586604.1	535					76.6116	80.1148	77.566	55.9479	45.7419	69.3388	86.5335	54.9906	85.0526	67.6757	96.0498	80.345	94.052	89.1723	105.56	84.7083	108.227	89.7982	103.439	97.5439	96.7162	96.3835	73.9699	71.833	63.7235	70.4461	67.365	57.9756		77.5561	52.2268	98.5539	84.7419	94.2993	103.07	69.8421	65.2622		1	3.09727e-08	-0.575553	-	0.185109
Nitab4.5_0000022g0170.1	XM_016651826.1	939					0	0	0	0	0	0	0	0	0	0	0	0	0	0	0	0	0	0	0	0	0	0	0	0	0	0	0	0		0	0	0	0	0	0	0	0		0	NA	NA	-	NA
Nitab4.5_0000022g0180.1	XM_016651826.1	538					0	0.281557	0	0	0	0	0	0.155229	0	0	0	0	0	0	0	0	0	0	0	0.523555	0.429255	0.180546	0	0	0	0	0	0		0.0402224	0.051743	0	0	0.203267	0.174518	0	0		0	NA	NA	-	NA
Nitab4.5_0000022g0190.1		426					0	0	0	0	0	0.220952	0	0	0	0	0	0	0	0	0	0	0	0	0	0	0	0	0.663865	0	0.380588	0.669031	0	0		0.0315646	0	0	0	0	0	0.348151	0.22301		0	NA	NA	-	NA
Nitab4.5_0000022g0200.1	XM_016654032.1	615					0.113797	0.160233	0.447651	0.162504	0	0	0.31388	0.077194	0.496735	0.259744	0	0	0	0	0	0	0.21941	1.41753	0.690204	0.545937	0.999426	2.14449	1.07889	1.69427	1.64542	1.03522	0.739622	0		0.256006	0.0798993	0	0	1.52048	0.485184	1.47286	0.591615		1	0.00340319	1.46458	UP	0.114033
Nitab4.5_0000022g0210.1	XM_016624255.1	408					0	0	0	0	0	0	0	0	0	0	0.548516	1.66452	0.436902	0.467883	0.557908	0.829566	3.40336	1.39216	0.496224	0.355339	0.493863	0.930959	0	0.474856	0	0	0	0		0	0	0.514442	0.987322	0.938993	1.41831	0.158285	0		1	0.2312	0.563671	-	1
Nitab4.5_0000022g0220.1		282					0	0	0	0	0	0	0	0	0	0	0	0	0	0	0	0	0	0	0	0	0	0	0	0	0	0	0	0		0	0	0	0	0	0	0	0		0	NA	NA	-	NA
Nitab4.5_0000022g0230.1	XM_016599207.1	309					0	0	0	0	0	0	0	0	0	0	1.57924	1.71603	2.72835	0	1.58733	2.64181	1.86952	4.83397	1.38296	2.33289	0	0.761287	0	0	1.04662	0	1.0623	0		0	0	1.96497	1.45261	1.86509	1.86179	0.348872	0.3541		1	NA	NA	-	NA
Nitab4.5_0000022g0240.1	XM_016638046.1	768					253.606	260.719	218.466	120.162	143.927	254.37	265.75	118.606	268.114	241.81	115.515	122.132	120.364	105.049	133.009	123.389	176.424	162.395	159.745	165.933	185.462	172.118	272.555	263.883	268.604	241.932	268.39	261.812		251.834	127.565	122.963	116.857	173.325	167.367	268.347	257.378		1	0.0505632	-0.308306	-	0.0983813
Nitab4.5_0000022g0250.1	XM_016638045.1	977					4.67039	2.76927	4.13774	6.7051	9.43248	3.81145	3.90824	6.01159	4.96697	6.1092	12.8131	9.22457	10.3851	10.4125	10.2102	9.07155	11.2974	15.6863	13.1922	14.014	15.2465	15.1396	2.85274	3.4252	2.71911	2.82296	2.38705	1.36344		4.33904	7.38306	11.1362	9.56954	15.3574	12.8345	2.99902	2.19115		1	1.41301e-05	-0.718389	-	4.95864e-15
Nitab4.5_0000022g0260.1		738					0.303459	0	0.298434	15.2754	10.9101	0.619722	0.209253	0.463165	0.827892	1.03897	0	0	0	0	0	0	2.67175	1.06882	2.03951	1.59969	0.429358	0.343167	7.70261	5.99719	6.79265	8.44028	5.40501	7.9183		0.471105	8.88287	0	0	0.613783	2.10365	6.83082	7.25453		1	8.13932e-06	2.71171	UP	0.660335
Nitab4.5_0000022g0270.1	XM_016584007.1	219					0	0	0	0	0	0	0	0	0	0	0	8.06576	0	4.31675	0	0	0	0	0	3.12106	0	0	0	0	2.17696	0	2.00657	0		0	0	0	4.12751	0	1.04035	0.725654	0.668856		1	NA	NA	-	NA
Nitab4.5_0000022g0280.1	XM_016622692.1	1434					2.46433	1.48752	1.22647	2.52879	1.2065	2.23973	0.989608	2.9357	1.73774	2.61383	1.51678	2.76971	1.94167	2.6513	2.92808	2.76784	0	0.039321	0.038185	0	0	0	2.30434	2.64652	1.65836	1.7313	1.61488	2.02361		1.82275	2.22366	2.12884	2.72962	0.013107	0.0127283	2.20307	1.78993		1	0.56798	-0.179499	-	0.247657
Nitab4.5_0000022g0290.1		234					0	0	0	0	0	0	0	0	0	0	0	0	0	0	0	0	0	0	0	0	0	0	0	0	0	0	0	0		0	0	0	0	0	0	0	0		0	NA	NA	-	NA
Nitab4.5_0000022g0300.1	XM_016622691.1	1570					2.58176	2.52181	3.09486	17.5859	25.6635	3.04097	3.13361	12.1355	3.09073	4.76967	78.6895	67.9649	20.7467	45.3017	18.1965	151.129	20.6165	17.7638	18.6001	24.5982	17.1267	17.8951	6.62607	6.27502	6.1668	7.63511	8.52475	9.88144		3.1762	18.4616	39.2109	88.1318	17.5952	21.2716	6.35596	8.68044		1	0.176755	0.40685	-	0.0134202
Nitab4.5_0000022g0310.1	XM_016577706.1	1068					127.86	129.78	110.027	218.171	241.792	107.982	119.094	296.341	105.539	92.4906	753.998	812.122	728.007	830.525	739.983	647.946	871.596	868.866	916.754	851.599	947.242	894.999	234.072	231.564	227.152	120.31	115.347	111.939		113.253	252.102	740.663	763.531	903.702	879.983	230.929	115.865		1	0.00560085	0.412193	-	6.27009e-09
Nitab4.5_0000022g0320.1	XM_016583914.1	3733					2.4054	2.6534	3.65604	8.70177	4.49499	3.07233	2.33334	5.44952	4.14258	3.70899	10.7592	13.7107	10.1041	13.8034	11.6746	14.2149	14.2391	16.9267	16.9261	15.5782	15.7586	15.3229	6.72387	7.15229	7.10239	7.04756	6.67257	6.93894		3.13887	6.21543	10.846	13.9096	16.0027	15.5811	6.99285	6.88636		1	6.49905e-06	0.470594	-	0.327122
Nitab4.5_0000022g0330.1	XM_016583918.1	2100					3.74412	3.66096	5.39643	3.99447	2.26335	3.71787	3.97143	5.02126	3.2759	5.02523	10.5035	5.84249	7.23706	6.27412	11.7324	6.99793	12.4416	12.9559	12.7538	12.735	13.1733	12.0876	6.62725	5.37153	6.35294	4.66716	5.1249	5.18859		4.11314	3.75969	9.82433	6.37151	12.7389	12.6435	6.11724	4.99355		1	0.123588	0.19918	-	0.125511
Nitab4.5_0000022g0340.1	XM_016583924.1	612					0	0	0	0	0	0	0	0	0	0	0	0.537076	0.160249	0.188827	0	0.154701	0	0	0	0	0.143119	0	0	0	0	0	0	0		0	0	0.0534163	0.293535	0.0477063	0	0	0		0	NA	NA	-	NA
Nitab4.5_0000022g0350.1	XM_016592981.1	264					0	0	0	0	0	0	0	0	0	0	0	0	0	0	0	0	0	0	0	0	0	0	0	0	0	0	0	0		0	0	0	0	0	0	0	0		0	NA	NA	-	NA
Nitab4.5_0000022g0360.1	XM_016589893.1	429					0	0	0	0	0	0	0	0	0	0	0	0	0	0	0	0	0	0.198771	0.193566	0	0	0	0	0	0	0	0	0		0	0	0	0	0.066257	0.064522	0	0		0	NA	NA	-	NA
Nitab4.5_0000022g0370.1		468					0	0	0	0	0	0	0	0	0	0	0	0	0	0	0	0	0	0	0	0	0	0	0	0	0	0	0	0		0	0	0	0	0	0	0	0		0	NA	NA	-	NA
Nitab4.5_0000022g0380.1		633					0	0	0	0	0	0	0	0	0	0	0	0	0	0	0	0	0	0	0	0	0	0	0	0	0	0	0	0		0	0	0	0	0	0	0	0		0	NA	NA	-	NA
Nitab4.5_0000022g0390.1	XM_016642461.1	312					526.968	533.784	550.741	229.666	283.623	475.495	566.444	272.411	701.324	441.796	599.942	435.115	619.406	385.079	528.512	450.227	1581.43	2497.68	1244.79	1372.98	2515.3	2584.95	379.804	337.885	439.748	511.777	399.871	499.596		542.365	261.9	582.62	423.473	2532.64	1399.73	385.812	470.415		1	0.00147681	-0.500224	-	0.0941414
Nitab4.5_0000022g0400.1	XM_016636603.1	333					0	0	0	0	0	0	0	0	0	0	0	0	0.475082	0	0	0	0	0	0.862692	0	0	0	0	0	0	0	0	0		0	0	0.158361	0	0	0.287564	0	0		0	NA	NA	-	NA
Nitab4.5_0000022g0410.1	XR_001644216.1	468					0.087751	0.092669	0.862984	0	0	0.716821	0.12102	0.178578	0.574565	0.15022	0	0.171981	0	0	0.350178	0	0.253787	0	0.159669	0	0.165521	0.413416	0	0.296249	0.295783	0.262577	0.307826	0		0.37229	0.059526	0.116726	0.057327	0.192979	0.137819	0.197344	0.190134		0	NA	NA	-	NA
Nitab4.5_0000022g0420.1	XR_001644216.1	474					0.08539	0	0	0	0	0	0	0	0	0.438536	0.278429	0.302256	0.18037	0.425073	0.454341	0.34825	0	0	0.46612	0	0.16109	0	0	0	0	0	0	0		0.0748466	0	0.30438	0.358526	0.0536967	0.155373	0	0		0	NA	NA	-	NA
Nitab4.5_0000022g0430.1	XM_016618603.1	1701					0	0	0	0	0	0	0	0	0	0.153563	0.148144	0	0	0	0.108168	0	0.432614	0	0.139023	0.124756	0	0.216777	0	0	0	0	0	0		0.0219376	0	0.0854373	0	0.072259	0.232131	0	0		0	NA	NA	-	NA
Nitab4.5_0000022g0440.1		261					0	0	0	0	0	0	0	0	0	0	0	0	0	0	0	0	0	0	0	0	0	0	0	0	0	0	0	0		0	0	0	0	0	0	0	0		0	NA	NA	-	NA
Nitab4.5_0000022g0450.1		228					0	0	0	0	0	0	0	0	0	0	0	0	0	18.2291	0	0	0	0	0	0	0	0	0	0	0	0	0	0		0	0	0	6.07636	0	0	0	0		1	NA	NA	-	NA
Nitab4.5_0000023g0010.1	XM_016577484.1	549					0.075865	0.320467	0.149217	0.325008	0	0	0	0.771942	0	0	0.247369	0.402807	0	0.188827	0	0.154772	0	0.567011	0.276082	0	0.429358	0	0	0	0	0	0	0		0.0779356	0.36565	0.0824563	0.248802	0.332123	0.0920273	0	0		0	NA	NA	-	NA
Nitab4.5_0000023g0020.1	XM_016625019.1	1593		other			0	0	0	0	0	0	0	0	0	0	0	0.078003	0	0	0.082564	0	0.361999	0.295136	0.645034	0.317424	0.081274	0.601546	0.048322	0	0	0	0	0.0566		0	0	0.0275213	0.026001	0.325985	0.441486	0.0161073	0.0188667		0	0.402964	0.394513	-	0.443724
Nitab4.5_0000023g0030.1	XM_016657821.1	1538					0.0663	0.037714	0	0.20931	0.123796	0	0	0.128175	0	0	0.179269	0.243517	0.066776	0.07037	0.111618	0.059972	0.327142	0.247859	0.049142	0.102434	0.100782	0.275711	0.05151	0.052905	0.112323	0	0	0		0.0148591	0.15376	0.119221	0.12462	0.208117	0.159573	0.072246	0		0	NA	NA	-	NA
Nitab4.5_0000023g0040.1	XM_016631145.1	540					0.151729	0	0	0.162504	0	0	0.104627	0.154388	0	0	0.371054	0.671344	0.320498	1.88827	1.4128	0.464102	1.09705	0.283506	0.552163	0.409453	0.429358	0.893538	0	0	0	0	0.219341	0		0.0366223	0.105631	0.701452	1.00791	0.535467	0.686221	0	0.0731137		1	0.486106	-0.372701	-	0.543466
Nitab4.5_0000023g0050.1	XR_001642179.1	432					0	0	0	0.444721	0.197978	0.223009	0	0	0	0	0.511728	0	0.221003	0.260415	0.278347	0.426702	0.302592	0.195494	0.38075	0.941141	0.592137	0	0.321559	0	0	0	0	0		0.0318584	0.214233	0.337026	0.229039	0.262544	0.541494	0.107186	0		1	NA	NA	-	NA
Nitab4.5_0000023g0060.1	XM_016604154.1	429					13.1911	15.3909	15.9833	28.2551	24.7594	10.6452	18.0455	27.4941	11.609	15.8436	80.9941	94.5148	83.8157	115.974	85.3755	108.897	65.2247	52.4755	56.134	61.8167	52.58	52.3733	66.801	66.4788	68.1066	54.0838	56.7187	57.9682		14.3869	26.8362	83.3951	106.462	52.4763	61.0585	67.1288	56.2569		1	8.59589e-14	0.946012	-	0.384081
Nitab4.5_0000023g0070.1	XM_016593107.1	1185					0	0	0	0	0	0	0	0	0	0	0.242412	0.127646	0.256942	0	0	0.079564	0	0	0	0	0	0	0	0	0	0	0	0		0	0	0.166451	0.06907	0	0	0	0		0	NA	NA	-	NA
Nitab4.5_0000023g0080.1	XM_016611952.1	807					0.307407	0.331446	0.239371	0.365787	0.533766	0.349648	0	0.158504	0.244014	0.321204	0.759458	0.875427	0.657618	0.595156	1.45503	0.960829	0.302027	0.714438	0.36501	1.24263	0.632505	0.827811	4.41225	5.49719	7.15709	3.6037	6.1648	4.03671		0.256156	0.352686	0.957368	0.810471	0.724918	0.636554	5.68885	4.60173		1	2.30138e-07	2.59742	UP	0.00185828
Nitab4.5_0000023g0090.1		183					54.4058	123.528	32.103	5.82693	46.3267	38.8876	63.7774	0	17.8115	18.6273	115.309	158.878	74.699	142.187	112.174	166.414	47.2044	40.6628	29.6985	53.8333	5.13185	32.0397	192.376	151.976	196.963	367.457	229.022	239.563		49.8773	17.3846	100.727	155.826	25.9448	43.5787	180.439	278.681		1	0.000140124	2.12218	UP	8.2328e-10
Nitab4.5_0000023g0100.1	XM_016611962.1	657					15.1733	16.9783	20.3972	33.3325	17.8083	19.736	16.0485	32.4299	18.6856	22.3787	77.7947	85.951	91.6875	96.3073	87.8702	81.4737	104.379	105.658	122.197	103.897	108.085	110.317	37.9676	31.0927	31.8787	32.3037	33.0539	27.9245		18.4854	27.8569	85.7841	87.9107	108.02	110.158	33.6464	31.094		1	0.000893387	0.373294	-	0.966491
Nitab4.5_0000023g0110.1	XM_016636962.1	1516					285.486	291.068	334.21	249.955	309.482	327.095	291.848	278.802	336.829	335.293	505.448	733.302	574.965	814.577	524.283	754.756	509.156	483.727	500.018	482.946	423.297	486.569	577.553	574.099	564.658	636.056	616.965	638.101		314.547	279.413	534.898	767.545	464.531	497.373	572.103	630.374		1	0.0332767	0.280506	-	0.000107347
Nitab4.5_0000023g0120.1	XM_016622553.1	4581					1.80451	1.84746	3.70377	1.77801	0.918232	1.98587	1.21445	1.93968	3.70571	3.53696	7.07999	6.02794	6.1617	5.77069	8.03688	6.1854	10.4869	13.8275	12.6012	10.9242	12.5471	11.8665	2.08599	1.97503	1.9152	2.45732	2.86554	2.8902		2.54267	1.54531	7.09286	5.99467	12.747	11.3374	1.99208	2.73769		1	7.25081e-06	-0.571065	-	0.0685937
Nitab4.5_0000023g0130.1	XM_016584854.1	522					0	0	0	0	0	0	0	0	0	0	0.123685	0.537147	0.160249	1.51113	0.403862	0.618802	7.25419	1.56096	3.95649	4.09622	1.71662	0.714266	0	0	0	0	0	0		0	0	0.229265	0.889026	1.33062	5.1023	0	0		1	1	-5.10259e-16	-	1
Nitab4.5_0000023g0140.1	XR_001642985.1	906					0.994164	1.31315	1.19209	0.646557	1.32656	1.95395	1.12319	3.70492	2.72949	2.66684	8.61591	7.64667	8.58573	9.40214	6.34068	9.56303	8.91756	10.4418	12.2117	9.40803	9.83235	9.35872	5.20066	6.12612	6.40757	4.59685	4.26403	5.23472		1.71041	1.89268	7.84744	8.87061	9.87764	10.1791	5.91145	4.69853		1	1.41608e-06	1.11741	UP	0.000164364
Nitab4.5_0000023g0150.1		1224					0	0	0	0	0	0	0	0	0	0	0.056915	0	0.079836	0	0	0	0	0	0	0	0	0.085822	0	0.41763	0.178835	0	0.089581	0		0	0	0.0455837	0	0.0286073	0	0.198822	0.0298603		0	NA	NA	-	NA
Nitab4.5_0000023g0160.1	XM_016604006.1	183					0	0	0	0	0	0	0	0	0	0	0	0	0	0	0	0	0	0	0	0	0	0	0	0	0	0	0	0		0	0	0	0	0	0	0	0		0	NA	NA	-	NA
Nitab4.5_0000023g0170.1	XM_016647452.1	2283					2.02435	1.78862	3.3099	3.8284	1.45383	1.61971	1.02073	2.71288	3.0037	3.46632	14.3679	12.0798	12.4946	10.8863	13.0445	13.5175	13.6015	19.1944	17.5251	17.6274	18.3859	19.5725	4.42261	5.13363	5.33725	5.64585	6.09018	4.25558		2.31905	2.66504	13.3024	12.1612	19.0509	16.2514	4.96449	5.33054		1	0.00217611	0.510116	-	0.00664698
Nitab4.5_0000023g0180.1		273					19.824	18.8511	17.1297	25.8324	32.4894	16.9339	14.669	41.1746	34.6332	38.0304	19.4235	25.8375	5.57059	18.9581	17.296	28.4752	22.0847	9.4878	10.3943	10.2455	16.449	16.4471	0	0	0	0	0	0		22.8673	33.1655	14.0967	24.4236	14.128	14.2415	0	0		1	2.19072e-29	-3.82742	DOWN	5.47425e-25
Nitab4.5_0000023g0190.1	XM_016647449.1	603					0	0	0	0	0	0	0	0	0	0	0	0	0	0	0	0	0	0	0	0	0	0	0	0	0	0	0	0		0	0	0	0	0	0	0	0		0	NA	NA	-	NA
Nitab4.5_0000023g0200.1		276					0	0	0	0	0	0	0	0	0	0	0	0	0	0	0	0	0	0	1.10843	0	0	0	0	0	0	0	0	0		0	0	0	0	0	0.369476	0	0		0	NA	NA	-	NA
Nitab4.5_0000023g0210.1	XM_016659727.1	540					0	0	0	0	0	0	0	0	0	0	0	0	0	0	0	0	0	0	0	0	0	0	0	0	0	0	0	0		0	0	0	0	0	0	0	0		0	NA	NA	-	NA
Nitab4.5_0000023g0220.1	XM_016647450.1	413					0	0	0	0	0	0	0	0	0	0	0	0	0	0	0	0	0	0	0	0	0	0	0	0	0	0	0	0		0	0	0	0	0	0	0	0		0	NA	NA	-	NA
Nitab4.5_0000023g0230.1		1104					0	0	0	0	0	0	0	0	0	0	0	0	0	0	0	0	0	0	0	0	0	0	0	0	0	0.183531	0	0		0	0	0	0	0	0	0	0.061177		0	NA	NA	-	NA
Nitab4.5_0000023g0240.1	XR_001647981.1	492					0.31605	0.417205	0.466226	3.21569	5.08334	0.645437	0.762776	3.37669	1.03469	0.541043	0.386451	0.978882	0.500696	0	0.630611	0.483359	0	0	0	0.284295	0.596232	0	1.87943	2.35014	2.36626	2.79082	1.62532	0.852592		0.597633	3.89191	0.505919	0.487414	0.198744	0.094765	2.19861	1.75624		1	0.192879	0.685265	-	0.0230514
Nitab4.5_0000023g0250.1	XM_016607472.1	903					0	0	0	0	0	0	0	0	0	0	0	0	0	0	0	0	0	0	0	0	0	0	0	0	0	0	0	0		0	0	0	0	0	0	0	0		0	NA	NA	-	NA
Nitab4.5_0000023g0260.1	XM_016582785.1	1064					0.180902	0	0	0	0	0	0	0	0.190312	0	0	0.165195	0.09159	0	0	0	0.69223	1.64462	1.47917	1.84444	1.45705	0.759407	0	0	0	0	0	0		0.0530306	0	0.03053	0.055065	1.28703	1.33861	0	0		1	0.281193	-0.52744	-	1
Nitab4.5_0000023g0270.1	XM_016603373.1	2445					5.28352	6.45938	6.36381	2.26239	1.05296	5.43013	4.90719	2.01843	10.104	7.27323	15.4616	12.3318	13.3303	13.0459	17.4598	13.7113	17.6751	24.0387	20.6879	19.1973	22.7562	19.8973	17.4668	19.5265	18.7655	18.157	18.006	15.3926		6.54589	1.77793	15.4172	13.0297	22.2307	19.1868	18.5863	17.1852		1	8.54948e-09	0.759642	-	1.15177e-42
Nitab4.5_0000023g0280.1		246					0	0	0	0	0	0	0	0	0	0	0	0	0	0	0	0	0	0	0	0	0	0	0	0	0	0	0	0		0	0	0	0	0	0	0	0		0	NA	NA	-	NA
Nitab4.5_0000023g0290.1		240					0	0	0	0	0	0	0	0	0	0	0	0	0	0	0	0	0	0	0	0	0	0	0	0	0	0	0	0		0	0	0	0	0	0	0	0		0	NA	NA	-	NA
Nitab4.5_0000023g0300.1		351					0	0	0	0	0	0	0	0	0	0	0	0	0	0	0	0	0	0	0	0	0	0	0	0	0	0	0	0		0	0	0	0	0	0	0	0		0	NA	NA	-	NA
Nitab4.5_0000023g0310.1	XM_016576844.1	777					40.324	41.9451	54.4959	18.4833	8.48358	39.7288	33.4661	20.4868	66.0516	56.1513	93.3114	62.0282	105.963	54.479	105.269	65.6284	75.0574	75.9524	77.9171	80.8335	96.0279	89.5748	39.8655	37.5601	42.7253	32.8833	35.3623	29.8182		47.4518	15.8179	101.514	60.7118	87.185	77.936	40.0503	32.6879		1	0.00508133	-0.313342	-	5.58287e-08
Nitab4.5_0000023g0320.1	XM_016649951.1	1452					2.36935	3.18328	3.96485	0.260717	0.054041	3.28301	1.78888	0.309445	2.03386	1.82061	0.238767	0.077651	0.356988	0.170838	3.38278	0.047533	0.868325	3.9507	0.736977	2.34953	2.29728	1.65724	1.18726	0.762412	0.688866	2.15518	2.03033	1.4025		2.63483	0.208068	1.32618	0.098674	2.63507	1.31828	0.879511	1.86267		1	0.00247529	-1.35817	DOWN	6.14687e-05
Nitab4.5_0000023g0330.1	XM_016603331.1	345					0	0	0	0	0	0	0	0	0	0	0	0	0	0	0	0.408735	2.89852	6.74146	7.29437	10.097	6.05018	6.13814	0.529079	0	0	0	0	0		0	0	0	0.136245	6.30993	6.76328	0.17636	0		1	0.326634	0.394513	-	1
Nitab4.5_0000023g0340.1		240					0	0	0	0	0	0	0	0	0	0	0	0	0	0	0	0	0	0	0	0	0	0	0	1.63415	0	0	0	0		0	0	0	0	0	0	0.544716	0		1	NA	NA	-	NA
Nitab4.5_0000023g0350.1	XR_001642092.1	552					0.227594	0.4807	0.895303	0	0	0	0	1.08072	0.662314	0.389616	4.45265	5.63929	5.28822	6.60895	4.74298	2.78461	5.48524	4.81959	7.73029	5.73234	6.29725	7.1483	1.13076	1.60185	0.815342	1.27091	1.88261	1.99257		0.379361	0.36024	4.82795	5.01095	6.08838	6.31595	1.18265	1.71536		1	0.080749	1.0906	-	0.0035381
Nitab4.5_0000023g0360.1	XM_016597665.1	264					0	0	0	0	0	0	0	0	0	0	0	0	0	0	0	0	0	0	0	0	0	0	0	0	0	0	0	0		0	0	0	0	0	0	0	0		0	NA	NA	-	NA
Nitab4.5_0000023g0370.1	XR_001642092.1	273					0.634734	0	0	2.71923	0	1.29625	4.37688	1.29172	1.38534	2.17319	3.10449	15.7274	9.38526	12.6388	7.59886	22.0036	12.8501	17.79	16.1692	6.85151	22.7512	14.9519	0	0	0	0	0	0		1.40948	1.33698	6.6962	16.7899	18.4977	11.9569	0	0		1	0.0200938	-1.08814	DOWN	0.0862134
Nitab4.5_0000023g0380.1	XM_016597666.1	1800					0	0	0.0446	0	0	0	0	0	0	0	0.161737	0.219041	0.055549	0	0.319193	0.447224	0.162504	0	0.040539	0.348512	0.047938	0.085529	0.201974	0.468622	0.201257	0.127584	0.303194	0.111312		0.00637143	0	0.178826	0.222088	0.044489	0.183852	0.290618	0.180697		0	3.61096e-06	2.46435	UP	0.000644636
Nitab4.5_0000023g0390.1	XM_016623467.1	276					0	0	0	0	0	0	0	0	0	0	0	0	0	0	0	0	0	0	0	0	0	0	0	0	0	0	0	0		0	0	0	0	0	0	0	0		0	NA	NA	-	NA
Nitab4.5_0000023g0400.1	XM_016630000.1	462					0	0	0	0	0	0	0	0	0	0	0	0	0	0	0	0	0	0	0	0	0	0	0	0	0	0	0	0		0	0	0	0	0	0	0	0		0	NA	NA	-	NA
Nitab4.5_0000023g0410.1		351					0	0	0	0	0	0	0	0	0	0	0	0	0	0	0	0	0	0	0	0	0	0	0	0	0	0	0	0		0	0	0	0	0	0	0	0		0	NA	NA	-	NA
Nitab4.5_0000023g0420.1	XM_016597665.1	1932					0.189201	0.04025	0.057913	0	0	0.103031	0	0.060971	0	0.212423	1.09207	1.77454	0.812606	1.31548	0.89288	2.16555	0.738836	1.35408	0.613971	1.39842	1.22686	0.774388	0.265519	0.671172	0.636163	0.801531	0.56159	0.807437		0.0861169	0.0203237	0.932517	1.75186	1.11844	0.917076	0.524285	0.723519		1	0.000212981	1.86218	UP	7.34042e-08
Nitab4.5_0000023g0430.1	XM_016597664.1	2139					0.611884	0.566386	0.801606	1.21382	0.108088	0.51028	0.181491	0.900441	0.906227	1.43974	1.63024	0.833421	1.55824	1.45613	1.89009	1.00288	2.73902	2.90215	2.07343	2.05417	2.64187	3.11552	1.41075	1.84538	1.35983	1.48944	1.92806	1.15868		0.716803	0.740782	1.69286	1.09748	2.88651	2.28888	1.53866	1.52539		1	0.0605783	0.701924	-	0.0320871
Nitab4.5_0000023g0440.1	XM_016630000.1	345					0	0	0	0	0	0	0	0	0	0	0	0	0	0.246489	0	0	0	0	0	0	0	0	0	0	0	0	0	0		0	0	0	0.082163	0	0	0	0		0	NA	NA	-	NA
Nitab4.5_0000023g0450.1	XM_016623521.1	1917					1.39365	1.01529	0.665448	0.144561	0.398209	0.544476	0.348559	0.203945	0.641233	0.829633	2.35137	1.46257	1.60207	2.22335	2.1896	1.21596	3.91652	4.09652	2.85845	3.29022	3.09948	3.33259	0.896058	0.546016	0.987979	0.856523	0.733936	0.965118		0.776899	0.248905	2.04768	1.63396	3.50953	3.35506	0.810018	0.851859		1	0.965306	0.0229539	-	0.000129348
Nitab4.5_0000023g0460.1	XM_016588308.1	579					0	0	0	0	0	0	0.104627	0.154394	0	0	0.494792	0.537127	0.320498	0.188827	0.605487	0.928204	0.21941	0.141753	0	0.136484	0.143119	0	0.375544	0	0	0	0	0.207414		0.0149467	0.0514647	0.473592	0.551386	0.0949573	0.118631	0.125181	0.069138		1	NA	NA	-	NA
Nitab4.5_0000023g0470.1	XM_016638298.1	702					0.379323	0.320467	0	0	0	0	0.418506	0.154419	0	0.129872	0.633164	1.0743	0.480748	1.18825	0.70502	0.770511	0.219474	0.850517	0.414227	0.545937	0.572478	1.18478	0.563316	0.338854	0.380588	0.172577	0.739622	0.204701		0.17831	0.051473	0.606311	1.01102	0.869257	0.393213	0.427586	0.3723		1	0.178439	0.752081	-	0.0631805
Nitab4.5_0000023g0480.1		667					0	0	0	0	0	0	0	0	0	0	3.2158	2.95392	2.24349	1.88827	3.73384	2.16581	0.658229	0.425258	0.276082	0.682421	0.549601	0.893538	0.184274	0.169427	0	0	0	0		0	0	3.06438	2.336	0.622799	0.538911	0.1179	0		1	0.068966	0.783528	-	1
Nitab4.5_0000023g0490.1	XM_016621468.1	288					0	0	0	0	0	0	0	0	0	0	3.02877	9.04186	0.981038	8.09193	4.94235	6.62949	0	0	0.845079	0.83555	2.62851	0	0	0	0	0	0	0		0	0	2.98405	7.92109	0.87617	0.56021	0	0		1	1	-2.93374e-16	-	1
Nitab4.5_0000023g0500.1		369					0	0	0	0	0	0	0	0	0	0	0	0	0	0	0	0	0	0	0	0	0	0	0	0	0	0	0	0		0	0	0	0	0	0	0	0		0	NA	NA	-	NA
Nitab4.5_0000023g0510.1	XM_016589195.1	459					0	0	0	0	0	0	0	0.263067	0	0	0	0	0	0	0	0	0	0	0	0	0	0	1.10052	1.55394	1.24398	2.19502	0.644968	0		0	0.087689	0	0	0	0	1.29948	0.946664		1	NA	NA	-	NA
Nitab4.5_0000023g0520.1	XM_016655761.1	3276					0.195379	0.967869	0.455003	0.39875	0.99025	0.219455	0.418291	3.60276	0.334903	0.355371	1.28007	1.51747	1.19993	1.35279	1.29693	1.05034	0.664974	1.25968	1.0018	1.02175	0.926088	0.874937	1.23049	1.28166	1.38977	1.15577	1.22751	0.954558		0.420896	1.66392	1.25898	1.30687	1.02024	0.896175	1.30064	1.11261		1	0.00128379	1.05626	UP	0.84552
Nitab4.5_0000023g0530.1	XR_001652559.1	1001					0.886149	0.604411	0.996504	0.890579	0.944413	0	0	1.24731	0.25727	0.300111	1.26317	1.06806	0.481717	2.05617	1.30675	0.592211	1.30965	1.21301	0.756209	1.86537	1.04637	1.40915	1.72797	0.993035	1.69166	2.13905	1.08808	1.22426		0.434921	1.02743	1.01721	1.23881	1.22284	1.31041	1.47089	1.48379		1	0.00447382	1.64083	UP	0.67691
Nitab4.5_0000023g0540.1	XM_016631409.1	690					0	0	0.170562	1.13956	0.706952	0	0.125013	2.87387	0.215729	0	2.67255	2.67485	2.67654	3.77463	2.68063	6.40715	0.28634	0.168019	0.149293	0.251388	0.130217	0.357443	1.62231	0.613179	1.25263	0.928838	1.73447	0.960448		0.0730434	1.57346	2.67657	4.28554	0.21856	0.229007	1.16271	1.20792		1	9.98284e-06	2.19777	UP	0.711197
Nitab4.5_0000023g0550.1	XM_016620195.1	426					0.108193	0.457029	0.212807	1.39061	1.43309	1.32571	0.298424	1.98161	0.236137	0.185215	0.705565	1.91491	2.74245	4.57801	2.87836	3.97124	0	0.20216	0	0	0	0.766091	3.98319	1.15133	2.28353	3.01064	5.57708	4.51558		0.40336	1.60177	2.10879	3.48805	0.32275	0	2.47268	4.36776		1	0.0185001	1.12547	UP	0.57321
Nitab4.5_0000023g0560.1	XM_016596074.1	2181					0.11617	0.258523	0.443446	0.987993	0.401908	0.392012	0.126971	4.19531	0.570711	0.145173	2.15256	3.49151	3.0745	4.3265	2.36135	3.84865	0.047118	0.057228	0.184489	0.202334	0.207038	0.105631	1.0773	1.46688	1.53907	3.92777	3.33067	3.31862		0.293287	1.86174	2.52947	3.88888	0.123299	0.144647	1.36108	3.52569		1	0.000515316	1.37029	UP	0.0842932
Nitab4.5_0000023g0570.1	XM_016623521.1	897					0	0.468628	0.697435	0.454827	0.287107	0.154931	0	0.278353	0.165578	0.2593	0.89596	1.02896	0.439972	0.361919	0.578802	0.872899	0.909767	1.78802	0.934635	1.28317	2.0615	0.309204	0	0	0.960823	0.22971	0.273365	0.574001		0.24941	0.340096	0.638245	0.754593	1.38624	1.04253	0.320274	0.359025		1	0.65359	-0.32445	-	0.99066
Nitab4.5_0000023g0580.1	XM_016630192.1	753					0	0	0	0	0	0	0	0	0	0	0	0.142257	0.171391	0	0	0	0.924117	1.17581	1.14644	0.844388	0.773662	1.17121	0	0	0	0.172577	0	0		0	0	0.0571303	0.047419	1.04023	0.971648	0	0.0575257		1	1	-1.11035e-16	-	0.478476
Nitab4.5_0000023g0590.1	XM_016630192.1	270					0	0.718188	0	0	0	0	0	0	0	0	0	1.20379	0	0	0	1.38678	0	0	0	0	1.28296	0	0	0	0	0	0	0		0.102598	0	0	0.863524	0.427654	0	0	0		1	NA	NA	-	NA
Nitab4.5_0000023g0600.1	XM_016638298.1	195					0	0	0	0	0	0	0	0	0	0	0	0	0	0	0	0	0	0	0	0	0	0	0	0	0	0	0	0		0	0	0	0	0	0	0	0		0	NA	NA	-	NA
Nitab4.5_0000023g0610.1	XR_001652559.1	1056					1.39714	0.663743	2.27227	9.04521	5.11102	2.67085	0.893075	3.85534	2.69705	2.40882	7.83033	7.78619	5.34183	7.0526	5.65564	7.36168	7.27777	10.1852	11.0765	5.98294	8.84203	9.33051	2.99673	2.63239	2.88707	1.77827	2.65271	2.41634		1.85756	6.00386	6.27593	7.40016	9.45257	8.11241	2.83873	2.28244		1	0.409799	0.205255	-	1.81245e-05
Nitab4.5_0000023g0620.1	XM_016578066.1	2043					0.049676	0.146849	0.031032	0.041621	0.192487	0.141651	0	0.089761	0.227091	0.025112	0.412274	0.39434	0.11227	0.220146	0.206811	0.357682	0.043292	0.027433	0	0	0.128887	0.068721	0.239953	0.207672	0.182	0.128286	0.402674	0.332803		0.088773	0.107956	0.243785	0.324056	0.0750137	0.0144307	0.209875	0.287921		0	0.0886318	0.968153	-	0.260181
Nitab4.5_0000023g0630.1	XM_016623521.1	297					0	0	0	0	0	0	0	0	0	0	0	0	0	0	0	0	0	0	0	0	0	0	0	0	0	0	0	0		0	0	0	0	0	0	0	0		0	NA	NA	-	NA
Nitab4.5_0000023g0640.1		189					0	0	0	0	0	0	0	0	0	0	0	0	0	0	0	0	0	0	0	0	0	0	0	0	0	0	0	0		0	0	0	0	0	0	0	0		0	NA	NA	-	NA
Nitab4.5_0000023g0650.1	XM_016623521.1	1155					0	0	0	0	0	0	0	0	0	0	0.123727	0	0.278769	0	0.053087	0	0	0	0.145097	0	0.071869	0	0.086552	0	0	0	0.098538	0		0	0	0.151861	0	0.0239563	0.0483657	0.0288507	0.032846		0	NA	NA	-	NA
Nitab4.5_0000023g0660.1	XR_001652559.1	612					0	0.080117	0	0	0	0	0	0.154388	0	0	0.247369	0	0.320498	0.188918	0	0	0	0	0	0	0	0.178708	2.62881	4.06624	2.10058	4.64731	2.21887	6.22243		0.0114453	0.0514627	0.189289	0.0629727	0.0595693	0	2.93188	4.36287		1	1.46694e-17	3.45611	UP	1.28133e-13
Nitab4.5_0000023g0670.1	XM_016623521.1	333					0	0	0	0	0	0	0	0	0	0	0	0	0	0	0.61035	0	0	0	0.417449	0	0.432807	0	0	0	0	0	0	0		0	0	0.20345	0	0.144269	0.13915	0	0		0	NA	NA	-	NA
Nitab4.5_0000023g0680.1	XM_016655318.1	1647					1.05639	1.33892	1.19499	0.190407	0.42883	0.901207	0.649896	0.640172	1.05765	1.67876	24.3752	17.1784	22.9005	16.9587	23.1529	20.4546	25.4607	24.4312	31.5882	28.5625	26.83	25.245	5.7638	6.87159	6.92465	3.77956	3.56623	3.29478		1.1254	0.419803	23.4762	18.1972	25.5021	28.5371	6.52001	3.54686		1	4.30832e-16	1.42083	UP	1.56668e-20
Nitab4.5_0000023g0690.1		858					1.21383	2.8842	1.79061	4.22511	5.16792	2.94368	2.19716	2.00705	2.48368	7.6283	5.56581	5.23649	9.61495	2.0771	5.85304	6.34272	6.36288	10.4849	7.04008	10.9187	5.43854	8.39926	7.4677	6.21296	8.29623	10.3638	11.3801	8.67036		3.02021	3.80003	7.01127	4.5521	8.10758	8.10723	7.32563	10.1381		1	0.00967784	0.842023	-	0.0114219
Nitab4.5_0000023g0700.1	XM_016587000.1	1227					10.1723	10.608	9.98585	9.34479	6.70091	9.17444	8.80403	8.58581	10.1127	10.5213	45.5299	40.7721	47.9675	44.2336	40.5121	45.5341	66.6604	64.9774	73.7413	65.5648	66.7314	69.9837	44.4974	44.8566	43.8823	40.8436	39.9325	43.5814		9.91125	8.2105	44.6698	43.5133	67.2308	68.6555	44.4121	41.4525		1	2.62988e-30	1.16707	UP	1.36868e-32
Nitab4.5_0000023g0710.1	XM_016586999.1	744					0.742846	0.643329	0.687295	1.89967	2.71495	0.519239	0.731185	2.17644	1.08874	1.46161	5.14927	16.7893	7.20003	18.0007	7.22139	13.3827	11.5976	9.89719	14.6873	9.79231	10.2701	7.97961	14.8152	16.9069	13.181	14.4114	17.6627	16.7959		0.839177	2.26369	6.52356	16.0576	9.38229	12.0257	14.9677	16.29		1	5.96605e-33	2.20204	UP	1.83673e-09
Nitab4.5_0000023g0720.1	XM_016587003.1	632					10.7707	13.5393	8.08543	9.79283	7.19549	10.2884	10.0722	6.75808	19.1515	18.5389	27.251	26.8645	18.7093	29.2007	30.7832	21.1913	30.2971	21.7531	28.7205	25.497	32.4011	31.469	7.13641	6.9465	2.48252	6.7305	7.21098	6.22249		12.9209	7.91546	25.5812	25.7522	28.5411	28.1715	5.52181	6.72133		1	3.62677e-09	-1.23161	DOWN	0.132992
Nitab4.5_0000023g0730.1		240					10.7107	9.01887	37.4532	0	4.50399	12.12	4.63066	2.42197	25.9751	22.5348	1.9403	2.12554	5.02718	2.96223	6.33216	24.2684	0	2.22362	4.33103	0	0	0	3.31932	17.9756	11.6623	15.157	12.6414	7.09356		17.4919	2.30865	4.43321	9.78538	0.741208	1.44368	10.9858	11.6307		1	0.633577	-0.279398	-	0.00671059
Nitab4.5_0000023g0740.1	XM_016600269.1	1815					0.204422	0.39662	0.331155	0.146379	0.263061	0.062459	0.223401	0.048697	0.334665	0.266722	4.66276	10.517	4.04125	10.9598	3.99879	14.6095	7.22793	11.6982	5.68254	10.239	7.08416	8.4673	8.67267	9.38431	8.94343	6.96222	6.81573	7.43878		0.259921	0.152712	4.23427	12.0288	9.08323	7.7165	9.00013	7.07224		1	5.67861e-28	3.37316	UP	2.56716e-24
Nitab4.5_0000023g0750.1	XM_016617272.1	610					0	0	0	0	0.143553	0	0.104627	0	0	0	0	0	0	0	0	0	0	0	0	0	0	0	0	0	0	0	0	0		0.0149467	0.047851	0	0	0	0	0	0		0	NA	NA	-	NA
Nitab4.5_0000023g0760.1	XM_016600270.1	1424					1.39508	1.3745	1.00978	1.64373	1.30666	1.70194	0.995426	3.39951	1.99129	0.791426	7.96579	10.063	6.50614	12.3288	5.83529	17.3381	14.0728	12.1082	13.2822	9.37262	11.4983	12.4049	6.34767	7.36581	7.80256	5.16075	5.27686	6.08727		1.32278	2.11664	6.76907	13.2433	12.0038	12.2425	7.17201	5.50829		1	8.73896e-16	1.4886	UP	4.50059e-05
Nitab4.5_0000024g0010.1		510					0	0	0	0	0	0	0	0	0	0	0	0	0	0	0	0	0	0	0	0	0	0	0	0	0	0	0	0		0	0	0	0	0	0	0	0		0	NA	NA	-	NA
Nitab4.5_0000024g0020.1	XM_016628723.1	1797					0	0	0	0	0	0	0	0	0	0.0123	0.048756	0.032073	0.038369	0.044125	0.049636	0.059573	0	0.020039	0.01965	0	0.03726	0	0	0.091629	0.06344	0.030539	0	0.198472		0.00175714	0	0.045587	0.045257	0.0190997	0.00655	0.0516897	0.076337		0	NA	NA	-	NA
Nitab4.5_0000024g0030.1	XM_016627381.1	3288					0.784941	0.762359	1.81411	1.55166	2.01928	1.75761	0.400606	2.18381	2.05741	2.35532	4.5818	5.78318	5.07746	6.29225	5.05135	5.92072	4.96626	6.34074	6.81201	5.8141	5.98285	5.93392	7.60132	8.12764	8.20282	8.92235	9.11558	8.20989		1.41891	1.91825	4.90354	5.99872	6.08584	5.86412	7.97726	8.74927		1	4.50376e-12	1.53421	UP	1.92547e-06
Nitab4.5_0000024g0040.1	XM_016627367.1	213					0	0	0	0	0	0	0	0	0	0	3.10449	0	0	0	0	0	0	0	0	0	0	0	7.91531	1.87624	11.3383	0	0	0		0	0	1.03483	0	0	0	7.0433	0		1	NA	NA	-	NA
Nitab4.5_0000024g0050.1	XM_016640221.1	1422					7.0508	6.19218	9.66517	8.21107	5.70404	7.39316	3.26001	8.61927	16.8504	14.2343	20.639	25.0569	24.1351	23.6061	20.7868	29.1215	63.1914	69.0934	74.9547	70.9998	66.4341	73.0471	42.9419	45.1065	43.8944	49.7145	47.394	44.7257		9.23514	7.51146	21.8536	25.9282	69.5249	69.7153	43.9809	47.2781		1	2.39101e-19	1.35943	UP	1.92837e-19
Nitab4.5_0000024g0060.1		318					0	0	0	0	0	0	0	0	0	0	0	0	0	0	0	0	0	0	0	0	0	0	0	0	0	0	0	0		0	0	0	0	0	0	0	0		0	NA	NA	-	NA
Nitab4.5_0000024g0070.1	XM_016633623.1	378					0	0	0	0	0	0	0	0	0	0	0	0	0	0	0	0	0	0	0	0	0	0	0	0	0	0	0	0		0	0	0	0	0	0	0	0		0	NA	NA	-	NA
Nitab4.5_0000024g0080.1	XR_001645616.1	1161					0	0	0	0	0	0	0	0	0	0	0	0	0	0	0	0	0	0	0	0	0	0	0	0	0	0	0	0		0	0	0	0	0	0	0	0		0	NA	NA	-	NA
Nitab4.5_0000024g0090.1		204					0	0	0	0	0	0	0	0	0	0	0	0	0	0	0	0	0	0	0	0	0	0	0	0	0	0	0	0		0	0	0	0	0	0	0	0		0	NA	NA	-	NA
Nitab4.5_0000024g0100.1	XM_016624133.1	3417					0.696823	0.58243	1.34298	0.848775	0.85061	0.834989	0.5196	0.911927	1.2073	1.26146	5.97424	5.20924	4.28285	4.19886	4.94113	5.15952	9.58828	12.1401	9.39686	8.86297	11.9438	10.5442	7.89214	8.84591	9.26511	8.72861	8.02215	6.61716		0.920798	0.870437	5.06607	4.85588	11.5427	9.2827	8.66772	7.78931		1	1.47209e-57	1.94219	UP	1.5908e-39
Nitab4.5_0000024g0110.1	XM_016650260.1	927					15.6717	11.1296	15.6002	16.8391	10.5777	11.4206	15.6759	14.6916	16.1482	12.9449	44.6654	66.4615	49.9127	67.8135	51.6012	68.7581	56.0944	54.0143	51.6984	58.0694	55.6656	57.5724	73.2842	70.9073	69.8511	78.1775	76.2893	81.7735		14.0844	14.0361	48.7265	67.6777	55.7507	55.2874	71.3475	78.7468		1	4.27218e-17	1.08721	UP	7.51989e-17
Nitab4.5_0000024g0120.1	XM_016659060.1	1917					0.373342	0.588342	1.10826	0.573378	0.497199	0.874055	0.157113	0.835569	0.927797	0.417183	4.55701	4.82763	4.33124	3.1128	4.76755	4.63382	3.9749	3.48612	3.3749	3.9886	3.00583	3.77768	3.33246	4.02177	3.51054	2.63846	3.88477	1.98253		0.635157	0.635382	4.55194	4.19141	3.42321	3.77947	3.62159	2.83525		1	1.35664e-10	1.67587	UP	1.52659e-05
Nitab4.5_0000024g0130.1	XM_016659064.1	363					0	0	0	0.652943	0	0.652705	1.31948	0	0	0	0	0.241571	0	0	0	0	0.744645	1.26522	0.480596	0.24104	0	0.639345	1.84571	1.17411	0.391964	1.45724	0	0		0.281741	0.217648	0	0.0805237	0.634856	0.48876	1.13726	0.485747		1	NA	NA	-	NA
Nitab4.5_0000024g0140.1	XR_001649148.1	300					0.746746	0	0.734382	0	0	1.525	0	0	0	3.19587	26.816	34.6231	21.2924	18.6373	26.8249	31.2133	8.65872	4.91038	6.81885	6.73117	12.7237	3.51943	22.8665	19.4012	12.7375	30.2803	32.2758	24.9588		0.885999	0	24.9778	28.1579	7.05118	7.40291	18.3351	29.1717		1	2.2614e-10	2.706	UP	2.48737e-16
Nitab4.5_0000024g0150.1	XM_016638769.1	1362					0	0.04317	0	0	0	0	0	0	0	0	0.32178	0	0.082483	0	0.167924	0.1325	0	0.056247	0.224575	0.057499	0.170197	0.074712	0.32195	0	0.141893	0.060188	0	0.228222		0.00616714	0	0.190729	0.0441667	0.100385	0.0940247	0.154614	0.0961367		0	NA	NA	-	NA
Nitab4.5_0000024g0160.1	XM_016654488.1	876					8.48086	7.16481	11.0127	7.29223	7.61462	6.32571	6.98454	5.8024	11.4396	12.9651	20.6647	13.258	22.4983	14.653	20.3604	10.6526	20.9734	20.2977	19.9932	20.0469	23.5353	19.892	35.6376	38.7022	37.6831	34.8897	35.1361	32.4209		9.19619	6.90308	21.1745	12.8546	21.2416	20.3378	37.341	34.1489		1	2.93093e-22	1.16889	UP	5.71903e-24
Nitab4.5_0000024g0170.1	XM_016592247.1	969					0	0	0	0	0	0	0	0	0	0	0	0	0	0	0	0	0.10693	0	0	0	0	0	0	0	0	0	0	0		0	0	0	0	0	0.0356433	0	0		0	NA	NA	-	NA
Nitab4.5_0000024g0180.1	XM_016609276.1	648					0.242496	0.885642	0	30.4482	12.4929	0	0	2.082	0.551874	0	12.3823	11.8396	12.3794	10.1086	11.8024	10.6267	37.8749	31.669	39.6099	32.2385	24.9518	30.1768	4.91582	3.3851	3.56596	5.2724	6.50241	6.02412		0.240002	15.0077	12.188	10.8583	28.9325	36.5744	3.95563	5.93298		1	7.28563e-07	2.99882	UP	0.437108
Nitab4.5_0000024g0190.1	XM_016591278.1	1132					0.031063	0	0	25.4378	11.9779	0.064321	0	10.0866	0.070234	0.580124	0	0.053278	0	0	0	0	0.087226	0.061174	0	0	0.053914	0.071551	0.208495	0.142575	0	7.84675	9.53885	9.33809		0.106535	15.8341	0	0.0177593	0.062213	0.0290753	0.117023	8.9079		1	0.62657	0.317267	-	0.372168
Nitab4.5_0000024g0200.1	XM_016627293.1	893					1.62296	1.21207	1.46815	1.45435	1.46667	1.25705	0.525891	0.653007	1.24314	1.44119	8.53562	12.5174	7.2815	13.0865	5.27456	14.8775	8.81544	9.25989	8.55071	13.1517	9.7069	12.1206	18.378	16.6842	20.1798	16.9201	19.1196	14.1967		1.25292	1.19134	7.03056	13.4938	10.3625	10.1726	18.414	16.7455		1	1.28115e-24	2.08229	UP	5.88213e-18
Nitab4.5_0000024g0210.1		414					0	0	0	0	0	0	0	0	0	0	0	0	0	0	0	0	0.946078	1.09856	0.288717	0.306869	0.171542	0.218746	0	0	0	0	0	0		0	0	0	0	0.496284	0.513888	0	0		1	NA	NA	-	NA
Nitab4.5_0000024g0220.1	XM_016608925.1	664					45.0448	38.9815	43.3464	58.8585	46.813	38.0806	41.0731	69.0469	34.9349	33.3933	703.515	785.801	725.366	907.929	569.178	714.68	618.591	448.856	644.897	604.54	556.72	508.588	131.094	106.5	130.546	99.8735	102.16	103.21		39.265	58.2395	666.02	802.803	504.721	622.676	122.713	101.748		1	4.23773e-18	1.00404	UP	0.000246593
Nitab4.5_0000024g0230.1	XM_016605808.1	288					0	5.25225	0	0	0	0	0	0	0	1.59014	0	0	0	0	0	0	3.17566	0	2.22735	0	0	0	0	0	0	0	0	0		0.977484	0	0	0	0	1.801	0	0		1	NA	NA	-	NA
Nitab4.5_0000024g0240.1	XM_016594209.1	432					0	0.441962	0	0	0	0	0	0	0	0	0	0	0	0	0	0	0	0	0.562881	0	0	0	0	0	0	0	0	0		0.0631374	0	0	0	0	0.187627	0	0		0	NA	NA	-	NA
Nitab4.5_0000024g0250.1	XM_016644044.1	1263					34.2321	35.841	28.2862	25.6637	26.761	33.6734	33.0909	27.6131	24.8201	26.1953	128.342	104.798	139.92	97.685	117.299	100.735	76.882	68.2578	67.7494	76.7363	64.4689	62.4073	130.998	114.942	123.812	96.4763	98.062	95.7708		30.877	26.6792	128.52	101.073	65.0447	73.7892	123.251	96.7697		1	1.97043e-12	0.955245	-	3.37614e-09
Nitab4.5_0000024g0260.1	XM_016660681.1	777					1.37382	0.492304	0.47634	10.6368	13.2146	1.50951	0.265041	4.49378	1.6947	2.20363	8.56491	9.44645	6.36418	7.1861	5.24887	10.7368	4.5324	5.06419	1.77819	4.6749	3.65933	3.03468	24.8865	24.4135	23.489	31.5328	33.3772	24.8995		1.14505	9.44839	6.72599	9.12312	3.9194	3.66183	24.263	29.9365		1	2.66654e-18	2.94986	UP	0.0180632
Nitab4.5_0000024g0270.1	XR_001658637.1	270					0	2.87275	1.33763	2.91347	0	2.77768	0	0	2.96859	0	4.54222	5.05488	4.30956	3.51825	1.92908	1.38678	0	0	5.26201	0	1.32295	3.31261	1.28624	0	1.51178	0	7.52463	0		1.42238	0.971155	3.59362	3.31997	1.54519	1.754	0.932673	2.50821		1	NA	NA	-	NA
Nitab4.5_0000024g0280.1	XM_016595159.1	870					0	0	0	0	0	0	0	0	0	0	0	0.089943	0	0.242319	0	0.174867	0.502238	0	0.126583	0	0	0.103666	1.04709	0.73095	1.01927	3.44337	1.187	2.63313		0	0	0	0.169043	0.0345553	0.209607	0.932436	2.42117		1	1.34784e-11	2.90488	UP	1.50882e-13
Nitab4.5_0000024g0290.1	XM_016611498.1	738					0	0	0	0	0	0	0	0	0	0	1.13205	0.402807	0.608895	0.884392	1.33687	0.570072	0	0.348564	0.238932	0.235826	0.428679	0.303477	0.122524	0.263011	0	0.229589	0.139323	1.27754		0	0	1.02594	0.61909	0.36024	0.158253	0.128512	0.548817		1	0.0503336	0.958184	-	0.000309206
Nitab4.5_0000024g0300.1	XM_016589369.1	1869					0.103387	0	0.287779	0	0.141619	0	0	0.148675	0.447475	0.305181	1.93581	2.53825	1.83865	3.54571	2.17456	3.57688	1.42404	1.57608	1.87334	1.50795	1.83774	1.86059	1.18206	1.30119	1.9853	0.79516	0.502151	0.880995		0.163403	0.0967647	1.98301	3.22028	1.75814	1.60178	1.48951	0.726102		1	0.000164229	2.73717	UP	0.0131735
Nitab4.5_0000024g0310.1	XM_016589373.1	711					0	0	0	0	0	0	0	0	0	0	0.371054	0.537076	0.480748	0.755308	0.403658	0.618802	0.658229	0	0.268563	0.409453	0.572478	0.178708	0	0	0	0	0	0		0	0	0.418487	0.637062	0.250395	0.445415	0	0		1	NA	NA	-	NA
Nitab4.5_0000025g0010.1	XM_016576855.1	1330					5.72303	4.64336	4.95853	1.52235	1.56424	4.84771	5.0002	3.40396	7.27308	5.57027	2.76811	6.47623	3.88219	5.95474	4.40682	5.45607	1.73537	1.18862	1.03287	0.55176	1.48682	0.913548	2.39437	2.57799	3.63417	2.97051	1.87197	1.47093		5.43088	2.16352	3.68571	5.96235	1.19633	1.10667	2.86884	2.10447		1	2.73073e-05	-0.866124	-	0.591825
Nitab4.5_0000025g0020.1		597					0	0	0	0.162515	0	0	0	0	0	0	0	0	0	0	0	0	0	0	0	0.138911	0	0	1.3144	0	0.190962	0	0	0		0	0.0541717	0	0	0	0.0463037	0.501789	0		1	NA	NA	-	NA
Nitab4.5_0000025g0030.1	XM_016645523.1	739					0.093685	0.048993	0.09681	0	0	0.217003	0	0.177265	0	0	0.74622	1.05381	1.27693	0.995784	0.967712	0.474025	1.79264	0.634773	0.931672	1.18626	1.01697	1.10932	0.21759	0.592133	0.36652	0	0	0.129294		0.065213	0.0590883	0.996953	0.841207	0.920354	1.30353	0.392081	0.043098		1	0.00643961	1.33818	UP	0.891095
Nitab4.5_0000025g0040.1	XM_016576858.1	1308					5.6588	8.31785	8.56299	12.4199	8.5988	9.78759	7.2276	14.4555	13.6595	11.8548	11.0011	17.5005	12.5213	19.6368	10.8222	18.782	15.252	15.2889	20.9632	14.8712	15.5113	15.4486	7.1078	7.1401	5.51766	5.67738	6.83466	5.73473		9.29559	11.8247	11.4482	18.6398	15.4163	17.0288	6.58852	6.08226		1	0.000101988	-0.486688	-	3.32463e-07
Nitab4.5_0000025g0050.1	XR_001644156.1	507					0.075865	0	0.746086	1.11615	2.15325	0.310637	0.732386	4.60586	1.32463	0.909103	0.247386	0.537076	0.160249	0	0.103659	0.314837	0	0	0	0	0	0	0.21987	2.18147	0	3.25595	0.759495	0.795243		0.585529	2.62508	0.170431	0.283971	0	0	0.800447	1.60356		1	0.442673	-0.567737	-	0.229105
Nitab4.5_0000025g0060.1	XM_016597112.1	420					0.071282	0.300488	0.226243	0.550469	1.23558	0.487587	0.217574	1.55769	0	0.373192	0	0	0	0	0.026493	0	0	0	0	0	0	0	0	0.727121	0.675055	1.1997	0.921269	0.60512		0.239481	1.11458	0.008831	0	0	0	0.467392	0.908696		1	0.240373	-0.738581	-	0.0513707
Nitab4.5_0000025g0070.1	XR_001646127.1	465					1.60166	0.563811	2.1002	1.5248	2.18886	1.45374	2.69976	1.62974	0.971032	1.52326	1.8859	3.46464	1.87956	2.87917	2.72219	2.17738	3.08814	1.66261	1.94289	2.08107	2.68583	0.629126	2.67966	2.41231	3.00685	1.86817	0.626327	1.30636		1.55907	1.78113	2.16255	2.8404	1.65919	2.3707	2.69961	1.26695		1	1	0.000842739	-	0.0666671
Nitab4.5_0000025g0080.1	XM_016629248.1	1010					8.0299	9.20777	8.4626	7.37714	9.07213	8.93828	11.6314	11.3412	7.52614	9.31243	2.29432	4.63934	2.32589	5.15584	2.60787	4.8695	11.9544	12.889	14.2548	11.7695	14.3342	13.126	8.97188	11.2323	9.20799	10.3573	9.00592	8.79916		9.0155	9.2635	2.40936	4.88823	13.4497	12.6596	9.80404	9.38747		1	0.0130389	-0.366978	-	0.0443348
Nitab4.5_0000025g0090.1	XM_016599844.1	1068					75.3716	63.6589	78.8225	136.189	145.35	66.0372	70.9629	234.108	85.7983	115.792	37.8232	50.1422	37.8971	43.1539	28.7824	55.7946	35.5819	36.4532	40.064	41.0588	33.298	35.3229	158.561	153.114	163.432	135.122	140.723	135.897		79.492	171.882	34.8342	49.6969	35.0247	38.9015	158.369	137.247		1	1.77809e-07	0.519465	-	0.0132929
Nitab4.5_0000025g0100.1	XM_016629247.1	1425					1.41442	0.957219	4.57562	2.81268	0.880572	1.78421	0.805224	6.03616	4.39237	6.15387	2.2686	1.57757	2.22895	1.54303	1.48897	1.51934	5.71271	6.96612	7.02656	5.11654	6.21801	5.27512	5.02236	4.21303	5.79596	5.07135	4.5163	3.97217		2.86899	3.24314	1.99551	1.54665	6.15309	5.95193	5.01045	4.51994		1	0.0380874	0.64322	-	0.195595
Nitab4.5_0000025g0110.1	XM_016629302.1	1977					0.817997	1.43222	0.922966	2.06935	1.50202	1.08175	1.11513	1.7339	0.716817	1.13299	0.384512	0.308251	0.387714	0.540123	0.525961	0.489086	2.02466	1.4026	2.16129	1.23053	2.13895	1.72932	3.41446	3.57709	3.62665	4.333	4.02392	4.65396		1.03141	1.76842	0.432729	0.44582	1.75695	1.80549	3.5394	4.33696		1	1.71277e-06	1.1132	UP	0.00305818
Nitab4.5_0000025g0120.1	XM_016658529.1	1369					2.68153	2.44521	3.15131	2.22862	1.75364	2.66004	1.84806	3.09157	2.19577	2.04517	2.976	2.44946	3.6118	3.43258	3.38949	3.43044	4.50851	2.76869	3.21474	4.30569	4.33441	3.55674	4.27576	3.08215	2.88258	3.51297	4.49764	2.6272		2.43244	2.35794	3.32576	3.10416	3.55328	4.00965	3.4135	3.54594		1	0.461199	0.160823	-	0.152155
Nitab4.5_0000025g0130.1	XM_016629302.1	864					0.119586	0.424708	0.630376	1.89683	0.183936	0.392055	0.279988	0.867503	1.14227	1.36299	0.326523	1.17134	0.191227	0.746743	0.39519	0.647176	0.747332	2.24158	2.04893	1.75605	1.30847	1.05147	1.99384	3.11142	2.03938	3.62413	2.41018	2.41189		0.62171	0.982756	0.304313	0.855088	1.53384	1.51744	2.38155	2.8154		1	0.0109172	1.22651	UP	0.051171
Nitab4.5_0000025g0140.1	XM_016629297.1	405					0	0	0	0.455264	0	0	0	0	0	0	1.22281	2.77013	1.93434	1.34905	0.897693	1.60129	0.463987	0.641719	0.750406	0.145973	0.162434	0.210977	0	0	0	0	0	0		0	0.151755	1.35162	1.90682	0.338377	0.453455	0	0		1	1	-1.5547e-16	-	0.269257
Nitab4.5_0000025g0150.1	XM_016629247.1	234					8.16087	5.74551	16.0515	20.3943	2.57371	27.7768	3.75161	22.1437	20.7801	20.9558	19.9574	9.629	8.61912	3.3854	7.23701	8.32068	66.8729	35.5799	42.0729	19.5757	28.2252	48.0596	15.4349	10.1317	10.0785	12.2098	13.0773	19.7043		14.746	15.0372	11.9378	7.11169	37.2882	42.8405	11.8817	14.9971		1	0.698372	0.208705	-	0.396643
Nitab4.5_0000025g0160.1	XM_016599842.1	2097					0.349858	0.1942	0.256239	0.212147	0.161132	0.372682	0.222851	0.349574	0.294095	0.714427	0.46463	0.324389	0.201332	0.452319	0.596088	0.564885	0.242759	0.216011	0.292214	0.224189	0.315389	0.325926	0.793612	0.661238	0.922722	0.78725	0.543193	0.604581		0.343479	0.240951	0.420683	0.447198	0.285775	0.253054	0.792524	0.645008		1	0.0964264	0.573071	-	0.0499999
Nitab4.5_0000025g0170.1	XM_016599841.1	351		other			11.8777	12.3443	8.14931	6.03626	15.3817	9.62563	15.6008	16.8818	5.34933	9.68253	0	0	0	0	0	0	2.42616	0.35797	1.08125	0	1.23203	4.78953	0	0	0	0	0	0		10.3757	12.7666	0	0	2.12651	1.16914	0	0		1	2.39493e-21	-4.26062	DOWN	4.17354e-16
Nitab4.5_0000025g0180.1	XM_016591221.1	916					0	0	0	0	0	0	0	0.140788	0	0.129872	3.99927	4.96095	3.71979	5.84816	3.00738	4.41243	18.9146	1.61753	35.8775	19.8336	3.4803	3.50793	0.649148	0.529486	0.143974	0	0.865217	0.143899		0.0185531	0.0469293	3.57548	5.07385	2.86859	24.8752	0.440869	0.336372		1	1.70197e-05	1.85441	UP	0.0754714
Nitab4.5_0000025g0190.1	XM_016634259.1	2139					0	0	0.028962	0	0	0	0	0	0	0	0.024439	0	0.026961	0.031861	0.020118	0	0.041103	0	0.024811	0.078857	0	0	0	0	0	0	0	0		0.00413743	0	0.0238393	0.0106203	0	0.048257	0	0		0	NA	NA	-	NA
Nitab4.5_0000025g0200.1	XM_016594621.1	1083					0	0	0.045923	0	0	0	0	0.049714	0.056717	0.09108	0.144994	1.36111	0.215372	0.676238	0.415266	0.51034	1.40759	0.259015	0.851862	0.336133	0.26925	0.180397	116.453	112.571	110.566	56.2919	68.0448	48.0882		0.0276743	0.0165713	0.258544	0.849228	0.236221	0.865195	113.197	57.4749		1	4.47275e-90	7.77161	UP	1.71836e-56
Nitab4.5_0000025g0210.1	XM_016608596.1	822					1.77283	2.55563	2.30226	2.07595	3.23249	2.02514	1.28698	2.09387	2.58748	3.44184	5.10352	9.73231	6.31302	8.5055	6.11001	7.43477	3.45081	4.79369	3.40892	3.76664	4.87848	3.96768	8.22838	8.87158	9.72458	6.93476	6.93544	5.76883		2.28174	2.46744	5.84218	8.55753	4.54662	3.54212	8.94151	6.54634		1	5.47782e-06	0.869021	-	0.0250405
Nitab4.5_0000025g0220.1	XM_016588919.1	1140					43.6911	54.3724	45.2701	30.9668	24.6665	45.3179	45.5969	31.5694	52.2676	48.5799	45.3921	42.2403	44.3466	36.3265	49.3466	44.0668	46.3513	38.3764	46.7285	49.3204	46.3154	46.8654	91.826	86.3533	81.7024	79.3119	81.1359	78.6536		47.8708	29.0676	46.3618	40.8779	43.8524	47.4667	86.6272	79.7005		1	0.00772769	0.27051	-	2.66804e-10
Nitab4.5_0000025g0230.1	XM_016608593.1	1230					9.81367	10.1558	11.7621	12.2287	12.7037	10.6454	9.36866	11.8802	12.0172	13.4327	17.4681	25.445	23.4229	28.3103	17.562	24.265	17.0145	16.4638	18.2014	18.6797	17.3307	16.5278	20.3401	21.4861	19.6108	18.4539	21.6139	19.3249		11.0279	12.2708	19.4844	26.0068	16.7741	17.9652	20.479	19.7975		1	0.00123848	0.366522	-	0.0242102
Nitab4.5_0000025g0240.1	XM_016608592.1	1084					1.55129	1.59774	1.76239	0.383217	1.05005	1.94851	2.65321	1.75689	0.825671	1.081	6.3697	3.8648	7.4867	4.51206	6.52492	5.69135	3.20852	4.95523	2.70707	3.82021	4.40439	4.522	4.12501	6.70707	5.05059	4.50012	5.3586	6.697		1.6314	1.06339	6.79378	4.6894	4.6272	3.24527	5.29422	5.51858		1	0.0032345	0.909277	-	1.78823e-05
Nitab4.5_0000025g0250.1	XM_016628711.1	612					0	0	0	0	0	0	0	0	0	0	0	0	0	0	0	0	0	0	0	0	0	0	0	0	0	0	0	0		0	0	0	0	0	0	0	0		0	NA	NA	-	NA
Nitab4.5_0000025g0260.1	XM_016619294.1	1452					0	0	0	0	0	0	0	0	0	0	1.50341	0.918639	1.6999	0.784315	1.86887	0.956055	0.058564	0.214277	0.036859	0.07523	0.112128	0.094752	0	0.425103	0.088529	0.197061	0.135432	0.099402		0	0	1.69073	0.886336	0.140386	0.0568843	0.171211	0.143965		1	0.000406144	1.62926	UP	9.60214e-05
Nitab4.5_0000025g0270.1	XM_016654358.1	1254					0	0	0	0	0	0	0	0	0	0	0	0	0	0	0	0	0	0	0	0	0	0	0	0	0	0	0	0		0	0	0	0	0	0	0	0		0	NA	NA	-	NA
Nitab4.5_0000025g0280.1	XM_016611988.1	276					1.19013	5.02823	3.51127	0	1.126	1.59058	6.56532	2.47519	1.3095	4.24996	0	0	0	0	0	0	3.442	0	3.8113	5.3527	2.24519	0	0	0	7.16106	1.25229	0	0		3.34928	1.2004	0	0	0.748395	4.202	2.38702	0.41743		1	0.0391785	-1.14793	DOWN	0.369131
Nitab4.5_0000025g0290.1	XM_016587131.1	2693					0.077395	0.101716	0.150401	0.387017	0.488168	0.157521	0.035993	0.262297	0	0.043534	6.44703	5.51202	5.01815	4.92605	6.97007	5.71678	4.99239	7.13402	6.91412	5.78803	6.41821	7.77181	0.503195	0.711426	0.723284	1.30275	1.52759	1.35114		0.0809371	0.379161	6.14508	5.38495	7.10801	5.89818	0.645968	1.39382		1	4.16549e-06	1.97761	UP	0.0419177
Nitab4.5_0000025g0300.1	XM_016587132.1	660					0	0	0	0	0	0	0	0	0	0	1.48422	0.805613	0.640997	0.380731	1.00914	0.773503	1.27076	1.55928	1.32011	1.56947	0.800444	2.14449	0	0	0	0.359275	0.132004	0		0	0	1.04479	0.653282	1.50141	1.38678	0	0.16376		1	1	-1.36659e-16	-	0.0441784
Nitab4.5_0000025g0310.1	XM_016655295.1	1557					0.141202	0.161197	0.210056	0.153392	0	0	0.112128	0.091913	0.11866	0.275662	2.86323	2.32221	2.51083	2.38818	2.818	2.76416	5.14619	4.11852	5.78665	6.01334	5.2729	7.19824	1.37698	1.83655	1.46973	0.867526	0.695803	0.661624		0.145558	0.0817683	2.73069	2.49152	5.52988	5.64873	1.56109	0.741651		1	6.42792e-07	2.30074	UP	3.82356e-05
Nitab4.5_0000025g0320.1		336					0	0	0	0	0	0	0	0	0	0	0	0	0	0	0	0	0	0	0	0	0	0	0	0	0	0	0	0		0	0	0	0	0	0	0	0		0	NA	NA	-	NA
Nitab4.5_0000025g0330.1	XR_001656054.1	1393					0.419954	0.162648	0.153082	0.223265	0.550448	0.240019	0.301695	0.501712	0.328777	0.231344	0.312398	0.619595	0.72896	0.257441	0.159646	0.519991	0.301054	0.240848	0.1853	0.173048	0.193648	0.121563	1.21132	1.99926	2.50067	2.20694	1.80709	1.05017		0.262503	0.425142	0.400335	0.465676	0.185353	0.219801	1.90375	1.68806		1	6.64012e-05	1.71934	UP	0.0195625
Nitab4.5_0000025g0340.1		462					0	0	0	0	0	0	0	0	0	0	0	0	0	0	0	0	0	0	0	0	0	0	0	0	0	0	0	0		0	0	0	0	0	0	0	0		0	NA	NA	-	NA
Nitab4.5_0000025g0350.1	XM_016654515.1	327					0	0	0	0	0	0	0	0	0	0	0	0	0	0	0	0	0	0.924155	0	0	0	0	0	0	0	0	0	0		0	0	0	0	0.308052	0	0	0		0	NA	NA	-	NA
Nitab4.5_0000025g0360.1	XM_016655296.1	849					4.4134	3.79336	5.53674	2.08867	0.848555	4.31874	4.11126	3.11775	3.68843	3.65303	13.2045	15.7409	13.0456	12.3233	14.8139	13.5125	9.76622	10.4415	8.47558	7.36995	11.5673	9.8562	12.9791	12.6278	15.1653	16.3199	16.6338	12.3417		4.21642	2.01832	13.688	13.8589	10.6217	8.53725	13.5907	15.0985		1	9.49856e-07	0.877528	-	1.85062e-19
Nitab4.5_0000025g0370.1	XM_016655296.1	576					2.40702	2.08303	5.88467	2.52101	0.43066	2.65398	0.369587	2.11605	3.30518	3.32226	15.7565	13.0683	10.8522	13.7011	15.2665	11.2214	4.94382	10.4283	7.65905	6.15508	9.46416	7.55711	8.44974	8.59541	4.77404	6.55792	9.76318	4.77053		2.86082	1.68924	13.9584	12.6636	9.14987	6.25265	7.27306	7.03054		1	0.0383521	0.743443	-	0.00162671
Nitab4.5_0000025g0380.1		567					0	0	0	0	0	0	0	0	0	0	0	0	0	0	0	0	0	0.141753	0	0	0.143119	0	0	0	0	0	0	0		0	0	0	0	0.0949573	0	0	0		0	NA	NA	-	NA
Nitab4.5_0000025g0390.1	XM_016648463.1	960					0.322182	0.686977	1.04106	2.4851	3.63311	0.507063	0.319563	4.52288	0.934497	0.681513	7.77285	8.28172	7.63484	8.91361	7.74014	8.32815	10.4761	9.95572	14.2272	14.4594	11.0415	9.9745	4.8179	5.04667	3.74519	3.9679	5.14978	3.12222		0.641836	3.54703	7.71594	8.50783	10.3239	13.0543	4.53659	4.07997		1	5.23252e-13	1.54194	UP	0.46718
Nitab4.5_0000025g0400.1	XM_016648460.1	1293					3.82977	4.13771	4.87218	3.13202	5.95033	4.30643	4.34453	7.63962	4.63722	7.26765	24.5077	34.2508	25.1087	39.3577	23.2061	38.2664	41.0705	48.559	43.0921	35.591	42.2357	48.3943	17.1261	14.711	14.0585	16.2806	18.3699	16.7309		4.77078	5.57399	24.2742	37.2916	46.3963	39.9179	15.2985	17.1271		1	1.29731e-09	0.793036	-	7.95524e-09
Nitab4.5_0000025g0410.1		225					0	0	0	0	0	0	0	0	0	0	0	0	0	0	0	0	0	0	0	0	0	0	0	0	0	0	0	0		0	0	0	0	0	0	0	0		0	NA	NA	-	NA
Nitab4.5_0000025g0420.1	XM_016648459.1	438					0	0	0	0	0	0	0	0	0	0	2.14672	1.07558	1.49765	0.252104	2.5599	1.44579	2.34348	3.02808	1.47439	3.64442	3.05727	1.67011	0	0.329541	1.0319	0	0	0		0	0	2.06809	0.924492	2.58515	2.48743	0.453812	0		1	0.00948513	1.08651	UP	1
Nitab4.5_0000025g0430.1	XR_001657786.1	546					0.190281	0.550701	0.72811	1.05744	0.993349	0.35536	0.104627	2.5256	0.331492	0.564274	4.89438	2.73951	3.9761	4.29294	3.63324	4.94739	3.23375	7.16359	3.83482	3.385	4.33147	3.28944	3.39228	4.69818	3.33634	3.89971	3.64037	2.03838		0.403549	1.52546	4.16791	3.99328	4.92817	3.48452	3.80893	3.19282		1	3.30965e-05	1.82271	UP	0.481872
Nitab4.5_0000025g0440.1	XR_001656877.1	348					11.8527	14.1586	8.02575	7.07556	11.3974	9.12667	12.3267	14.5497	16.9633	15.1978	39.2503	48.145	42.5708	46.5036	40.3208	48.3392	86.5419	64.2617	58.6867	69.5633	57.8828	65.5009	29.9677	32.849	41.7016	35.3137	31.7149	23.3771		12.5216	11.0075	40.714	47.6626	62.5485	71.5973	34.8394	30.1352		1	0.0379707	0.387559	-	0.0313633
Nitab4.5_0000025g0450.1	XM_016649751.1	744					0	0	0.251568	0	0.114748	0.134917	0	0	0.334992	0.135469	2.19737	2.54379	2.73226	3.39181	2.41784	3.22759	0.389519	1.33822	0.257498	1.65588	0.698162	1.63391	1.42731	1.01479	0.177351	0.768371	0.546451	0.551615		0.122421	0.0382493	2.44915	3.0544	1.22343	0.767632	0.87315	0.622146		1	0.00383085	1.46434	UP	0.00297954
Nitab4.5_0000025g0460.1		225					0	0	0	0	0	0	0	0	0	0	0	0	0	0	0	0	0	0	0	0	0	0	0	0	0	0	0	0		0	0	0	0	0	0	0	0		0	NA	NA	-	NA
Nitab4.5_0000025g0470.1	XM_016640425.1	1143					0.511605	0.271461	1.14194	1.09394	0.704543	0.432294	1.53985	0.443345	0.11317	0.601745	10.2105	9.32046	12.3238	10.8835	10.7421	10.115	10.8215	10.5005	12.3019	11.662	12.7634	12.2121	10.1159	12.7067	12.8915	10.7061	10.4441	9.72514		0.658866	0.747277	11.0921	10.1063	11.8253	11.5951	11.9047	10.2918		1	9.81936e-15	2.7827	UP	1.36152e-08
Nitab4.5_0000025g0480.1	XM_016657879.1	306					0.340036	0.359094	0	0	0	0	0	0	0	0	0	0	0	0.84635	0	0	0	0	0	0	0	0	1.7444	0.879142	5.03988	3.39827	4.8156	4.53512		0.0998757	0	0	0.282117	0	0	2.55447	4.24966		1	NA	NA	-	NA
Nitab4.5_0000025g0490.1	XM_016653957.1	1827					0.715414	0.043955	0.870677	1.06472	0.52417	0.298156	0.435349	0.619576	0.563207	0.550113	9.77501	10.3135	8.65649	9.00979	9.38897	10.5438	6.99846	8.46486	8.894	8.58828	7.26017	7.55395	3.61148	3.83559	4.66416	3.84525	3.53209	3.629		0.496696	0.736155	9.27349	9.95571	7.75966	8.16025	4.03708	3.66878		1	3.43619e-08	2.05752	UP	0.000946588
Nitab4.5_0000025g0500.1	XM_016588885.1	1260					0	0.041913	0.173119	0.082005	0	0	0.053564	0.31512	0.369394	0.188059	0.852952	1.95855	1.40695	1.68048	1.64921	1.83874	0.810055	1.36013	1.45999	0.94685	1.06043	1.56411	0.146825	0.085374	0.160652	0.209484	0.242925	0.087357		0.118007	0.132375	1.30304	1.82592	1.32823	1.0723	0.13095	0.179922		1	0.554184	0.3378	-	0.380741
Nitab4.5_0000025g0510.1	XM_016649795.1	942					1.52916	1.50027	4.62171	5.13737	1.8709	2.0393	1.21524	4.33232	3.21115	4.73353	19.3211	22.4276	19.8132	23.3302	16.0416	23.1188	18.9447	19.6214	25.6093	23.4967	18.483	17.3835	13.0709	10.7703	11.3063	12.0571	10.3568	11.0677		2.69291	3.78019	18.392	22.9589	18.496	22.6835	11.7158	11.1605		1	1.53741e-19	1.45179	UP	3.44505e-08
Nitab4.5_0000025g0520.1	XM_016617635.1	2982					0.325977	0.673882	0.780276	2.39242	1.71994	0.367573	0.325423	1.16876	1.04631	0.979632	2.46064	5.40481	2.98994	5.84283	3.20284	5.12334	4.38639	4.81394	5.2576	4.4935	3.27987	3.51946	3.69201	3.99317	4.22996	3.75213	3.38547	3.49307		0.642724	1.76037	2.88447	5.45699	3.87109	4.7125	3.97171	3.54355		1	2.2136e-16	1.59784	UP	0.0446658
Nitab4.5_0000025g0530.1	XM_016617640.1	607					40.6768	45.7037	35.3103	11.838	17.4369	39.6349	50.1322	25.0885	17.6191	19.625	37.0371	27.0119	32.5545	28.1915	41.057	26.375	21.8707	25.1483	24.8791	19.5096	26.3439	22.0411	18.3421	15.621	15.643	11.8153	7.04407	17.0129		35.5288	18.1211	36.8829	27.1928	24.5111	22.0865	16.5354	11.9574		1	0.00049331	-0.962824	-	0.0752896
Nitab4.5_0000025g0540.1	XM_016617644.1	882					0	0	0	0	0	0	0	0	0	0	0	0	0	0	0	0	0	0.065846	0	0	0	0	0	0	0	0	0	0		0	0	0	0	0.0219487	0	0	0		0	NA	NA	-	NA
Nitab4.5_0000025g0550.1	XM_016616686.1	1575					5.14882	6.03931	7.20739	2.58742	2.01779	5.22446	4.80305	12.2116	4.87442	7.22792	29.3351	22.9988	28.4446	24.5959	29.0206	23.7534	27.1317	28.9166	28.5406	25.9125	25.1946	30.6367	28.417	28.3707	28.9034	25.421	22.9928	25.9988		5.78934	5.60559	28.9334	23.7827	28.2493	27.1949	28.5637	24.8042		1	1.96098e-09	1.20068	UP	9.02466e-11
Nitab4.5_0000025g0560.1	XM_016617642.1	861					0.408151	0.543853	0.929016	1.2431	1.09638	0.678021	0.80492	1.07703	0.302143	1.14286	7.28446	4.87554	5.8156	6.13615	3.33823	6.84614	7.21799	10.1459	7.10869	4.78432	6.49347	9.27224	6.04732	6.92671	7.11268	4.51504	4.69755	4.94518		0.686994	1.13884	5.47943	5.95261	8.63721	6.37033	6.69557	4.71926		1	2.03866e-15	1.93579	UP	0.000189743
Nitab4.5_0000025g0570.1		663					0	0	0	0	0	0	0	0	0	0	0	0	0	0	0	0	0	0	0	0	0	0	0	0	0	0	0	0		0	0	0	0	0	0	0	0		0	NA	NA	-	NA
Nitab4.5_0000025g0580.1	XM_016638734.1	939					6.71182	6.23385	7.93975	7.19561	9.16337	7.73317	8.45103	8.90256	7.3633	6.93381	26.7228	23.1396	26.5008	23.4295	25.2139	21.8172	20.6389	23.2975	26.8483	23.8793	27.8824	24.0506	29.5367	30.9892	29.4299	25.5916	25.9395	28.0881		7.33811	8.42051	26.1458	22.7954	25.0769	23.7888	29.9853	26.5397		1	1.23953e-16	0.968333	-	9.9798e-08
Nitab4.5_0000025g0590.1	XM_016638737.1	1110					0	0.051803	0	0.096563	0.213367	0	0.124793	0.251771	0	0.156963	9.70832	7.43246	12.3652	9.34596	11.3067	8.4876	2.88485	4.39245	1.73755	2.59722	4.05561	2.06588	4.40007	6.27229	4.36086	7.42265	6.19669	5.1635		0.0476513	0.187234	11.1267	8.42201	3.50464	2.40654	5.01107	6.26095		1	1.47847e-34	4.24824	UP	1.04635e-15
Nitab4.5_0000025g0600.1	XM_016638732.1	609					0	0	0	0	0	0	0	0	0	0	0	0	0.151189	0.343092	0	0	0	0	0	0.261351	0	0.165437	0	0	0	0	0	0		0	0	0.0503963	0.114364	0.0551457	0.087117	0	0		0	NA	NA	-	NA
Nitab4.5_0000025g0610.1		192					0	0	0	0	0	0	0	0	0	0	0	0	0	0	0	0	0	0	0	0	0	0	0	0	0	0	0	0		0	0	0	0	0	0	0	0		0	NA	NA	-	NA
Nitab4.5_0000025g0620.1	XM_016599942.1	1740					4.57225	5.45355	6.72626	3.51158	2.74328	5.13793	4.01659	3.72587	6.6334	6.90489	14.1909	12.8438	10.6698	13.8372	13.9603	14.6509	14.7609	21.5248	19.6878	18.0913	19.7874	17.2527	18.1552	19.7118	19.355	19.0541	18.1461	19.3147		5.63498	3.32691	12.9403	13.7773	19.5216	17.5133	19.074	18.8383		1	5.18894e-13	0.797665	-	1.20857e-27
Nitab4.5_0000025g0630.1		420					0	0	0	0	0	0	0	0	0	0	0	0	0	0	0	0	0	0	0	0	0	0	0	0	0	0	0	0		0	0	0	0	0	0	0	0		0	NA	NA	-	NA
Nitab4.5_0000025g0640.1	XM_016610310.1	1802					10.8289	12.4511	12.9526	15.5001	16.7742	11.856	11.9549	17.3967	10.9994	12.3341	119.883	110.329	105.739	129.693	129.804	116.963	56.2988	56.3639	52.2115	54.1492	51.0809	50.1873	59.8556	68.9784	65.3873	70.3256	70.7785	72.5403		11.911	16.557	118.475	118.995	52.544	54.2198	64.7404	71.2148		1	3.77106e-41	1.29155	UP	9.44867e-25
Nitab4.5_0000026g0010.1	XR_001645733.1	423					0	0	0.433108	0	0	0	0.759089	0.224013	0	0.376962	0	0.389642	0	0	0.146418	0	0	0.205684	0.200301	0	0	0	1.35394	1.55873	1.15796	0	1.21293	2.51545		0.224166	0.074671	0.048806	0.129881	0.0685613	0.066767	1.35687	1.24279		1	NA	NA	-	NA
Nitab4.5_0000026g0020.1	XM_016595090.1	765					8.44824	6.7624	10.1007	68.4275	71.5407	9.26501	4.41811	19.3293	14.1821	37.6045	132.12	136.544	165.136	118.23	166.374	133.952	16.9343	50.7488	11.083	14.9429	49.3821	26.1885	110.38	150.837	142.85	140.493	122.735	109.737		12.9687	53.0992	154.543	129.575	42.1064	14.3201	134.689	124.322		1	4.05441e-15	2.26144	UP	0.0357617
Nitab4.5_0000026g0030.1	XM_016595091.1	1317					8.59055	9.85196	9.44993	51.1334	65.5907	10.6256	10.0495	24.0599	11.1482	15.6109	59.2918	65.6626	76.7571	69.5831	60.9419	83.6794	4.52323	13.6716	3.47532	6.00174	7.86359	10.7097	18.481	20.8633	19.9336	17.9843	20.5288	20.5007		10.761	46.928	65.6636	72.975	10.7483	4.66676	19.7593	19.6712		1	0.0260678	0.458823	-	0.000206537
Nitab4.5_0000026g0040.1	XM_016595088.1	2952					0.360941	0.415212	1.30612	0.391511	0.113977	0.232711	0.166586	0.411167	1.23641	0.422218	1.64084	1.65076	1.57589	1.74567	2.61814	1.7508	0.612063	1.00266	1.19992	1.0713	1.15745	1.23875	3.18722	3.27287	2.68025	2.89004	2.85245	2.47843		0.591456	0.305552	1.94496	1.71574	1.13295	0.961092	3.04678	2.74031		1	1.36375e-07	1.5653	UP	3.91024e-09
Nitab4.5_0000026g0050.1	XM_016631416.1	2346					0.237678	0.298356	0.371367	0.324432	0.3457	0.367107	0.165686	0.96024	0.884286	0.427802	4.08121	6.04053	3.41881	5.14217	4.28122	5.11384	3.06122	3.44775	3.70066	3.00843	3.89437	3.28329	1.83931	1.65734	2.2686	3.02549	3.13054	2.93668		0.393183	0.543457	3.92708	5.43218	3.5418	3.25677	1.92175	3.0309		1	1.9826e-10	1.4881	UP	3.62305e-10
Nitab4.5_0000026g0060.1	XM_016589503.1	1115					69.4389	71.3055	67.4031	45.5109	34.0158	62.7034	60.5327	39.7896	117.344	113.002	189.801	125.768	209.844	132.936	194.754	128.993	94.1913	95.453	95.9222	94.4554	119.216	107	188.02	191.084	195.661	187.33	184.762	178.553		80.2471	39.7721	198.133	129.232	107.223	94.8563	191.588	183.548		1	4.90881e-15	0.758333	-	7.94686e-36
Nitab4.5_0000026g0070.1	XR_001644565.1	642					0	0	0	0	0	0	0	0	0	0	0	0.134269	0	0.094414	0.050457	0	0.21941	0.283506	0.138041	0.068242	0.07156	0.089354	0	0	0	0	0	0		0	0	0.016819	0.0762277	0.14814	0.141898	0	0		0	NA	NA	-	NA
Nitab4.5_0000026g0080.1	XM_016613115.1	1200					0	0	0	0	0	0	0	0	0	0	0	0	0	0	0	0	0	0	0	0	0	0	0	0	0	0	0	0		0	0	0	0	0	0	0	0		0	NA	NA	-	NA
Nitab4.5_0000026g0090.1		564					0	0	0	0	0	0	0	0	0	0	0	0	0	0	0	0	0	0	0	0	0	0	0	0	0	0	0	0		0	0	0	0	0	0	0	0		0	NA	NA	-	NA
Nitab4.5_0000026g0100.1		303					0	0	0	0	0	0	0	0	0	0	0	0	0	0	0	0	0	0	0	0	0	0	0	0	0	0	0	0		0	0	0	0	0	0	0	0		0	NA	NA	-	NA
Nitab4.5_0000026g0110.1	XM_016623685.1	663		other			0	0	0	0	0	0	0.104627	0	0	0	1.97896	2.55111	1.28199	0.944135	0.403658	0.618802	5.67769	14.1358	13.7045	9.9256	16.2308	17.6525	0.316982	0.742877	1.51581	1.08358	0.334131	0		0.0149467	0	1.22154	1.37135	16.0064	9.76928	0.858558	0.472571		1	1.80914e-06	2.25927	UP	0.0102274
Nitab4.5_0000026g0120.1	XM_016600976.1	786					14.0994	16.607	19.4081	3.3655	1.55343	15.3808	14.1216	4.81134	23.9139	31.7989	22.0457	19.7794	19.1158	22.652	18.4975	22.954	21.2874	18.9915	22.3227	20.9734	27.3502	20.0915	20.5197	19.7348	24.0056	134.892	125.332	102.65		19.3328	3.24342	19.8864	21.7952	22.1444	21.5278	21.42	120.958		1	0.120686	-0.211894	-	6.89514e-124
Nitab4.5_0000026g0130.1	XM_016615904.1	291					0	0	0	0	0	0	0	0	0	0	0	0	0	1.10092	0.589059	0	0	0	0.805773	0	0	0	0	0	0	0	0	0		0	0	0.196353	0.366975	0	0.268591	0	0		0	NA	NA	-	NA
Nitab4.5_0000026g0140.1		717					0	0	0	0	0	0	0	0	0	0	1.73159	0.134269	0.80125	0.755308	1.11029	1.23761	1.2058	0.733235	0.737602	0.264462	1.2153	1.10879	0	0.201476	0.110524	0	0	0.249231		0	0	1.21438	0.709061	1.01911	0.735954	0.104	0.083077		1	0.0308967	0.968474	-	0.271218
Nitab4.5_0000026g0150.1	XM_016652591.1	627					0	0	0.149217	0	0	0	0	0	0	0	29.5606	13.1584	24.6784	10.7631	18.6692	18.5641	8.11816	10.6315	6.21184	7.09718	8.58717	5.89735	20.0916	16.7733	19.2871	21.7447	18.4905	16.3857		0.0213167	0	24.3027	14.1619	8.37199	7.14239	18.7173	18.8737		1	3.82608e-84	5.29211	UP	2.23767e-64
Nitab4.5_0000026g0160.1	XM_016577542.1	918					0.403121	0.377913	0.255741	0.117084	0.328398	0.110067	0.232	0.621758	0	0.085863	0.065933	0.078559	0	0	0.10123	0.090262	0	0.056315	0	0	0	0.094308	0.424716	0.700344	0.560385	0.803395	0.94757	0.096686		0.209244	0.355747	0.055721	0.0562737	0.0502077	0	0.561815	0.615884		1	0.151811	0.857504	-	0.902672
Nitab4.5_0000026g0170.1	XM_016623115.1	625					0	0	0.298569	0.207133	0.143558	0.158317	0	0.739999	0.192958	0.259928	0.319762	0.772192	1.39895	2.07723	0.169511	0.33404	0.442764	0.283595	0.626279	0.688921	0	1.51785	0.375544	0.677707	0.572885	0.529685	1.84905	0.436146		0.129967	0.363563	0.629407	1.06115	0.60048	0.585988	0.542045	0.938295		1	0.0540538	1.18255	-	0.429679
Nitab4.5_0000026g0180.1		190					0	0	0	0	0	0	0	0	0	0	0	0	0	0	0	0	0	0	0	0	0	0	0	0	0	0	0	0		0	0	0	0	0	0	0	0		0	NA	NA	-	NA
Nitab4.5_0000026g0190.1		276					0	0	0	0	0	0	0	0	0	0	0	0	0	0	0	0	0	0	0	0	0	0	0	0	0	0	0	0		0	0	0	0	0	0	0	0		0	NA	NA	-	NA
Nitab4.5_0000026g0200.1		549					0	0	0	0	0	0	0	0	0	0	0	0	0	0	0	0	0	0	0.138041	0	0	0	0	0	0	0	0	0		0	0	0	0	0	0.0460137	0	0		0	NA	NA	-	NA
Nitab4.5_0000026g0210.1	XM_016595583.1	273					0	0	0	0	0	0	0	0	0	0	0	0	0	0	0	0	0	0	0	0	0	0	0	0	0	0	0	0		0	0	0	0	0	0	0	0		0	NA	NA	-	NA
Nitab4.5_0000026g0220.1	XR_001644216.1	216					0	0	0	0	0	0	0	0	0	0	0	0	0	0	0	0	0	0	0	0	0	0	0	0	0	0	0	0		0	0	0	0	0	0	0	0		0	NA	NA	-	NA
Nitab4.5_0000026g0230.1	XM_016606958.1	360					0	0	0	0.370805	0	0	0.238739	0.352286	0	0	20.0748	13.2027	11.6961	15.4354	21.6779	8.26588	4.50217	7.32851	7.20615	9.12715	12.9947	7.40031	10.021	7.26557	5.50568	8.342	6.35223	5.33894		0.0341056	0.24103	17.8163	12.3013	9.24116	6.94516	7.59742	6.67773		1	1.05888e-18	3.30228	UP	5.20455e-09
Nitab4.5_0000026g0240.1		903					0	0	0	0	0	0	0	0	0	0	0	0	0	0	0	0	0	0	0	0	0	0	0	0	0	0	0	0		0	0	0	0	0	0	0	0		0	NA	NA	-	NA
Nitab4.5_0000026g0250.1	XM_016630329.1	1781					14.9023	16.1743	14.1126	8.22752	12.2598	16.3565	17.5745	13.3492	16.684	15.1043	16.2995	14.507	13.1365	16.207	18.7955	16.3685	14.0413	12.9195	14.9491	14.7483	15.3308	15.3121	54.7618	53.4069	50.0293	52.032	51.6308	47.7564		15.8441	11.2788	16.0772	15.6942	14.5208	14.5796	52.7327	50.4731		1	3.93623e-10	0.617151	-	1.45351e-20
Nitab4.5_0000026g0260.1	XM_016589004.1	1553					0.436323	0.113415	0.192219	0.236047	0.697143	0.196932	0.187929	0.36244	0.289236	0.732694	0	0	0	0.217054	0.182187	0.206775	0	0	0	0.099661	0	0	0.054361	0	0.075652	0	0	0.376927		0.306964	0.431877	0.060729	0.141276	0	0.0332203	0.0433377	0.125642		0	0.00894155	-1.73387	DOWN	0.0127308
Nitab4.5_0000026g0270.1	XM_016630328.1	444					0	0	0	0	0	0	0	0	0	0	1.44023	1.2161	0.207333	1.46584	0.261129	1.2013	0	0.183402	0	0	0.37034	0	0	0	0.34015	0.599255	0	0		0	0	0.636229	1.29441	0.184581	0	0.113383	0.199752		1	0.360041	0.404803	-	0.300122
Nitab4.5_0000026g0280.1	XM_016649963.1	1674					0.436639	0.156598	0.295425	0.130275	0.407531	0.30186	0.20053	0.036079	0.342886	2.8216	38.9917	17.9213	20.2888	13.3881	18.2427	26.1234	8.61506	8.93468	8.19209	11.6378	15.6253	8.39367	17.2393	16.2918	16.1592	14.9071	15.006	14.5651		0.650791	0.191295	25.8411	19.1442	10.9846	9.48166	16.5634	14.826		1	1.09679e-14	3.44165	UP	7.53153e-17
Nitab4.5_0000026g0290.1	XM_016618882.1	1803					0	0	0	0	0	0	0	0	0	0	0.053007	0.075469	0.028751	0	0	0	0.092454	0.116219	0	0	0.115565	0.035687	0	0	0	0	0	0		0	0	0.0272527	0.0251563	0.089157	0.030818	0	0		0	NA	NA	-	NA
Nitab4.5_0000026g0300.1	XM_016618882.1	354					0	0	0	0	0	0	0	0	0	0	0	0	0	0.455727	0	0	0	0	0	0	0	0	0	0	0	0	0	0		0	0	0	0.151909	0	0	0	0		0	NA	NA	-	NA
Nitab4.5_0000026g0310.1	XM_016618876.1	2121					0.6228	0.161119	0.749612	1.80231	0.98806	0.669411	0.175011	1.39856	0.770413	1.42187	5.26035	6.48192	4.0369	6.59677	5.48362	6.84504	6.47037	6.95737	8.22225	8.56131	7.28261	6.71246	0.091173	0.030206	0.064005	0.11767	0.096203	0		0.652891	1.39631	4.92696	6.64125	6.98415	7.75131	0.0617947	0.071291		1	1.53036e-08	-2.45136	DOWN	8.68711e-12
Nitab4.5_0000026g0320.1	XM_016618877.1	930					6.42854	5.94476	5.67247	10.0249	4.78441	4.66595	6.14915	8.77335	6.07994	6.18791	11.8648	15.0555	10.7635	13.7821	12.1727	14.2111	6.31492	8.14652	9.7634	5.34482	9.06377	8.12037	16.3546	16.6344	14.5838	14.1472	13.4785	12.7561		5.87553	7.86087	11.6004	14.3496	8.44355	7.14105	15.8576	13.4606		1	6.69818e-06	0.653163	-	0.0594316
Nitab4.5_0000026g0330.1	XM_016646442.1	1068					0.880564	1.59992	1.7645	2.2646	1.51203	0.985004	1.03244	2.21309	1.85069	2.08962	5.75373	7.50161	6.2809	9.05959	5.69939	7.05107	11.1162	10.7513	12.9391	14.1404	11.068	10.1279	6.10021	7.98415	6.8562	9.03181	7.62925	7.69022		1.45753	1.99657	5.91134	7.87076	10.6491	12.7319	6.98019	8.11709		1	4.91284e-11	1.0995	UP	2.39376e-06
Nitab4.5_0000026g0340.1	XM_016594217.1	618					0	0	0	4.71262	2.1533	0	0.104627	0.926331	0	0	2.47369	5.10222	3.04473	5.85364	3.33018	6.03332	3.29114	2.26804	5.65967	3.95804	4.4367	3.21452	0.841571	0.159138	0.352104	0.154627	0.172918	0		0.0149467	2.59742	2.94954	5.66306	3.30642	4.30295	0.450938	0.109182		1	0.000198714	1.63262	UP	5.03319e-08
Nitab4.5_0000026g0350.1		819					0.053146	0	0.532696	0	0.104371	0	0	0	0	0	0.182653	0.110021	0	0	0	0	0	0.292464	0.094632	0.372441	0	0	0.367763	0.887993	0.400979	0.594476	0.40842	0		0.0836917	0.0347903	0.0608843	0.0366737	0.097488	0.155691	0.552245	0.334299		1	NA	NA	-	NA
Nitab4.5_0000026g0360.1	XM_016619760.1	717					0	0	0	0	0.150979	0	0	0.197761	0	0	1.02909	1.6719	0.597845	2.44282	0.76249	1.43501	1.55038	1.63014	2.77374	1.59361	1.11285	1.36718	0.119115	0	0	0	0.116306	0.12921		0	0.116247	0.796474	1.84991	1.37006	1.97258	0.039705	0.0818387		1	0.435642	0.394513	-	0.67691
Nitab4.5_0000026g0370.1	XM_016654106.1	1332					2.94695	4.63374	4.22004	3.62691	5.52671	4.00257	3.53408	5.91359	5.71626	4.72966	13.8514	13.9136	16.4148	16.921	13.8851	16.2229	19.0864	19.6037	21.8463	18.902	17.9813	19.4448	16.5883	19.3388	16.9551	18.9938	18.3871	17.6299		4.25476	5.0224	14.7171	15.6858	19.0099	19.9449	17.6274	18.3369		1	1.31778e-24	1.21908	UP	5.06181e-17
Nitab4.5_0000026g0380.1	XM_016624141.1	1686					3.41662	3.24543	4.78926	2.53557	1.68703	3.31708	4.13485	4.16104	5.48969	4.50046	10.8149	10.5884	11.1369	10.8557	13.5633	12.2147	10.1223	10.7625	10.4585	10.2701	12.108	10.7641	25.0191	24.6639	22.3268	27.1525	26.0817	27.8871		4.12763	2.79455	11.8384	11.2196	11.2115	10.2836	24.0033	27.0404		1	5.60161e-35	1.52707	UP	4.65031e-52
Nitab4.5_0000026g0390.1		339					0	0	0	0	0	0	0	0	0	0	0	0	0	0	0	0	0	0	0	0	0	0	0	0	0	0	0	0		0	0	0	0	0	0	0	0		0	NA	NA	-	NA
Nitab4.5_0000026g0400.1		378					0	0	0	0	0	0	0	0	0	0	0	0	0	0	0	0	0	0	0	0	0	0	0	0	0	0	0	0		0	0	0	0	0	0	0	0		0	NA	NA	-	NA
[truncated: 68,112 more rows]
[truncated: 18 more columns]
