# Supplementary material for: A novel mechanism of auxin habituation: upregulation of auxin receptor TRANSPORT INHIBITOR RESPONSE 1 allows cell proliferation independent of external auxin
Source: New Phytol. 2025 Dec 9;249(3):1268–82. doi: 10.1111/nph.70763 (PMC12780323; doi:10.1111/nph.70763)
Supplement: Supplementary file 3 — Table S1 List of primers for qPCR and NCBI identifiers of their target. Table S2 List of RNA samples used in transcriptome analysis. Table S3 List of significantly overrepresented GO terms (Biological Process) in selected differentially expressed transcripts. Table S4 List of auxin‐related genes. Table S5 Summary of gene classification in autonomous vs dependent line comparisons. Table S6 List of transcription factors and transcription regulators specific to auxin‐autonomous cell lines. Table S7 List of putative components of POLYCOMB REPRESSIVE COMPLEX (PRC2). Table S8 Identification and quantification of NtTIR1 protein by LC‐MS–MS analysis in extracts from 2‐d‐old BY‐2 and BY‐2H cells. Please note: Wiley is not responsible for the content or functionality of any Supporting Information supplied by the authors. Any queries (other than missing material) should be directed to the New Phytologist Central Office. [file NPH-249-1268-s003.xlsx]

## Sheet: Note
New Phytologist Supporting Information
Article title: 'A novel mechanism of auxin habituation: upregulation of auxin receptor TRANSPORT INHIBITOR RESPONSE 1 allows cell proliferation independent of external auxin'
Authors: Pavel Jelínek, Karel Müller, Eliška Kobercová, Adéla Přibylová, Milada Čovanová, Petre I. Dobrev, Roberta Vaculíková, Zuzana Vondráková, Lenka Helusová, Anita Bírošíková, Lukáš Fischer, Jan Petrášek
Article acceptance date: 27 October 2025

## Sheet: Table S1
Table S1: List of primers for qPCR and NCBI identifiers of their target
Primer name	Primer sequence	target gene_ID	gene (Genbank)	mRNA (Genbank)
NtTIR1Sgene_For	GCTGAAGGGGAGCCTTGATA	Nitab4.5_0003614g0030.1	LOC107818988	XM_016645069
NtTIR1Sgene_Rev	GTGCACTAACCTACTGCTATGT	Nitab4.5_0003614g0030.1	LOC107818988	XM_016645069
NtTIR1Tgene_For	GCTAGTTTATACGGGCCATGG	Nitab4.5_0000824g0070.1	LOC107791833	XM_016613973
NtTIR1Tgene_Rev	ACAAAGCAATGTCAATCTACCGA	Nitab4.5_0000824g0070.1	LOC107791833	XM_016613973
NtTIR1_qFor1	GTGCTCTCTGGCTGTGAAAG	Nitab4.5_0000824g0070.1	LOC107791833	XM_016613973
NtTIR1_qRev1	CGCATTGTCTCAAGCTTTGC	Nitab4.5_0000824g0070.1	LOC107791833	XM_016613973
aminop_qFor1	TTTGTGGGTCGCCTGTCAAT	Nitab4.5_0002975g0050.1	LOC107814831	XM_016640300
aminop_qRev1	CGCTTCCACCTAGAGAACGC	Nitab4.5_0002975g0050.1	LOC107814831	XM_016640300
NtEF1a F	TGAGATGCACCACGAAGCTC	Nitab4.5_0001802g0030.1	LOC107826390	XM_016613715
NtEF1a R	CCAACATTGTCACCAGGAAGTG	Nitab4.5_0001802g0030.1	LOC107826390	XM_016613715
NtTAA1_qFor1	CATGGCTAATGTGCAAAGGA	Nitab4.5_0002255g0070.1	LOC107825960	XM_016652894
NtTAA1_qRev1	AAGTCTTCATCCCTACTCAGCAT	Nitab4.5_0002255g0070.1	LOC107825960	XM_016652894
NtYUCCA3_qFor1	GGATTTCCAAAAAGCCCATT	Nitab4.5_0000451g0110.1	LOC107815012	XM_016640518
NtYUCCA3_qRev1	CATCCAAAGATGCACCAGAG	Nitab4.5_0000451g0110.1	LOC107815012	XM_016640518

## Sheet: Table S2
Table S2: List of RNA samples used in transcriptome analysis. Rows coloring corresponds to sample group for easier orientation in samples.
sample_ID	sample_group	auxin_dependancy	line	stage	read type	rep	RIN	nr. of reads
744	BY-2_exp	dependent	BY-2	exp	50 bps single	1	6.1	40161357
748	BY-2_exp	dependent	BY-2	exp	50 bps single	2	6.8	40004545
772	BY-2_exp	dependent	BY-2	exp	50 bps single	3	9.9	22843732
773	BY-2_stac	dependent	BY-2	stac	50 bps single	1	9	19785543
777	BY-2_stac	dependent	BY-2	stac	50 bps single	2	7	20606353
780	BY-2_exp	dependent	BY-2	exp	50 bps single	4	9.7	20133118
782	BY-2_exp	dependent	BY-2	exp	50 bps single	5	8.5	28255835
783	BY-2_stac	dependent	BY-2	stac	50 bps single	3	9.4	23705222
799	BY-2_exp	dependent	BY-2	exp	50 bps single	6	8.2	20584600
800	BY-2_exp	dependent	BY-2	exp	50 bps single	7	9	25931200
916	VBI-0_exp	dependent	VBI	exp	50 bps single	1	9.7	25997600
917	VBI-0_stac	dependent	VBI	stac	50 bps single	1	9.7	25448200
918	VBI-0_exp	dependent	VBI	exp	50 bps single	2	9.8	20179700
919	VBI-0_stac	dependent	VBI	stac	50 bps single	2	9.8	18584700
920	VBI-0_exp	dependent	VBI	exp	50 bps single	3	9.4	32951500
921	VBI-0_stac	dependent	VBI	stac	50 bps single	3	9.9	21874900
985	VBI-2_stac	autonomous	VBI	stac	50 bps single	1	9.4	15537933
986	VBI-2_exp	autonomous	VBI	exp	50 bps single	1	9.9	25010630
987	VBI-2_stac	autonomous	VBI	stac	50 bps single	2	9.8	25846525
988	VBI-2_stac	autonomous	VBI	stac	50 bps single	3	9.6	23734529
989	VBI-2_exp	autonomous	VBI	exp	50 bps single	2	9.8	23800252
990	VBI-2_exp	autonomous	VBI	exp	50 bps single	3	9.9	19108910
1293	BY-2H_exp	autonomous	BY-2	exp	2x150 bps paired	1	8.6	45428358
1294	BY-2H_exp	autonomous	BY-2	exp	2x150 bps paired	2	9.2	45812418
1295	BY-2H_exp	autonomous	BY-2	exp	2x150 bps paired	3	9.2	42817482
1296	BY-2H_stac	autonomous	BY-2	stac	2x150 bps paired	1	9.3	48609180
1297	BY-2H_stac	autonomous	BY-2	stac	2x150 bps paired	3	9.2	42586488
1307	BY-2H_stac	autonomous	BY-2	stac	2x150 bps paired	3	8.8	39047566

## Sheet: Table S3
Table S3: List of significantly overrepresented GO terms (Biological Process) in selected differentially expressed transcripts. Overlap of transcripts downregulated in both BY-2H vs BY-2 and VBI-2 vs VBI-0 comparisons is shown. No significantly overrepresented GO term was found in overlap of upregulated genes.
Analysis Type:	PANTHER Overrepresentation Test (Released 20220712)
Annotation Version and Release Date:	PANTHER version 17.0 Released 2022-02-22
Analyzed List:	Transcripts determined as DOWNREGULATED in BY-2H vs BY-2 and VBI-2 vs VBI-0 comparisons
Reference List:	Nicotiana tabacum (all genes in database)
Test Type:	FISHER
Correction:	FDR
PANTHER GO-Slim Biological Process	Nicotiana tabacum - REFLIST (61314)	Client Text Box Input (750)	Client Text Box Input (expected)	Client Text Box Input (over/under)	Client Text Box Input (fold Enrichment)	Client Text Box Input (raw P-value)	Client Text Box Input (FDR)
ATP biosynthetic process (GO:0006754)	99	9	1.21	+	7.43	7.07e-06	0.00528
ATP synthesis coupled proton transport (GO:0015986)	99	9	1.21	+	7.43	7.07e-06	0.00352
energy coupled proton transport, down electrochemical gradient (GO:0015985)	99	9	1.21	+	7.43	7.07e-06	0.00264
purine nucleoside triphosphate biosynthetic process (GO:0009145)	101	9	1.24	+	7.28	8.22e-06	0.00245
purine ribonucleoside triphosphate biosynthetic process (GO:0009206)	101	9	1.24	+	7.28	8.22e-06	0.00204
purine ribonucleoside triphosphate metabolic process (GO:0009205)	101	9	1.24	+	7.28	8.22e-06	0.00175
purine nucleoside triphosphate metabolic process (GO:0009144)	105	9	1.28	+	7.01	1.1e-05	0.00182
nucleoside triphosphate biosynthetic process (GO:0009142)	117	10	1.43	+	6.99	3.68e-06	0.00549
glutathione metabolic process (GO:0006749)	107	9	1.31	+	6.88	1.27e-05	0.00189
ribonucleoside triphosphate metabolic process (GO:0009199)	109	9	1.33	+	6.75	1.45e-05	0.00197
ribonucleoside triphosphate biosynthetic process (GO:0009201)	109	9	1.33	+	6.75	1.45e-05	0.00181
nucleoside triphosphate metabolic process (GO:0009141)	129	10	1.58	+	6.34	8.23e-06	0.00154
proton transmembrane transport (GO:1902600)	135	9	1.65	+	5.45	7e-05	0.00697
purine ribonucleotide biosynthetic process (GO:0009152)	156	10	1.91	+	5.24	3.84e-05	0.00409
ATP metabolic process (GO:0046034)	187	11	2.29	+	4.81	3.36e-05	0.00386
purine nucleotide biosynthetic process (GO:0006164)	174	10	2.13	+	4.7	9.1e-05	0.00799
cellular modified amino acid metabolic process (GO:0006575)	174	10	2.13	+	4.7	9.1e-05	0.00755
purine-containing compound biosynthetic process (GO:0072522)	176	10	2.15	+	4.65	9.95e-05	0.00782
ribonucleotide biosynthetic process (GO:0009260)	182	10	2.23	+	4.49	0.000129	0.00965
ribose phosphate biosynthetic process (GO:0046390)	194	10	2.37	+	4.21	0.000211	0.0131
purine ribonucleotide metabolic process (GO:0009150)	286	13	3.5	+	3.72	8.53e-05	0.00796
nucleotide biosynthetic process (GO:0009165)	244	11	2.98	+	3.69	0.000313	0.0173
nucleoside phosphate biosynthetic process (GO:1901293)	248	11	3.03	+	3.63	0.000357	0.0184
inorganic cation transmembrane transport (GO:0098662)	254	11	3.11	+	3.54	0.000433	0.0209
inorganic ion transmembrane transport (GO:0098660)	278	12	3.4	+	3.53	0.000249	0.0148
purine nucleotide metabolic process (GO:0006163)	308	13	3.77	+	3.45	0.000172	0.0117
cation transmembrane transport (GO:0098655)	262	11	3.2	+	3.43	0.000555	0.0243
ribonucleotide metabolic process (GO:0009259)	314	13	3.84	+	3.38	0.000206	0.0134
purine-containing compound metabolic process (GO:0072521)	322	13	3.94	+	3.3	0.00026	0.0149
ion transmembrane transport (GO:0034220)	301	12	3.68	+	3.26	0.000493	0.023
ribose phosphate metabolic process (GO:0019693)	332	13	4.06	+	3.2	0.000344	0.0184
sulfur compound metabolic process (GO:0006790)	338	13	4.13	+	3.14	0.000405	0.0202
cation transport (GO:0006812)	352	13	4.31	+	3.02	0.000584	0.0249
nucleotide metabolic process (GO:0009117)	393	14	4.81	+	2.91	0.000514	0.0233
homeostatic process (GO:0042592)	338	12	4.13	+	2.9	0.00129	0.0449
carbohydrate derivative biosynthetic process (GO:1901137)	401	14	4.91	+	2.85	0.000622	0.0251
transmembrane transport (GO:0055085)	532	18	6.51	+	2.77	0.000162	0.0115
nucleoside phosphate metabolic process (GO:0006753)	415	14	5.08	+	2.76	0.000856	0.0336
ion transport (GO:0006811)	446	15	5.46	+	2.75	0.000586	0.0243
organophosphate biosynthetic process (GO:0090407)	418	14	5.11	+	2.74	0.000914	0.0341
nucleobase-containing small molecule metabolic process (GO:0055086)	490	15	5.99	+	2.5	0.00145	0.0481
regulation of biological quality (GO:0065008)	660	19	8.07	+	2.35	0.00099	0.036
organophosphate metabolic process (GO:0019637)	714	20	8.73	+	2.29	0.000881	0.0337
carbohydrate derivative metabolic process (GO:1901135)	685	19	8.38	+	2.27	0.00131	0.0445
establishment of localization (GO:0051234)	2271	46	27.78	+	1.66	0.00126	0.0449

## Sheet: Table S4
Table S4: List of auxin-related genes. Columns "process", "group", "sub-group", "class" and "gene" include our manual classification and annotation of selected genes of interest. Values of transcript abundance are in transcript per million (TPM) units. Statistics was determined by sleuth package in R using results from quantification done by Salmon. Columns "b" correspond to log2 (fold-change). C…
gene_ID	NCBI Ref Seq	process	group	sub-group	Gene (Arabidopsis)	Gene (tobacco)	Class	744	748	772	773	777	780	782	783	799	800	916	917	918	919	920	921	985	986	987	988	989	990	1293	1294	1295	1296	1297	1307	TPMs in sample	BY-2_exp	BY-2_stac	VBI-0_exp	VBI-0_stac	VBI-2_exp	VBI-2_stac	BY-2H_exp	BY-2H_stac	pval	qval	b (log2FC)	BY-2Hexp VS BY-2exp	pval
Nitab4.5_0001242g0040.1	XM_016626571.1							32.3381	33.2455	40.7416	42.6964	40.1049	51.2715	31.1667	52.2475	31.3245	29.7065	22.6649	24.9587	11.0916	18.044	16.3846	15.1239	14.7734	17.191	14.3618	25.4018	27.0372	12.1465	1.65966	3.37724	5.83115	0	0	0	.	35.6849	45.0163	16.7137	19.3755	18.7916	18.179	3.62268	0	2.24967e-08	8.20569e-08	-2.14946	2	0.740804
Nitab4.5_0006969g0040.1	XM_016580042.1	regulation of auxin activity	transport	ABCB		NtABCB15S		18.6132	17.2337	33.696	35.3913	17.3003	17.3968	11.2907	29.7402	36.297	34.0791	33.494	29.8398	31.995	24.7278	32.6517	30.5069	2.43051	6.11471	1.84574	2.91422	4.35017	4.64309	2.3563	2.39076	2.48737	2.80822	3.4628	3.13001	.	24.0866	27.4772	32.7136	28.3582	5.03599	2.39682	2.41147	3.13368	8.64384e-72	4.70257e-70	-2.64536	2	1.55262e-29
Nitab4.5_0003259g0110.1	XM_016594408.1							0	0	0	0	0	0	0	0	0	0	13.1603	17.2171	26.2321	18.5461	17.3452	16.4605	27.8654	20.4909	17.2669	28.6721	29.8848	15.2198	0	1.26117	3.97551	0	0.669597	0.672378	.	0	0	18.9125	17.4079	21.8652	24.6015	1.74556	0.447325	7.55249e-05	0.000182907	1.47098	1	0.863012
Nitab4.5_0006344g0020.1	XM_016592057.1						AUX/IAA family	9.85974	7.34582	10.7618	7.02993	7.51125	9.45627	6.44776	12.2108	10.2443	31.3929	6.0191	8.68752	7.80796	9.94371	6.95467	12.069	0.124283	2.68561	0.683409	0.602096	1.6605	1.58136	26.3544	27.3816	28.7029	18.2935	16.075	16.5816	.	12.2155	8.91731	6.92725	10.2334	1.97583	0.469929	27.4796	16.9834	0.127179	0.175587	0.345232	-	4.14428e-08
Nitab4.5_0000109g0360.1	XM_016580588.1						AUX/IAA family	66.0865	58.7294	69.1751	10.6663	8.61121	63.0809	57.4885	49.325	71.7203	78.3006	439.271	434.085	489.401	417.784	415.98	422.47	0.438819	4.11083	0.138041	0.818905	0.489367	0.714831	6.10832	5.94651	6.66052	3.29983	6.19038	2.92469	.	66.3688	22.8675	448.217	424.78	1.77168	0.465255	6.23845	4.1383	1.58645e-14	9.71511e-14	-2.62435	2	4.71044e-49
Nitab4.5_0003159g0030.1	XM_016637324.1						AUX/IAA family	239.337	251.043	231.406	151.601	116.084	244.539	253.272	133.911	171.535	212.318	86.9116	207.305	102.644	230.624	77.4712	197.681	7.44049	10.9549	3.31298	2.4062	3.39728	6.7627	19.7883	22.8781	23.1459	26.4282	26.9816	25.593	.	229.064	133.865	89.0089	211.87	7.03829	4.38656	21.9374	26.3343	1.31667e-36	2.6823e-35	-2.76675	2	2.36531e-25
Nitab4.5_0002438g0090.1	XM_016600819.1						AUX/IAA family	243.743	219.072	210.212	71.5894	110.148	250.853	205.31	110.213	269.699	285.243	142.112	228.363	163.141	275.337	114.618	249.657	0.299304	2.34726	0.09523	0.191816	0.86759	0.6181	55.6138	50.8223	54.4887	65.4053	62.5299	64.9573	.	240.59	97.3168	139.957	251.119	1.27765	0.19545	53.6416	64.2975	2.98438e-16	2.07988e-15	-1.7273	2	8.73399e-86
Nitab4.5_0011938g0030.1	XM_016642202.1							7.19864	7.23989	8.8649	7.46138	6.63113	6.99613	5.49091	4.49986	12.2703	8.82192	4.35819	1.98705	4.7854	1.74411	5.65722	1.73309	0.31241	0.818511	0.414778	0.415834	1.49076	0.335833	1.49181	2.58864	2.1526	4.90302	4.99862	4.054	.	8.1261	6.19746	4.9336	1.82142	0.8817	0.381007	2.07768	4.65188	1.86615e-16	1.31959e-15	-1.7981	2	2.5461e-14
Nitab4.5_0010215g0010.1	XM_016655291.1							0.079963	0	0.43938	0.09224	0.069675	0	0.053705	0	0	0	0.055455	0.122879	0.424087	0.621687	0.13584	0.232257	6.19416	2.38846	5.62801	6.04795	5.18632	5.29722	1.12602	0.450721	2.12415	0.814631	0.138024	0.139121	.	0.081864	0.0539717	0.205127	0.325608	4.29066	5.95671	1.23363	0.363925	1.17805e-07	3.98083e-07	2.87919	1	6.5244e-06
Nitab4.5_0002524g0040.1	XM_016589514.1						ARF family	5.92414	6.41136	6.23068	4.76938	5.16885	5.4681	4.86297	4.16913	6.29309	6.69747	4.78091	7.32126	4.97648	6.55696	5.68146	7.76514	0.998292	0.654416	0.864826	0.69572	0.576922	0.602762	1.41921	1.09564	1.96123	1.18446	1.35023	1.7762	.	5.98398	4.70246	5.14628	7.21445	0.611367	0.852946	1.49203	1.43696	7.49102e-41	1.79601e-39	-1.86379	2	1.74765e-41
Nitab4.5_0003983g0010.1	XM_016635798.1						SAUR-like	0.941277	1.07003	0.637056	0	0.579833	1.96128	0.910743	0.487639	0.616609	0.584994	0.488569	1.30673	0.793759	2.43633	0.565403	2.89716	0.461474	0.685234	1.02079	0.182497	0	0.188469	2.14373	1.05539	0.266785	0	0.550023	0	.	0.960285	0.355824	0.61591	2.21341	0.291234	0.554919	1.1553	0.183341	0.252123	0.32057	-0.631228	-	0.126185
Nitab4.5_0001707g0020.1	XM_016622370.1						SAUR-like	0	0	0	0	1.73005	0	0	0.926331	0	0	1.36222	1.7968	0.732637	3.03573	1.12328	1.19335	3.00251	2.3477	1.43622	2.60282	2.28013	2.11665	1.3144	1.26646	0.572885	0.690308	0.189431	0.414828	.	0	0.88546	1.07271	2.00863	2.24816	2.34718	1.05125	0.431522	1.54446e-08	5.72831e-08	2.57336	1	0.219778
Nitab4.5_0000307g0200.1	XM_016595258.1						SAUR-like	0	0	0	0.13405	0	0.073233	0	0	0.188078	0.144859	0.422263	0.200512	0.627977	0.247461	0.672014	0.155735	0.10968	0	0	0.391386	0.074064	0.660502	1.32198	0.871957	0.829934	0.441371	0	0.614725	.	0.0580243	0.0446833	0.574085	0.201236	0.244855	0.167022	1.00796	0.352032	0.00161487	0.00322286	1.998	1	0.0475416
Nitab4.5_0018322g0010.1	XM_016592822.1						AUX/IAA family	107.948	105.256	143.282	53.2493	33.2831	111.18	93.5626	60.9834	132.132	159.613	74.2005	117.793	83.173	114.989	81.4658	101.636	14.7835	40.3904	9.56118	7.80823	21.3796	21.3535	23.3233	17.6509	18.0216	15.8478	17.8387	17.283	.	121.853	49.1719	79.6131	111.473	27.7078	10.7176	19.6653	16.9898	4.05652e-51	1.35014e-49	-1.73645	2	2.47261e-14
Nitab4.5_0001480g0060.1	XM_016616759.1	regulation of auxin activity	metabolism	AA conjugation		NtGH3.1aT	inactivation	50.7533	41.6859	57.3902	9.28248	7.26779	53.15	44.6109	39.3193	54.9494	62.8772	37.7583	62.0125	24.0227	59.498	20.1085	64.2296	0.148004	0.991554	0.158393	0.150127	0.781669	0.595534	3.62178	2.57554	2.79378	2.07446	2.4678	2.63217	.	52.2024	18.6232	27.2965	61.9134	0.789586	0.152175	2.99703	2.39148	3.17635e-53	1.11915e-51	-3.22528	2	2.48669e-47
Nitab4.5_0009330g0010.1	XM_016616657.1						ARF family	27.7993	27.154	36.0992	34.3084	21.0201	26.2935	22.4952	42.5377	36.0312	26.1282	37.6022	35.9466	33.3268	35.9536	37.8895	34.4628	9.56759	11.8028	7.70932	6.91294	6.91805	7.89347	14.5028	14.6697	12.7148	11.532	10.6413	9.66832	.	28.8572	32.6221	36.2728	35.4544	8.87143	8.06329	13.9624	10.6139	6.98713e-22	6.98952e-21	-1.14614	2	1.73201e-26
Nitab4.5_0000525g0120.1	XM_016610866.1						AUX/IAA family	202.911	183.671	214.381	39.4147	46.5892	183.536	149.409	130.484	161.859	163.324	128.845	149.774	136.281	167.46	130.37	131.172	17.9636	17.4036	8.61902	12.132	9.92505	12.5087	29.0482	35.5843	41.17	35.3202	34.627	39.4278	.	179.87	72.1626	131.832	149.469	13.2791	12.9049	35.2675	36.4583	2.24249e-23	2.43266e-22	-1.83246	2	5.76547e-28
Nitab4.5_0000071g0020.1	XM_016602462.1						ARF family	6.94699	6.59506	7.72258	3.74272	3.3195	6.26226	6.58681	1.63293	6.83894	9.48059	2.51627	3.3788	1.86679	2.65826	2.91253	2.93249	1.31852	1.60032	1.3242	0.832033	1.00513	1.05723	0.999829	0.655986	0.747834	0.49917	0.546567	0.620238	.	7.20475	2.89838	2.43186	2.98985	1.2209	1.15825	0.801216	0.555325	3.52859e-54	1.26899e-52	-2.64546	2	7.32198e-05
Nitab4.5_0000028g0050.1	XM_016599784.1						AUX/IAA family	23.9939	20.7946	29.2452	1.03014	0.280297	24.1443	21.3403	4.83519	24.4516	47.1713	21.4162	14.7522	20.6134	22.2399	15.9217	18.5925	0.177915	1.30208	0	0	0.777875	0.142573	2.41125	1.78356	2.58248	0.901904	2.6565	2.20376	.	27.3059	2.04854	19.3171	18.5282	0.740843	0.059305	2.2591	1.92072	6.32822e-12	3.17773e-11	-2.70156	2	2.25075e-14
Nitab4.5_0006798g0010.1	XM_016594580.1							0.060592	0	0.042645	0.051587	0.046827	0	0.028266	0	0	0	1.24713	0.679023	1.32871	0.733118	1.78028	0.690631	2.54613	3.40903	1.62766	2.22939	3.1194	2.89642	0.959957	1.0293	0.839954	0.622456	0.472729	0.255203	.	0.0187861	0.0328047	1.45204	0.700924	3.14162	2.13439	0.94307	0.450129	1.82252e-18	1.47896e-17	3.30187	1	0.10071
Nitab4.5_0000073g0500.1	XM_016625843.1	regulation of auxin activity	metabolism	glycosylation		NtUGT3T	inactivation	136.137	116.28	228.515	313.047	158.177	149.612	105.421	139.737	252.656	364.479	1358.38	525.318	1677.31	487.951	1177.68	660.838	13.0193	52.8926	9.87751	15.5243	29.2751	32.5817	74.5364	80.4066	66.1494	63.2251	71.4574	51.8518	.	193.3	203.654	1404.46	558.036	38.2498	12.807	73.6975	62.1781	1.69199e-10	7.50617e-10	-1.06935	2	3.89316e-77
Nitab4.5_0001634g0030.1	XM_016595565.1							29.7902	33.2955	44.9768	6.42596	5.57776	40.9315	30.8467	25.4177	43.2212	43.6246	32.0328	48.8477	38.4553	75.62	35.2189	41.4218	1.23126	1.75125	1.12373	1.06121	1.11825	1.416	5.13448	9.26366	9.15729	13.0614	11.2135	10.9104	.	38.0981	12.4738	35.2357	55.2965	1.4285	1.13874	7.85181	11.7284	1.09672e-26	1.43424e-25	-2.08606	2	3.56401e-46
Nitab4.5_0000053g0050.1	XM_016592876.1						auxin receptor	1.31299	0.79389	1.25604	0.494133	0.442266	1.93318	0.780621	1.93859	1.47981	2.09003	0.768811	1.01675	1.45551	1.59107	0.58808	0.611976	0.78662	0.678203	0.402162	0.307281	0.689277	0.510001	1.97253	1.16593	2.08213	1.08022	1.0718	2.40971	.	1.37808	0.95833	0.937468	1.07327	0.625827	0.498688	1.7402	1.52058	0.965906	0.99378	-0.0129325	-	0.230656
Nitab4.5_0004719g0080.1	XM_016637122.1							183.834	169.739	175.968	113.969	100.775	181.484	186.43	124.575	203.962	191.03	54.7993	63.9871	66.3016	65.8869	63.246	62.0233	24.9057	24.7496	27.7423	30.1346	25.5916	24.6581	22.9463	24.891	21.7642	26.1205	28.5238	29.4531	.	184.635	113.106	61.449	63.9658	24.9998	27.5942	23.2005	28.0325	1.21423e-104	1.09085e-102	-2.27063	2	2.92833e-13
Nitab4.5_0003159g0010.1	XM_016635452.1						AUX/IAA family	48.1527	39.5328	49.1751	16.8258	21.5275	51.9605	45.411	45.0181	61.7249	68.5	28.17	69.0693	27.9684	62.5662	25.1997	56.5099	19.3903	20.2158	10.0241	8.64689	17.1512	12.7221	13.3171	15.3217	15.2043	13.9763	16.4706	13.3975	.	52.0653	27.7905	27.1127	62.7152	16.6963	12.6871	14.6144	14.6148	1.03543e-23	1.14739e-22	-1.59502	2	0.00139059
Nitab4.5_0010890g0020.1	XM_016622866.1							5.20295	5.23652	4.57777	4.85064	2.71627	6.92241	4.64246	3.57152	7.03403	5.33765	6.31355	7.43175	6.26312	6.84878	7.49338	7.50826	11.0658	9.65812	8.95953	6.86338	9.44711	6.74386	1.00188	1.14287	0.51808	0.418714	0	0.416276	.	5.56483	3.71281	6.69002	7.26293	8.61636	8.96291	0.887609	0.27833	5.00092e-07	1.57729e-06	-1.75277	2	0.731188
Nitab4.5_0001454g0080.1	XM_016582289.1							11.6239	9.01353	21.4621	14.4955	4.06615	9.89259	6.04559	9.83904	23.7227	21.0616	11.804	11.5308	10.7608	10.3391	14.0891	13.0287	0.768468	1.76916	1.44468	1.83641	2.10632	1.24909	5.54808	5.70491	5.60145	5.43277	5.39033	4.12282	.	14.6888	9.46691	12.218	11.6329	1.70819	1.34985	5.61815	4.98197	1.77574e-06	5.24998e-06	-1.12828	2	3.7793e-13
Nitab4.5_0001763g0030.1	XM_016591452.1						ARF family	5.91781	5.12455	6.87531	12.308	10.9306	5.97638	5.33984	20.3098	8.04412	6.50888	11.7963	12.868	7.75726	12.9142	11.3975	14.7901	1.81818	2.42239	1.9342	1.74559	2.08085	1.268	4.27561	4.77121	4.85709	3.78763	3.84992	3.91557	.	6.25527	14.5161	10.317	13.5241	1.92375	1.83266	4.63464	3.85104	1.08202e-06	3.28239e-06	-0.5931	-	6.9032e-32
Nitab4.5_0001438g0100.1	XM_016638195.1						SAUR-like	0	0.08263	0	0	0	0	0	0	0	0	0.279284	0	0	0.476959	0	0	0	0	0	0	0	0	1.15368	1.03058	0.474533	0.416991	0	0.86673	.	0.0118043	0	0.0930947	0.158986	0	0	0.886265	0.427907	NA	NA	NA	0	NA
Nitab4.5_0008905g0050.1	XM_016598084.1							0.832469	0.556868	1.33343	4.30559	2.14064	1.56506	0.800761	4.838	1.19072	2.69597	16.4622	19.3596	16.2527	13.9535	11.3954	16.9384	34.2896	33.9576	36.2345	28.9481	41.7786	36.2787	30.8269	38.4112	35.8335	45.4518	43.6401	47.5766	.	1.28218	3.76141	14.7034	16.7505	37.3383	33.1574	35.0238	45.5562	5.90687e-70	3.08473e-68	3.04438	1	1.11077e-06
Nitab4.5_0000677g0200.1	XM_016606101.1	regulation of auxin activity	metabolism	AA conjugation		NtGH3.6dT	inactivation	22.6458	25.6485	29.9296	29.4137	19.6773	20.1697	20.3236	26.5113	32.9462	28.4489	35.5595	40.1785	31.9835	43.3619	33.2552	37.8389	8.24357	13.6506	6.66991	6.77767	12.0035	9.14147	13.8365	13.0892	12.7753	19.4904	18.9378	18.92	.	25.7303	25.2008	33.5994	40.4598	11.5985	7.23038	13.2337	19.1161	1.39987e-29	2.12729e-28	-1.05374	2	1.07511e-23
Nitab4.5_0000842g0120.1	XM_016595317.1							3.9082	1.79685	3.54687	0.927127	0.353667	2.23865	2.36577	0.989476	4.14944	7.50769	7.22764	9.52046	6.61514	10.266	3.79203	8.39684	0.539075	0.871067	0.144017	0.72039	0.209419	0.558796	2.40847	3.17513	2.50555	3.28167	3.28423	1.31212	.	3.64478	0.756757	5.87827	9.39442	0.546427	0.467827	2.69638	2.62601	0.177014	0.235183	-0.511053	-	5.7578e-08
Nitab4.5_0002424g0010.1	XM_016649612.1						AUX/IAA family	28.4362	21.7052	25.9372	21.6535	21.0698	26.6088	24.1945	23.3209	28.2071	30.0716	18.7328	32.645	16.7034	36.2941	16.9372	24.8825	2.2074	1.80638	1.07116	1.0191	2.17376	1.38133	10.5489	11.1486	9.38924	10.2045	11.1156	9.40913	.	26.4515	22.0147	17.4578	31.2739	1.78716	1.43255	10.3623	10.2431	2.24753e-17	1.69508e-16	-1.19989	2	6.8358e-43
Nitab4.5_0006740g0010.1	XR_001647815.1						ARF family	2.1414	1.99167	2.85326	2.84626	1.96958	2.96147	1.46749	3.60014	3.58185	2.46597	2.0687	1.73269	1.47479	1.76958	1.8852	1.34602	13.3012	15.6401	16.1397	15.7331	12.7643	13.4597	5.53856	7.90813	7.36392	6.8104	7.37409	7.62796	.	2.49473	2.80533	1.80956	1.6161	13.9547	15.058	6.93687	7.27082	1.86063e-05	4.87927e-05	0.557539	-	1.57118e-37
Nitab4.5_0000026g0110.1	XM_016623685.1							0	0	0	0	0	0	0.104627	0	0	0	1.97896	2.55111	1.28199	0.944135	0.403658	0.618802	5.67769	14.1358	13.7045	9.9256	16.2308	17.6525	0.316982	0.742877	1.51581	1.08358	0.334131	0	.	0.0149467	0	1.22154	1.37135	16.0064	9.76928	0.858558	0.472571	5.77778e-07	1.80914e-06	2.25927	1	1.1759e-06
Nitab4.5_0001812g0080.1	XM_016623015.1							0	0	0	0.540152	0	0	0.316291	0.131918	0.148525	1.3334	0.496994	1.43507	0.959088	1.75193	0.338374	0.371063	1.18559	0.901242	1.06309	1.30172	0.866383	1.36007	0.262277	1.26532	0.639118	0.357927	0.869333	0.221521	.	0.256887	0.224023	0.598152	1.18602	1.04256	1.18346	0.722237	0.482927	0.0197487	0.0325852	1.76998	1	0.50776
Nitab4.5_0002393g0090.1	XM_016577423.1							23.4596	31.2792	26.3662	60.3458	62.9818	20.4407	20.6273	68.5218	21.3524	25.9892	34.9492	33.804	34.441	39.9556	34.6811	34.7242	12.3132	12.1346	10.5231	13.7403	13.8167	13.9463	10.4202	10.514	7.74031	1.014	2.00086	0.784694	.	24.2164	63.9498	34.6904	36.1613	13.2992	12.1922	9.55817	1.26652	1.12073e-16	8.05732e-16	-1.4989	2	1.57463e-06
Nitab4.5_0001972g0010.1	XM_016625622.1						AUX/IAA family	16.5365	8.46706	10.8418	1.07338	3.79283	13.3036	8.98412	7.13844	1.09369	6.8627	1.63394	0	2.11698	1.24725	1.33313	0	0	0	2.73539	1.80303	2.83602	3.54123	43.6202	36.1847	66.3708	40.8887	50.2131	32.6677	.	9.44136	4.00155	1.69468	0.415751	2.12575	1.51281	48.7253	41.2565	0.00621028	0.0112382	1.42086	1	0.793403
Nitab4.5_0003714g0060.1	XM_016580063.1	regulation of auxin activity	transport	ABCB		NtABCB9cT		0.536723	0.435355	0.641293	1.79833	1.78952	0.462601	0.292064	1.19754	1.08236	1.52676	8.70201	4.86895	7.82768	5.32355	9.17654	7.93581	20.9197	24.5859	19.0486	27.4176	17.1622	16.8019	15.6654	15.743	14.1246	12.8315	13.3509	10.7326	.	0.711023	1.59513	8.56874	6.04277	19.5166	22.462	15.1777	12.305	1.45921e-45	4.03723e-44	2.9029	1	0.00168512
Nitab4.5_0001084g0020.1	XM_016579187.1							0.583762	0.549571	0.287349	0.752053	1.21075	0.613011	0.64973	0.990288	0.482207	0.387034	0.06364	0.135883	0.189599	0	0	0.113667	0.4529	0.209035	0.382548	0.325548	0.730355	0.645357	1.10991	1.43683	0.802723	0.43355	0.61179	0.689499	.	0.507523	0.984362	0.084413	0.0831833	0.528249	0.386999	1.11649	0.57828	0.265723	0.335542	0.518153	-	0.000571953
Nitab4.5_0002261g0030.1	XM_016644868.1						ARF family	1.48067	1.61264	2.12437	2.06776	2.58709	1.35263	0.467039	3.37725	2.03944	2.22072	2.37796	2.2181	2.13835	2.98667	2.48962	2.06735	0.506363	0.600119	0.228152	0.340569	0.488023	0.485308	6.97835	7.76209	7.27111	13.2277	10.0518	8.93806	.	1.61393	2.67737	2.33531	2.42404	0.524483	0.358361	7.33718	10.7392	2.25387e-08	8.21911e-08	1.16585	1	6.09595e-10
Nitab4.5_0001180g0170.1	XM_016611294.1							1.20846	1.19514	1.32361	0.991291	1.4083	1.31821	1.39327	1.60563	1.74859	1.42487	5.04657	5.7415	4.46169	6.33528	4.10755	5.67449	13.1699	15.1949	15.6876	12.4055	10.8541	13.5703	6.72648	7.64105	7.42392	7.57373	7.88144	7.55543	.	1.37316	1.33507	4.5386	5.91709	13.2064	13.7543	7.26382	7.6702	2.58788e-26	3.3177e-25	1.13044	1	2.19643e-14
Nitab4.5_0013607g0010.1	XM_016585192.1							0.237872	0.515247	0.173892	0.422982	0.136283	0.154931	0.103414	0	0.362378	1.4623	0	0	0.157239	0	0	0	0.438819	0	0.167603	0.136484	0.571673	0.893228	3.1759	2.32379	6.83246	1.461	2.42948	0.509595	.	0.430005	0.186422	0.052413	0	0.4883	0.247635	4.11071	1.46669	0.000455213	0.000986673	1.80211	1	0.0656667
Nitab4.5_0001044g0060.1	XM_016658386.1						AUX/IAA family	38.1132	32.3425	40.7438	19.2468	11.3263	35.6915	30.1191	35.2022	42.9617	57.1795	53.9298	74.1984	55.583	106.16	48.8651	63.8715	2.76304	20.7738	1.45594	1.30108	4.24277	8.49794	14.2266	14.6253	12.0942	34.4182	22.4259	23.6921	.	39.593	21.9251	52.7926	81.41	11.1715	1.84002	13.6487	26.8454	3.8519e-11	1.80892e-10	-1.50832	2	1.61607e-11
Nitab4.5_0022877g0010.1	XM_016651989.1						AUX/IAA family	0	8.73024	0	0	0	0	0	0	0	0	11.5901	10.2913	0	0	0	0	0	0	0	0	0	0	0	2.1535	0	0	0	0	.	1.24718	0	3.86337	3.43042	0	0	0.717834	0	NA	NA	NA	0	NA
Nitab4.5_0001239g0050.1	XM_016587403.1	regulation of auxin activity	transport	ABCB		NtABCB15T		10.978	10.7409	18.9991	20.2207	11.3184	10.262	7.63475	15.2777	19.7341	18.5316	105.745	90.135	106.367	92.6894	107.928	94.7454	9.63067	9.51231	9.94363	8.68016	9.3323	9.60498	7.48147	7.48911	7.82569	6.56765	6.14924	6.10155	.	13.8401	15.6056	106.68	92.5233	9.4832	9.41815	7.59876	6.27281	3.02504e-18	2.42375e-17	-0.931549	-	1.48795e-85
Nitab4.5_0000207g0360.1	XR_001649723.1							0	0	0	0	0	0	0	0	0	0	0.526184	0	0	0.803315	0	0	1.86684	0.60305	1.76178	1.74191	0.608864	1.52053	0	1.98661	0	0	1.0623	0	.	0	0	0.175395	0.267772	0.910814	1.79017	0.662204	0.3541	NA	NA	NA	0	NA
Nitab4.5_0001592g0020.1	XM_016616742.1						AUX/IAA family	141.966	133.672	146.146	352.24	271.316	130.276	137.179	250.155	146.128	177.852	193.369	268.76	252.944	274.14	236.335	293.223	1.29197	0.914409	0.173587	0.139559	0.394838	1.20498	49.4164	38.7132	41.8293	61.6091	61.3597	71.8283	.	144.746	291.237	227.549	278.707	0.838076	0.53504	43.3196	64.9324	4.06819e-08	1.44444e-07	-1.46847	2	5.40745e-71
Nitab4.5_0000505g0130.1	XM_016607426.1							24.4996	21.2007	39.0467	60.7707	31.5257	21.4461	13.6702	39.1045	30.0914	34.439	15.8651	18.325	14.0161	17.0372	14.9954	15.7054	1.46741	1.21897	0.837431	0.938838	1.70398	0.742355	11.0869	11.5676	11.1017	12.1976	10.6877	9.26512	.	26.3419	43.8003	14.9589	17.0225	1.22177	1.08123	11.2521	10.7168	4.77733e-10	2.03523e-09	-1.08126	2	2.64932e-35
Nitab4.5_0000187g0160.1	XR_001656968.1						AUX/IAA family	115.944	98.247	100.603	58.157	52.2137	119.831	99.0792	94.0892	138.036	137.368	97.3907	115.026	96.1655	111.924	71.0266	108.101	74.0269	118.11	47.2473	42.0739	50.9399	71.6132	12.3109	9.11122	13.0696	13.7212	11.3246	8.63742	.	115.587	68.1533	88.1942	111.684	80.221	54.4494	11.4972	11.2278	2.53552e-51	8.45701e-50	-2.40991	2	0.361872
Nitab4.5_0004434g0010.1	XM_016577557.1							2.72433	1.84642	4.4394	3.69624	1.72783	3.03977	1.71049	4.07338	3.58532	4.83359	10.0604	9.65813	7.74763	9.46631	9.20393	9.88199	9.96937	11.7348	13.5487	14.1295	10.8401	9.92731	20.1268	22.6395	21.5869	22.4689	21.8226	18.6529	.	3.16848	3.16582	9.004	9.66881	10.834	12.5492	21.4511	20.9815	2.55777e-23	2.76063e-22	1.64174	1	0.37872
Nitab4.5_0000304g0030.1	XM_016655542.1	regulation of auxin activity	transport	inner		PILS3	endomembrane	0.111975	0.306056	0.731819	0.225969	0	0.217021	0.273738	0.310673	0	0	0	0	0	0	0.416158	0	0.511675	0	0.204946	0	0.358002	0.131375	0.375713	0.64755	0.951975	0.241535	0.276185	0	.	0.234373	0.178881	0.138719	0	0.163126	0.238874	0.658413	0.172573	0.181647	0.240426	0.920724	-	0.730037
Nitab4.5_0003885g0020.1	XM_016633075.1						AUX/IAA family	57.3789	70.0692	51.7894	21.7802	17.6073	60.3525	54.6219	16.0146	28.3179	61.9717	23.7673	34.4682	26.7279	34.0783	19.0057	26.1939	0.219016	0.735006	0	0.822259	0.291831	0.346302	2.91391	1.38686	2.63205	1.93907	2.56781	3.35318	.	54.9288	18.4674	23.167	31.5801	0.457713	0.347092	2.31094	2.62002	8.9663e-19	7.41724e-18	-3.13224	2	5.10046e-21
Nitab4.5_0008736g0010.1	XM_016634109.1							0.302498	0.309907	0.083743	0.825499	0.366179	0.575505	0.581817	1.20767	0.261644	0.370686	0.804446	0.557682	0.701272	0.676507	0.642726	0.516484	1.08546	0.977747	0.857027	0.702498	0.515024	0.588461	0.653313	0.612345	0.612236	0.310686	0.497616	0.446614	.	0.355114	0.799782	0.716148	0.583558	0.693744	0.881663	0.625965	0.418305	0.268759	0.338864	0.335921	-	0.711948
Nitab4.5_0007384g0050.1	XM_016633330.1	regulation of auxin activity	transport	inner		PILS2	endomembrane	0.583011	0.325838	1.03231	0.400995	0.350547	0.763975	0.501017	0.633202	0.778293	0.497181	0	0	0	0	0	0	0	0	0	0	0	0	0.553441	0.276452	0.76622	0.104773	0.059056	0.27578	.	0.640232	0.461581	0	0	0	0	0.532038	0.146536	0.150661	0.203908	-0.550228	-	1
Nitab4.5_0001831g0090.1	XM_016638454.1							3.28046	2.93026	6.12704	2.72435	1.02598	3.28008	2.05076	1.65175	6.04556	7.04746	4.95886	4.06364	4.06558	3.84612	5.14538	3.49728	10.9544	12.6037	12.49	11.9765	12.0483	10.2086	11.6984	11.6494	12.3007	12.4726	11.5692	11.505	.	4.39452	1.80069	4.72328	3.80235	11.6202	11.807	11.8828	11.8489	9.89007e-08	3.37141e-07	0.710943	-	1.66054e-07
Nitab4.5_0000051g0320.1	XM_016593478.1	regulation of auxin activity	transport	influx		NtLAX3T	influx	67.4068	67.0337	72.3956	89.1593	63.9189	63.5856	56.3961	110.163	62.4715	81.1806	98.8644	138.065	115.967	149.061	83.2415	155.702	5.25776	18.5106	3.31626	6.85742	11.26	13.6797	48.6466	46.5852	51.9903	43.651	51.4968	46.1731	.	67.21	87.7469	99.3576	147.61	14.4834	5.14381	49.074	47.107	4.46669e-05	0.000111456	-0.518474	-	5.23539e-41
Nitab4.5_0002367g0050.1	XM_016638656.1							130.144	119.504	136.953	86.2849	89.3882	124.427	119.046	97.0117	156.911	150.736	130.464	135.701	151.47	135.043	143.764	121.607	36.31	45.0272	43.9916	42.3144	42.1126	44.6461	73.3532	73.7875	75.7287	76.0197	72.2066	68.3955	.	133.96	90.8949	141.899	130.783	43.9286	40.872	74.2898	72.2072	3.61956e-17	2.69177e-16	-0.788507	-	4.34029e-26
Nitab4.5_0007881g0010.1	XM_016636582.1						AUX/IAA family	27.739	20.0241	29.366	5.14974	2.25507	28.6493	18.6436	11.3937	25.6753	45.826	14.4206	11.0342	16.6596	11.603	8.69187	9.02959	0	0.240686	0	0.115863	0.140434	0.144644	0.35086	0.63914	0.580429	0.314351	0.225385	0.793354	.	27.9891	6.26616	13.2573	10.5556	0.175255	0.038621	0.523476	0.444363	1.9318e-38	4.21562e-37	-4.0587	2	6.04585e-28
Nitab4.5_0001878g0010.1	XM_016582969.1						AUX/IAA family	23.6059	30.39	17.9444	17.2712	29.1359	26.4268	32.7322	23.4344	15.5567	19.0398	5.288	29.4727	7.12544	34.7281	6.32129	27.4663	0.46519	0.459319	0.310991	0.359778	0.5576	0.291492	21.5056	22.6268	18.0119	20.2149	25.1278	26.031	.	23.6709	23.2805	6.24491	30.5557	0.436137	0.378653	20.7148	23.7912	0.0212686	0.0348733	-0.468118	-	1.40845e-30
Nitab4.5_0000604g0030.1	XM_016610807.1	regulation of auxin activity	metabolism	AA conjugation		NtGH3.1bT1	inactivation	4.22156	3.61257	4.62585	3.18568	1.77435	2.30814	2.36513	8.18667	5.03092	8.4887	40.1343	11.7048	34.9227	12.5698	37.893	16.4819	0	0.465082	0.02827	0.134718	0.563429	0.229127	1.02536	0.771658	0.816324	0.639936	0.861413	0.416965	.	4.37898	4.38223	37.65	13.5855	0.419213	0.0543293	0.871113	0.639438	6.30082e-08	2.19315e-07	-1.85423	2	2.78128e-29
Nitab4.5_0009292g0040.1	XM_016622328.1							1.16856	0.602028	1.87292	0.542185	0.663292	2.40579	0.825072	2.2947	2.1532	1.0454	1.38743	0.719309	1.72143	2.19135	0.474678	1.02674	0	0.245037	0.078862	0.080336	0.495444	0.509773	1.43517	1.62086	1.43128	1.03533	0.530396	0	.	1.439	1.16673	1.19451	1.31247	0.416751	0.053066	1.49577	0.521908	0.342912	0.418029	-0.443015	-	0.0783076
Nitab4.5_0005236g0040.1	XM_016608034.1							359.942	294.482	332.921	483.923	566.288	383.479	340.475	488.598	254.898	309.912	330.269	491.87	329.444	522.793	293.676	458.745	76.018	67.9076	69.8397	84.5431	81.0893	70.5659	299.845	287.92	286.83	262.644	264.695	264.811	.	325.159	512.936	317.796	491.136	73.1876	76.8003	291.532	264.05	6.26554e-05	0.000153243	-0.425755	-	5.89954e-30
Nitab4.5_0003324g0090.1	XM_016654121.1	regulation of auxin activity	transport	ABCB		NtABCB21S		27.3385	27.1165	48.741	156.138	95.0356	24.3982	17.8397	57.1648	51.5676	74.3091	13.3645	8.66181	10.7233	7.58037	10.7964	9.52759	9.47603	23.0976	9.82133	12.3213	12.57	15.3547	0.558272	0.410704	0.543306	0.332502	0.561672	0.279114	.	38.7587	102.78	11.6281	8.58992	17.0074	10.5395	0.504094	0.391096	1.00322e-95	7.94711e-94	-4.6207	2	0.331813
Nitab4.5_0009144g0020.1	XM_016623580.1	regulation of auxin activity	transport	influx		NtLAX1bS	influx	13.6696	16.181	12.5495	2.22315	3.47211	10.9116	12.375	1.93095	19.1018	9.80047	4.64743	11.3995	5.26383	8.64373	4.78849	10.2509	0.169908	0.397007	0.574817	0.186207	0.302489	0.542202	1.19309	1.26979	1.51096	1.63715	1.73348	1.52582	.	13.5127	2.54207	4.89991	10.0981	0.413899	0.310311	1.32461	1.63215	2.082e-26	2.68382e-25	-2.63165	2	1.30948e-17
Nitab4.5_0000582g0090.1	XM_016588487.1							56.6568	69.9697	54.125	26.301	21.82	55.87	59.1291	30.1226	77.8343	57.7012	60.8459	49.4701	59.1735	55.1512	60.677	57.0961	105.902	103.537	99.7627	103.333	105.872	111.778	187.489	175.374	192.933	204.381	179.276	214.518	.	61.6123	26.0812	60.2321	53.9058	107.062	102.999	185.265	199.392	1.6058e-20	1.48123e-19	0.923214	-	9.92894e-06
Nitab4.5_0001802g0140.1	XM_016612835.1							7.32977	6.05727	17.9815	18.9671	5.9467	5.60086	2.87108	13.4283	17.6299	18.0979	12.6738	9.96458	11.4303	9.00639	14.5583	10.6431	4.05861	4.71914	4.64814	3.31685	3.67277	3.6635	7.03178	6.19932	6.29594	6.68017	6.55844	3.77587	.	10.7955	12.7807	12.8874	9.87137	4.01847	4.00787	6.50902	5.67149	0.0459336	0.0702509	-0.583422	-	0.000414466
Nitab4.5_0001363g0010.1	XM_016581484.1							1.19534	0.759951	1.3015	0.168013	0.087237	1.14884	0.880879	0.320162	1.82423	1.33105	1.2036	3.04249	2.12039	3.28717	1.83957	2.93949	0.682008	0.925673	0.67347	0.998548	0.759623	1.02319	1.87658	1.23892	1.92435	2.4542	1.65814	2.30432	.	1.20597	0.191804	1.72119	3.08972	0.902828	0.784675	1.67995	2.13889	0.308008	0.381389	-0.281004	-	0.018352
Nitab4.5_0006755g0010.1	XM_016634451.1							29.8019	21.0758	41.7385	18.4826	15.2969	28.5113	20.1128	33.7906	27.4745	35.977	161.553	150.727	171.604	176.669	162.6	150.52	1.04886	2.19956	0.390655	0.832827	0.8859	0.917516	19.8054	17.4683	20.2953	16.8784	19.9657	14.1347	.	29.2417	22.5234	165.252	159.305	1.33433	0.757447	19.1897	16.9929	0.00705588	0.0126333	-0.497092	-	3.81451e-107
Nitab4.5_0004657g0030.1	XM_016604272.1						ARF family	0.441612	0.271931	0.512307	1.49744	2.02475	0.452666	0.335473	2.39454	0.402894	0.397128	1.57183	1.59117	0.834727	1.38065	1.27197	0.97224	2.70538	3.39601	2.99958	2.51374	2.20075	2.08581	0.801499	0.31094	0.328961	0.387035	0.329129	0.777916	.	0.402002	1.97224	1.22618	1.31469	2.56086	2.73957	0.480467	0.498027	0.444204	0.521946	-0.182543	0	0.00803341
Nitab4.5_0000315g0090.1	XM_016594427.1						ARF family	4.72077	4.58432	7.87213	14.8275	14.8953	5.97959	4.31266	18.4859	7.14341	6.51811	20.8693	30.6279	18.3502	32.1381	19.5356	27.9947	0.507621	0.608309	0.674763	0.430762	0.899211	0.647113	8.73207	7.99308	8.30244	7.50414	6.43193	6.25564	.	5.87586	16.0696	19.585	30.2536	0.718211	0.537715	8.34253	6.73057	0.824075	0.873905	-0.0277761	-	2.71094e-112
Nitab4.5_0006294g0020.1	XM_016607510.1							6.19774	4.36929	9.74967	8.31448	4.45456	5.00565	2.8899	7.8259	7.81071	10.2361	0.529234	1.02682	0.81714	0.692855	0.408506	0.896181	0.096921	0.331337	0.364886	0.386296	0.404712	0.481568	8.11275	10.4035	10.232	8.19853	8.55068	7.92575	.	6.60844	6.86498	0.58496	0.871952	0.405872	0.282701	9.58274	8.22499	0.892312	0.932748	0.0343839	-	0.15279
Nitab4.5_0005171g0030.1	XM_016602556.1							0.123008	0.200136	0.193036	0.86308	0.765303	0.299994	0	1.18945	0.493541	0.205782	0.744089	0.536668	0.380995	0.308575	0.335853	0.888024	0.251499	0.335409	0.168527	0.407365	0.65147	0.22479	0.699316	0.698254	0.663417	0.94296	0.773585	0.437327	.	0.2165	0.939278	0.486979	0.577756	0.40389	0.275797	0.686996	0.717957	0.0135692	0.0230893	1.25715	1	0.725524
Nitab4.5_0000782g0210.1	XM_016623453.1							6.77779	6.81888	9.06813	7.14009	4.12478	7.89625	5.17025	6.74869	9.44209	7.31614	11.2388	10.5873	9.9028	7.42317	12.0838	7.7686	36.5376	34.6003	35.0181	35.4002	32.8885	38.1036	18.3404	17.2434	19.4662	22.359	20.8813	18.0623	.	7.4985	6.00452	11.0751	8.59301	35.1975	35.652	18.35	20.4342	1.92638e-05	5.04296e-05	0.475176	-	2.33052e-15
Nitab4.5_0006567g0010.1	XM_016627866.1							9.71571	10.2027	12.8191	13.3027	8.98127	10.3242	7.98406	11.2616	15.3886	15.3631	29.6879	30.6848	28.4581	27.9879	25.787	31.3732	0.272689	0.397885	0.45057	0.272029	0.487187	0.281671	0.492492	0.956683	0.71433	0.555069	0.689187	0.675752	.	11.6854	11.1818	27.9777	30.0153	0.388914	0.331763	0.721168	0.640003	3.70648e-53	1.30299e-51	-3.1116	2	1.11996e-73
Nitab4.5_0005128g0030.1	XM_016604203.1							1.13815	1.04354	1.21815	0	0.143553	1.44568	0.824104	0.719631	0.828176	1.22014	0.398075	1.02908	0.80199	0.941213	0.310737	0.819359	0.882927	0.304127	0.83846	0.099677	0.151953	0.579413	4.13962	4.72241	2.62285	3.50242	2.24802	2.61142	.	1.10256	0.287728	0.503601	0.929883	0.345164	0.607021	3.82829	2.78729	0.0980962	0.139271	0.728542	-	0.448486
Nitab4.5_0001802g0120.1	XM_016612835.1							31.2649	29.9682	31.2842	36.724	41.8327	35.4083	25.8668	37.4937	49.8593	44.4284	20.7786	17.8344	24.3943	17.4056	25.1175	20.0921	7.4793	4.90801	7.78491	6.84774	7.39965	7.66277	21.2088	17.9942	22.1279	24.3253	20.0477	21.4679	.	35.44	38.6835	23.4301	18.4441	6.65681	7.37065	20.4436	21.947	3.35975e-16	2.33179e-15	-0.987234	-	1.02639e-21
Nitab4.5_0004969g0040.1	XM_016620425.1						AUX/IAA family	10.2724	10.1185	13.9018	11.507	12.363	13.1502	10.2265	6.45498	18.0124	22.4671	12.4398	10.7386	11.4936	13.5659	10.7912	9.72558	0.961783	1.9376	1.26367	1.60287	1.25836	1.63665	8.7086	11.1871	8.40124	5.65705	5.49522	6.72767	.	14.0213	10.1083	11.5749	11.3434	1.61087	1.27611	9.43233	5.95998	0.000264615	0.000592617	-0.579823	-	1.60465e-27
Nitab4.5_0007689g0020.1	XM_016597613.1							7.96526	5.41045	27.9217	15.3073	3.50546	5.95246	1.74715	9.30509	24.3736	22.8978	29.5293	27.9156	26.525	26.796	33.6358	28.6189	45.8775	61.6617	68.8706	59.7434	54.6112	49.73	68.9977	78.5767	74.2879	69.6859	67.4259	45.0365	.	13.7526	9.3726	29.8967	27.7768	55.3343	58.1638	73.9541	60.7161	1.47263e-05	3.91254e-05	1.70329	1	0.238258
Nitab4.5_0000110g0080.1	XM_016634960.1							15.9143	18.2725	14.6295	3.83519	3.62622	15.9471	13.9462	2.06876	16.3063	14.0631	1.01178	0.360533	1.06228	0	0.73357	0.304238	7.71108	16.0305	6.68215	8.90488	8.41465	11.9262	9.43815	10.6598	12.7261	13.2009	12.5309	9.34082	.	15.5827	3.17672	0.935878	0.22159	12.1238	7.76603	10.9414	11.6909	0.0948173	0.135129	-0.524198	-	1.55364e-10
Nitab4.5_0000525g0140.1	XM_016641133.1						AUX/IAA family	78.1832	77.507	75.7911	123.908	130.716	62.2914	61.8424	126.476	106.648	83.3222	6.20944	21.3706	8.70223	25.5997	8.08762	13.5805	1.07643	4.9625	1.07484	1.97152	3.56826	0.944572	8.63751	10.0243	9.16616	17.7754	14.2473	15.1412	.	77.9407	127.034	7.66643	20.1836	3.15844	1.37426	9.276	15.7213	3.95912e-28	5.58901e-27	-2.46259	2	2.14553e-05
Nitab4.5_0004721g0030.1	XM_016657605.1							0	0	0	0	0	0	0	0	0	0	2.6354	0.69608	3.54429	0.188839	2.34419	1.1689	0	0.425258	0.276082	0	0.286239	0.438234	1.67936	1.18599	0.190962	2.41608	2.03396	2.9038	.	0	0	2.84129	0.684605	0.383244	0.0920273	1.01877	2.45128	8.71942e-09	3.3091e-08	2.36003	1	9.66937e-05
Nitab4.5_0010384g0010.1	XM_016616742.1						AUX/IAA family	31.0236	25.5841	33.234	74.7513	56.9167	34.0109	21.4753	63.7861	35.8619	54.0411	69.0722	74.4705	79.2045	75.6128	67.1858	80.0942	5.30003	10.4386	3.26707	3.80636	4.83418	5.95443	33.3707	35.1449	36.767	46.7497	50.201	39.5097	.	33.6044	65.1514	71.8208	76.7258	7.07575	4.12449	35.0942	45.4868	0.00290995	0.00557136	-0.388102	-	2.44894e-65
Nitab4.5_0009003g0020.1	XM_016632006.1						ARF family	1.45844	1.23251	1.33046	4.9281	8.43382	2.2646	1.38056	8.42847	1.70073	2.37481	15.297	6.62861	8.09205	7.46381	6.76748	10.1641	1.97937	1.42696	2.15031	2.22741	2.0697	1.8985	0.662037	0.973978	0.605112	1.24479	0.702463	1.25898	.	1.67744	7.26346	10.0522	8.08552	1.79839	2.11903	0.747042	1.06874	1.97305e-09	7.94777e-09	-1.10292	2	3.84451e-15
Nitab4.5_0000677g0190.1	XM_016635177.1	regulation of auxin activity	metabolism	AA conjugation		NtGH3.6cT	inactivation	6.23334	6.80712	6.38622	12.3515	7.98427	5.80898	6.12817	6.83257	10.6195	6.49305	0.846906	2.73273	0.675242	3.37328	1.07435	2.10876	0.521876	0.392668	0.289537	0.628383	0.419734	0.325842	2.06553	1.6795	2.7429	2.25781	2.01846	2.38983	.	6.9252	9.05611	0.865501	2.73826	0.379415	0.479932	2.16264	2.22203	7.98407e-19	6.6234e-18	-1.55355	2	4.53254e-05
Nitab4.5_0004657g0020.1	XM_016648835.1						ARF family	0.974179	0.905438	0.844781	3.06378	3.9292	0.820436	0.956419	2.47894	0.523221	0.934226	1.88834	2.00396	2.12807	2.99553	2.65372	2.21312	6.85814	6.38218	7.15092	6.43676	6.23045	5.79072	7.10676	7.03946	8.70593	5.25879	7.84104	5.52255	.	0.851243	3.15731	2.22338	2.4042	6.13445	6.81528	7.61738	6.20746	1.77181e-30	2.80144e-29	1.7951	1	1.48168e-07
Nitab4.5_0004059g0020.1	XM_016645527.1						SAUR-like	0	0	0	0	0.136144	0	0	0	0	0	8.40887	12.1672	6.31833	16.4135	4.52793	9.9451	14.3308	6.58272	10.7114	9.27131	3.58777	7.53357	0	0.471243	0.954808	0	0	0	.	0	0.0453813	6.41838	12.8419	5.90135	11.4378	0.47535	0	0.000130402	0.000305187	1.34661	0	0.686162
Nitab4.5_0002064g0070.1	XM_016618658.1							57.6082	54.3858	71.3028	61.2335	34.3217	64.9837	52.6017	49.5048	106.023	95.3286	87.9795	83.1314	81.0975	75.7976	88.6001	68.3095	185.57	231.311	215.78	189.28	232.454	244.282	246.746	225.293	228.946	227.266	231.332	203.894	.	71.7477	48.3533	85.8924	75.7462	236.016	196.877	233.662	220.831	1.81677e-11	8.7807e-11	0.633937	-	1.55938e-16
Nitab4.5_0000650g0030.1	XM_016653169.1						ARF family	1.92864	2.0094	2.51677	3.98265	3.55892	2.6387	1.76418	5.09221	2.34004	2.25141	1.14227	1.06569	0.803819	1.88462	1.117	1.30492	1.24589	1.40547	1.33146	1.14921	1.23193	1.22215	0.494205	0.41113	0.49138	0.502796	0.39002	0.276375	.	2.20702	4.21126	1.02103	1.41841	1.28652	1.24218	0.465572	0.38973	1.14333e-25	1.41025e-24	-1.85005	2	0.503967
Nitab4.5_0000845g0160.1	XM_016624915.1						AUX/IAA family	5.43884	3.59077	4.89267	2.15909	0.874265	5.56247	2.44695	4.26168	5.36616	15.5754	7.11295	10.5923	9.76634	9.4515	7.79414	7.51446	1.05252	2.1981	0.471907	0.799007	1.61681	0.672066	0.894686	1.01697	0.74746	2.23636	3.1195	1.35556	.	6.12475	2.43168	8.22448	9.18609	1.49566	0.774477	0.886372	2.23714	2.16388e-16	1.52186e-15	-2.1947	2	9.56562e-09
Nitab4.5_0000775g0180.1	XM_016595565.1							9.46518	9.26129	9.12918	0.469787	0.573324	10.1141	6.35004	7.70859	8.29701	10.7579	11.5135	23.1236	11.621	33.0824	15.3625	20.433	0	0.958905	1.75689	0.574857	1.27657	0.260095	1.60345	1.30117	2.05235	4.18578	3.79938	4.21452	.	9.05353	2.91723	12.8323	25.5463	0.831856	0.777249	1.65232	4.06656	4.19e-05	0.000104942	-2.1137	2	3.79708e-06
Nitab4.5_0000045g0120.1	XM_016633489.1							9.51091	11.3471	12.3572	12.1036	16.249	10.4002	9.48377	18.6326	10.9993	11.0932	7.80646	7.01708	5.14651	7.59981	6.89566	7.60536	4.58541	2.87388	4.69204	4.60701	3.52187	3.34817	7.01267	7.8302	7.86726	7.69715	7.17879	5.95696	.	10.7417	15.6617	6.61621	7.40742	3.24797	4.62815	7.57004	6.9443	3.24318e-11	1.53365e-10	-0.694807	-	8.89987e-10
Nitab4.5_0003970g0060.1	XM_016652118.1							38.2954	38.4548	37.6179	52.9622	38.5557	45.2913	28.8649	52.2836	47.2698	45.7084	91.2343	83.6359	91.9167	92.3251	77.2148	92.0545	57.4355	43.1518	53.7362	53.4583	46.8745	48.1284	7.10936	6.0354	6.20553	7.25795	10.7467	6.28665	.	40.2147	47.9338	86.7886	89.3385	46.0516	54.8767	6.4501	8.09709	2.59256e-66	1.256e-64	-1.96579	2	2.37436e-06
Nitab4.5_0004337g0010.1	XM_016577485.1							12.1371	13.7166	11.6949	4.64549	8.93021	14.2218	11.6501	15.8326	13.4727	13.1483	5.31339	6.38734	7.95463	6.78948	9.75554	5.70001	1.33713	1.8131	0.731397	0.808626	1.40136	1.47933	4.13045	4.94088	3.55378	9.91268	8.37798	6.7403	.	12.8631	9.80277	7.67452	6.29228	1.5646	0.959051	4.20837	8.34365	3.30068e-15	2.13002e-14	-1.37621	2	3.61419e-17
Nitab4.5_0007450g0010.1	XM_016648645.1							5.53318	3.17895	6.14382	19.7818	17.7248	4.63754	4.3992	8.84204	5.5867	8.4715	16.5791	17.1096	15.2867	16.8805	11.386	18.4731	32.303	37.6464	38.3625	42.55	32.6145	40.0615	27.3442	25.5314	23.4319	26.0048	26.9694	22.5619	.	5.42156	15.4495	14.4173	17.4877	36.7741	37.7385	25.4358	25.1787	1.48021e-12	7.80128e-12	1.0858	1	6.25501e-07
Nitab4.5_0006342g0010.1	XM_016649200.1							6.32145	6.41902	13.6419	9.24219	4.08814	7.5168	4.96117	9.45286	13.3292	15.922	12.3769	11.1236	10.1634	9.54378	13.314	12.2125	6.18965	8.52639	8.09917	6.20505	7.32167	7.36862	4.13056	3.78925	4.36431	3.81207	4.33988	3.05021	.	9.73021	7.5944	11.9514	10.96	7.7389	6.83129	4.09471	3.73405	2.35563e-16	1.65176e-15	-1.11304	2	0.00174649
Nitab4.5_0000352g0110.1	XM_016582689.1							0.146791	0.526447	0.179167	0.352199	0.057403	0.166422	0.18403	0.787659	0.570594	0.491439	2.01192	1.17503	1.84419	2.1502	1.1104	1.0957	0.081196	0.152094	0.195422	0.061108	0.063256	0.197713	0.557527	0.422747	0.363862	0.201586	0.073912	0	.	0.323556	0.399087	1.6555	1.47364	0.137688	0.112575	0.448045	0.0918327	0.939393	0.972232	0.0355638	0	1.74501e-05
Nitab4.5_0006221g0040.1	XM_016587279.1							12.2833	15.1172	20.249	8.15157	3.04012	17.017	11.5748	5.90154	28.9765	34.8346	0.553521	0.171286	0.414435	0.375195	1.02468	0.151025	0.093252	0.699191	0.10699	0.397075	0.271421	0.144841	4.81922	3.64806	5.88186	7.19835	5.99747	6.39467	.	20.0075	5.69774	0.664212	0.232502	0.371818	0.199106	4.78305	6.53016	1.7607e-06	5.20747e-06	-1.47605	2	0.0452126
Nitab4.5_0000957g0120.1	XM_016643000.1	regulation of auxin activity	transport	efflux		NtPIN2T	efflux	4.12601	6.14142	9.1255	2.65509	2.12992	3.99723	3.39345	2.84995	9.61323	12.2635	6.95998	5.78069	4.53876	4.32714	6.48154	6.74332	6.36968	5.2615	9.13737	9.61174	4.37083	4.06801	0.355484	0.464976	0.499095	0.212674	0.099689	0	.	6.95148	2.54499	5.99343	5.61705	4.56678	8.37293	0.439852	0.104121	5.16324e-18	4.06677e-17	-2.79469	2	0.386188
Nitab4.5_0001134g0030.1	XM_016643194.1	regulation of auxin activity	metabolism	AA conjugation		NtGH3.6bT	inactivation	19.719	18.208	26.9152	21.1678	11.8739	22.8656	15.9491	17.6076	21.6949	31.8912	28.168	22.7993	34.7156	23.805	22.7313	25.0022	15.1052	12.3404	10.2151	12.3063	6.60876	9.26163	7.79636	8.96831	8.81378	7.53652	9.47674	7.8094	.	22.4633	16.8831	28.5383	23.8688	9.4036	12.5422	8.52615	8.27422	2.73946e-14	1.64895e-13	-0.899404	-	3.27771e-18
Nitab4.5_0013589g0010.1	XM_016603770.1							0	0	0	0	0	0	0	0.154388	0	0	0.245578	0.263961	0.160249	0	0.179892	0	0.376491	0.487962	0.565851	0.236447	0.458993	0.151349	2.18114	3.81625	2.68893	3.89218	3.32823	2.82878	.	0	0.0514627	0.19524	0.087987	0.366101	0.39293	2.89544	3.34973	1.04106e-19	9.1272e-19	3.88554	1	0.352637
Nitab4.5_0000627g0040.1	XM_016577208.1							0.345548	0.244472	0.321546	0.232886	0.237688	0.137908	0.346937	0.173865	0.775604	0.846526	0.023069	0.112171	0.0513	0.271852	0.0558	0.105696	0.171956	0.100707	0.418065	0.181989	0.175997	0.097148	0.679974	0.464603	0.164993	0.114902	0.263556	0.225704	.	0.43122	0.214813	0.0433897	0.16324	0.124617	0.257337	0.436523	0.201387	0.680168	0.745471	-0.177987	0	0.115199
Nitab4.5_0002553g0070.1	XM_016593822.1							34.0244	38.0453	40.768	22.5353	18.4645	42.5556	36.3915	22.3254	32.9475	33.9612	76.8793	74.9092	85.7099	71.0036	81.4532	78.6933	19.1302	20.034	20.108	22.1915	22.6136	20.5147	37.0863	42.1139	32.174	35.7856	40.2653	35.7024	.	36.9562	21.1084	81.3475	74.8687	21.0541	20.4766	37.1247	37.2511	4.89533e-08	1.72442e-07	-0.539038	-	9.7667e-34
Nitab4.5_0008016g0010.1	XM_016589717.1						ARF family	1.61463	0.948608	2.52536	5.77833	2.72735	1.15724	1.72717	4.27674	3.14582	2.66696	2.62784	2.96694	2.10168	3.04759	2.58582	2.6562	3.3978	5.55555	4.42916	4.22278	4.75187	4.65112	17.3961	19.0152	18.2206	34.4537	30.4089	23.7885	.	1.9694	4.26081	2.43844	2.89024	4.98618	4.01658	18.2106	29.5504	5.58647e-26	7.01427e-25	1.86987	1	0.00197146
Nitab4.5_0010974g0020.1	XM_016622808.1							1.7319	1.93715	3.22459	5.40936	3.73393	2.74062	1.91501	4.96197	2.85159	3.1623	8.70778	10.1226	6.69385	9.63691	7.69973	9.47278	13.1771	14.354	16.7828	11.5206	11.5286	12.3835	10.7038	11.0881	10.1593	11.2835	11.0265	12.1158	.	2.50902	4.70175	7.70045	9.74408	12.7554	13.8268	10.6504	11.4753	1.43997e-30	2.28447e-29	1.09367	1	0.000165302
Nitab4.5_0004601g0010.1	XM_016586127.1	regulation of auxin activity	biosynthesis	IPyA		YUCCA	biosynthesis	0	0	0.149217	0	0.717767	0	0	0	0	0	0.387705	0.212641	0.729837	0.459698	0.337789	0.543098	1.53612	0.470467	0.707987	1.59265	0.387128	0.17416	0.669255	0.29756	0.320125	0.519723	0.318107	0.105425	.	0.0213167	0.239256	0.48511	0.405146	0.343918	1.27892	0.42898	0.314418	3.12021e-06	8.9704e-06	2.15223	0	0.455185
Nitab4.5_0000354g0120.1	XM_016619321.1							3.70145	3.41883	5.48115	3.51665	3.45904	2.88639	2.01159	5.42576	5.49318	5.07588	4.11271	5.06884	3.85853	5.27563	4.5468	4.83908	8.24817	9.54954	7.56649	9.45854	9.81523	9.01338	21.108	20.4978	22.7199	22.718	23.0721	19.3537	.	4.00978	4.13382	4.17268	5.06118	9.45938	8.4244	21.4419	21.7146	2.78418e-21	2.69711e-20	1.21999	1	3.6726e-08
Nitab4.5_0000742g0110.1	XM_016600724.1							0.227594	0.4807	0.596869	8.61272	10.4794	0.309861	0	3.08777	0.331157	0.259744	0.494739	0.134269	0.320498	0.377654	0.100914	0.154701	0	0	0.828245	0.409453	0.715597	0.357415	4.50653	3.88259	2.67346	2.41608	2.90236	2.9038	.	0.315132	7.3933	0.305384	0.222208	0.357671	0.412566	3.68753	2.74074	4.61937e-05	0.000115027	2.15299	1	0.786709
Nitab4.5_0003100g0030.1	XM_016586459.1							0	0.225551	0.311046	0.067927	0.263577	0.27283	0	0.504233	0.24213	0.250145	0.071207	0.065785	0	0	0.088897	0.079291	0.735682	0.202016	0.130622	0.224768	0.45797	0.39434	3.98681	3.11947	3.53185	1.95176	1.36305	3.38318	.	0.185957	0.278579	0.053368	0.0483587	0.351442	0.363691	3.54605	2.23266	1.92078e-07	6.33854e-07	2.93006	1	0.0220511
Nitab4.5_0002860g0010.1	XM_016643014.1	regulation of auxin activity	transport	inner		PILS1	endomembrane	0.093285	0	0.11156	0.064272	0	0.067506	0.091235	0.062371	0.423262	0.046163	1.33103	1.87435	0.742005	0.82828	1.669	1.25166	2.13658	1.49699	2.27971	1.81588	3.1076	2.33368	0.286804	0.366351	0.621552	0.207381	0.545978	0.171931	.	0.119002	0.0422143	1.24734	1.3181	2.31276	2.07739	0.424902	0.30843	0.00955982	0.0167214	1.11376	0	0.319884
Nitab4.5_0000851g0040.1	XM_016648613.1							0.02851	0.124155	0.130902	0.027646	0	0	0	0.028055	0.081449	0.022431	0	0	0.024191	0	0.03632	0.026514	0.363477	0.294465	0.506006	0.296042	0.294506	0.434263	1.44623	1.06519	1.63527	0.695323	0.452209	0.62308	.	0.0553496	0.018567	0.0201703	0.008838	0.341078	0.388508	1.38223	0.590204	1.07462e-10	4.8588e-10	3.17866	1	3.83042e-05
Nitab4.5_0001386g0060.1	XM_016605081.1							4.57631	5.1909	6.83666	2.97929	2.89383	4.74465	3.85732	4.56193	5.404	4.84269	7.53343	4.92722	5.21657	4.6609	6.34031	6.30948	0.706595	0.905358	0.941305	0.279263	0.94081	0.80541	3.91918	4.22809	5.77054	3.8844	4.04304	4.17166	.	5.06465	3.47835	6.36344	5.2992	0.883859	0.642388	4.63927	4.03303	0.00960714	0.0167941	-0.406737	-	5.04259e-27
Nitab4.5_0003289g0030.1	XM_016616942.1							31.8902	33.4473	28.7105	110.824	169.011	33.535	28.2937	81.0303	29.5341	40.2145	125.11	93.4376	76.7386	84.3749	61.1266	127.918	336.977	303.185	318.782	378.009	298.585	316.524	92.8955	97.1407	97.157	114.757	112.922	114.713	.	32.2322	120.288	87.6583	101.91	306.098	344.589	95.7311	114.131	2.0073e-08	7.35884e-08	0.874917	-	7.13747e-11
Nitab4.5_0007422g0010.1	XM_016593478.1	regulation of auxin activity	transport	influx		NtLAX3S	influx	27.7598	34.2474	32.7969	81.8875	36.032	26.7596	28.021	63.9006	29.9363	36.6822	14.4131	26.0647	16.5606	27.5202	12.752	27.846	0.851413	2.31262	0.484127	0.22196	1.44603	1.43675	16.6949	13.884	16.5454	16.2821	19.4599	14.6526	.	30.8862	60.6067	14.5752	27.1436	1.7318	0.519167	15.7081	16.7982	6.34257e-06	1.75865e-05	-0.805696	-	1.2206e-24
Nitab4.5_0010275g0010.1	XM_016616759.1	regulation of auxin activity	metabolism	AA conjugation		NtGH3.1aS	inactivation	26.0627	20.7192	27.9873	11.8726	7.8404	22.8377	21.6141	20.0633	28.922	29.6797	6.09023	10.1931	4.31179	12.8959	4.66776	10.9519	0.920033	6.11863	0.354041	0.813546	2.82007	2.82263	8.43501	6.95882	7.32108	7.2688	8.06382	7.63307	.	25.4032	13.2587	5.02326	11.347	3.92044	0.695873	7.57164	7.65523	7.86274e-17	5.71499e-16	-1.55068	2	0.0789782
Nitab4.5_0009109g0060.1	XM_016648611.1						ARF family	1.50223	1.87906	2.26907	3.43846	2.51587	1.87034	1.0667	3.53997	1.9919	2.61918	2.29372	3.81191	2.92469	4.07753	3.13659	4.19661	0.695587	0.828303	1.17415	0.970683	1.35782	0.70813	1.26548	1.00248	1.1472	1.13556	1.00229	0.920226	.	1.8855	3.16477	2.785	4.02868	0.964752	0.946808	1.13839	1.01936	4.70052e-07	1.48702e-06	-0.826317	-	1.11222e-08
Nitab4.5_0010085g0010.1	XM_016611664.1							0.453361	0.299791	0.770457	0.480086	0.327386	0.676138	0.228172	0.314716	0.614968	0.562017	0.558823	0.511641	0.229094	0.335195	0.606965	0.588828	0.188701	0.220918	0.097215	0.467402	0.262929	0.205023	0.40716	0.406294	0.433857	0.278995	0.346916	0.232953	.	0.514986	0.374063	0.464961	0.478555	0.229623	0.251106	0.41577	0.286288	0.0673629	0.0995546	-0.540569	-	0.0289982
Nitab4.5_0005122g0010.1	XM_016639536.1							0.06765	0.144547	0	0.309955	0.248706	0.276442	0	0.28564	0	0.327178	36.1938	56.677	39.7973	62.1825	36.2224	52.544	3.98407	4.8355	5.92574	3.16726	6.91491	7.2824	0.233944	0.424982	0.585443	0.20879	0.22662	0	.	0.116545	0.281434	37.4045	57.1345	6.34427	4.35902	0.41479	0.145137	0.00193224	0.0038078	1.3068	0	0.000745877
Nitab4.5_0003015g0110.1	XM_016581192.1							0.899263	0.721497	0.516075	1.09124	2.7168	0.458456	0.355044	0.804903	0.866325	1.25324	0	0	0	0.151605	0	0	1.54048	6.472	3.25957	1.61427	6.21383	4.89903	0.290578	0.239508	0.635426	0.320618	0.653254	0.136349	.	0.724271	1.53765	0	0.050535	5.86162	2.13811	0.388504	0.370074	0.0945274	0.134749	-0.601014	-	4.74976e-33
Nitab4.5_0000943g0160.1	XM_016646479.1							0.509234	0.191666	0.977233	0.058569	0.207672	0.277102	0.405249	0.0619	0.876402	2.06525	7.49502	6.11195	7.07887	7.66623	4.45866	5.4221	2.09634	5.37447	1.50718	2.67827	3.69625	4.42108	2.75254	3.16711	1.52321	1.72356	2.28394	2.94694	.	0.757447	0.10938	6.34418	6.40009	4.49726	2.09393	2.48095	2.31814	0.00368729	0.00693563	0.882324	-	0.274177
Nitab4.5_0000019g0280.1	XM_016631387.1							3.02548	3.80153	5.47895	6.0375	6.41968	3.25555	2.88904	6.65662	4.54551	4.83589	13.9089	15.6996	11.5942	15.9981	12.323	15.0304	17.4289	14.7711	17.6337	19.0682	14.2734	17.0746	21.5435	19.7923	16.7057	18.4808	20.6892	19.7514	.	3.97599	6.37127	12.6087	15.576	15.373	18.0436	19.3472	19.6404	3.71697e-34	6.87618e-33	1.32594	1	0.223282
Nitab4.5_0001485g0210.1	XM_016618350.1							0.886323	1.32696	1.15002	0	0	1.17393	1.20121	0.330232	0.731503	0.98678	0.527881	0.366508	0.523809	0.386199	0.487034	0.552111	0	0	0	0	0	0	0.400935	0.319217	0.417867	0.390433	0.464774	0.299298	.	1.06525	0.110077	0.512908	0.434939	0	0	0.37934	0.384835	0.000361681	0.000795078	-1.46776	2	3.48654e-13
Nitab4.5_0000712g0030.1	XM_016659678.1							1.00889	0.880701	0.609953	0.146954	0.13887	0.976582	0.382917	0.911279	0.432388	0.719678	0.59129	3.34991	1.16684	3.516	1.49126	2.52282	1.47375	3.64921	0.896804	1.52976	2.37694	2.35947	1.83509	1.19919	1.02891	0.69134	0.866952	0.333537	.	0.715872	0.399034	1.08313	3.12957	2.79521	1.3001	1.3544	0.63061	0.241043	0.308572	0.396889	-	0.0407051
Nitab4.5_0000222g0080.1	XM_016597570.1							12.6599	13.6283	15.5239	35.1722	27.6066	12.8883	12.0978	30.2848	22.8613	19.0141	81.6844	137.296	67.5956	139.677	65.2599	161.726	19.0841	13.965	12.089	22.226	14.5545	12.6124	20.0361	19.5923	22.5607	18.8596	17.3444	12.0946	.	15.5248	31.0212	71.5133	146.233	13.7106	17.7997	20.7297	16.0995	0.952293	0.982742	-0.0071737	-	5.70006e-36
Nitab4.5_0011416g0010.1	XM_016640702.1							37.5986	44.1306	28.7606	3.76935	14.5581	36.0462	44.6641	3.54403	44.9656	28.6567	15.6992	10.9964	11.0246	9.33066	18.9997	9.67986	61.733	124.145	69.7642	64.9571	85.6069	94.0112	54.9208	56.5991	55.5381	64.8755	58.2705	70.2546	.	37.8318	7.2905	15.2411	10.0023	101.254	65.4848	55.686	64.4669	0.568753	0.642767	0.125994	-	3.57858e-12
Nitab4.5_0001181g0070.1	XM_016581696.1							46.3018	46.6913	35.0231	7.63356	26.3697	42.7386	46.27	9.77719	48.2384	39.0773	76.4192	55.7057	57.792	58.1534	90.5936	63.6746	137.633	271.804	155.427	152.714	204.669	220.506	83.5838	86.6603	86.6045	82.6911	89.4088	89.8519	.	43.4772	14.5935	74.9349	59.1779	232.326	148.592	85.6162	87.3173	0.0352936	0.0552796	0.389112	-	1.13328e-06
Nitab4.5_0002478g0030.1	XM_016617309.1							1.31374	1.74916	1.64176	1.23687	2.02505	1.4204	1.68475	2.83411	2.20956	2.15209	5.09875	4.87809	5.3453	6.08155	4.16753	5.66831	11.6288	10.6507	13.529	10.4888	11.1856	11.2148	5.92839	5.55653	5.61302	5.93706	5.54361	6.95844	.	1.73878	2.03201	4.87053	5.54265	11.017	11.8822	5.69932	6.14637	6.28631e-12	3.1577e-11	0.949673	-	4.67144e-05
Nitab4.5_0000978g0070.1	XM_016636297.1	regulation of auxin activity	transport	ABCB		NtABCB4T		0	0.018575	0	0	0	0	0	0	0	0	0.042496	0.10326	0.074695	0.017225	0.036608	0.109598	0.088447	0.053628	0.143979	0.072015	0.098484	0.125574	0.380482	0.271475	0.484997	0.374287	0.155258	0.151234	.	0.00265357	0	0.0512663	0.0766943	0.092562	0.10148	0.378985	0.226926	4.93848e-18	3.89366e-17	3.6332	0	0.351988
Nitab4.5_0008492g0020.1	XM_016588103.1							0	0	0	0	0	0	0	0	0	0	0	0	0	0	0.141506	0.216927	0.922991	0	0	0	0	0	0	1.12575	0	0	0	0	.	0	0	0.0471687	0.072309	0	0.307664	0.375249	0	NA	NA	NA	0	NA
Nitab4.5_0010222g0040.1	XM_016629090.1							9.08591	8.24097	8.21532	11.945	10.118	7.92826	9.50985	13.314	4.19042	4.56837	26.6479	36.7417	31.5956	39.814	24.4365	36.8332	3.73253	2.333	3.05235	2.48799	1.59834	1.71399	15.8995	14.5459	16.006	13.2934	9.16716	9.46738	.	7.3913	11.7923	27.56	37.7963	1.88177	3.09095	15.4838	10.6426	0.105318	0.148487	0.254975	-	2.11784e-50
Nitab4.5_0001622g0060.1	XM_016618338.1							7.62046	6.87324	15.7264	9.88045	4.48655	7.4446	5.24385	6.09251	15.3921	17.642	4.89586	5.54326	3.4588	3.52894	5.53935	4.86287	2.17051	2.59773	2.22742	2.08071	2.04183	1.42555	5.25115	5.55093	5.44573	5.84695	5.25857	4.15484	.	10.849	6.81984	4.63134	4.64502	2.0217	2.15955	5.41594	5.08679	3.63684e-06	1.03806e-05	-0.94809	-	0.000344677
Nitab4.5_0001017g0010.1	XM_016626690.1							1.68843	0.938614	4.15439	5.7763	1.59817	1.18381	0.344106	2.71757	4.19614	3.38719	1.33827	1.81321	1.57788	1.43076	1.82622	1.8472	8.72823	14.4009	12.9181	10.5482	8.72005	10.5772	4.16955	4.34863	5.00534	4.33762	3.85433	2.03935	.	2.27038	3.36401	1.58079	1.69706	11.2327	10.7315	4.50784	3.41044	0.0695205	0.102391	0.668612	-	1.12873e-05
Nitab4.5_0001809g0010.1	XM_016597172.1							1.43089	1.54938	1.34172	1.19437	1.0336	2.05257	1.81524	0.872502	2.27463	2.82668	0.632028	0.25527	0.257265	0.323716	0.660841	0.658818	1.11477	1.97765	1.74017	1.68175	1.92186	1.82136	0.360632	0.420449	0.32567	0.362433	0.44424	0.22703	.	1.89873	1.03349	0.516711	0.412601	1.90696	1.51223	0.368917	0.344568	2.1202e-14	1.28761e-13	-2.15191	2	0.0001844
Nitab4.5_0005838g0020.1	XM_016658276.1						AUX/IAA family	94.4906	77.8339	110.618	102.287	90.6572	90.7803	66.9633	104.514	121.954	151.83	8.33515	30.7557	6.36895	32.8475	5.09759	31.078	1.09645	2.19366	1.26245	0.711226	0.42572	1.25352	22.3601	22.0585	22.628	22.2928	24.6299	23.7118	.	102.067	99.1528	6.60056	31.5604	1.29097	1.02338	22.3489	23.5448	7.41659e-19	6.17229e-18	-1.79975	2	2.91513e-15
Nitab4.5_0009898g0030.1	XM_016638190.1						SAUR-like	0	0	0	0	0	0	0	0	0	0	0.057721	0	0	0.110493	0.024189	0.093862	0	0	0	0.122928	0	0	0.291962	0.478615	0.315192	0.559115	0.456136	0.352273	.	0	0	0.0273033	0.0681183	0	0.040976	0.361923	0.455841	8.18496e-16	5.5237e-15	3.11267	0	0.108845
Nitab4.5_0002982g0030.1	XM_016587981.1							7.66563	5.16136	5.34819	13.962	11.9412	2.82602	4.40229	17.4168	11.0661	3.85481	0.293617	0	0.804539	0	0.814832	0	2.41796	2.73531	2.68249	2.51637	2.87478	2.27278	32.8154	32.7628	39.0375	48.1793	48.3268	35.3885	.	5.76063	14.44	0.637663	0	2.62762	2.53894	34.8719	43.9649	1.46278e-14	8.97652e-14	1.77382	1	5.73733e-08
Nitab4.5_0000602g0120.1	XM_016578081.1						ARF family	2.16555	3.27562	2.77491	1.66976	1.36097	2.17427	1.47251	3.26218	2.97374	1.54278	4.67319	3.57532	2.92707	5.42997	3.47583	3.89406	9.15226	10.0256	8.11262	7.55121	6.07098	6.5972	9.2446	8.80854	7.96198	5.90142	7.64806	6.40445	.	2.33991	2.09763	3.69203	4.29978	7.5646	8.27203	8.67171	6.65131	1.985e-07	6.5408e-07	0.882181	-	0.00198998
Nitab4.5_0004203g0060.1	XM_016657553.1						AUX/IAA family	512.202	432.976	579.934	116.562	82.6052	526.133	419.593	300.608	399.757	378.704	179.043	176.889	198.77	215.118	210.697	162.935	25.2944	34.9034	15.4742	14.9769	22.3753	18.5318	212.86	234.155	208.021	296.152	225.328	250.527	.	464.185	166.591	196.17	184.981	25.2702	18.5819	218.345	257.336	4.7942e-11	2.23421e-10	-1.19009	2	1.90941e-23
Nitab4.5_0000663g0210.1	XM_016609352.1							4.35979	3.3169	7.47178	2.98851	2.30745	4.60225	2.98502	5.18747	8.18455	8.09282	2.34839	3.62902	1.71807	3.77275	2.21608	3.58256	1.7527	1.48934	1.94703	1.77889	1.63223	1.54129	1.76377	2.46768	1.51053	2.41974	2.35769	1.71939	.	5.5733	3.49448	2.09418	3.66144	1.55428	1.82621	1.91399	2.16561	8.67087e-18	6.72893e-17	-1.22067	2	0.0375615
Nitab4.5_0009613g0040.1	XM_016646129.1	regulation of auxin activity	metabolism	IAA-AA hydrolysis		NtIAR3bT	reactivation	4.02876	2.66309	3.89821	2.19864	1.90614	3.88265	2.90009	2.90177	3.52887	5.14809	16.4993	18.2912	15.3277	16.356	14.1048	18.3263	0.773746	1.33476	1.54508	1.20679	1.08747	0.565249	4.9568	4.27221	5.00638	4.82414	5.08037	4.70652	.	3.7214	2.33552	15.3106	17.6578	0.995826	1.1752	4.74513	4.87034	0.388161	0.464616	-0.136958	-	3.33656e-55
Nitab4.5_0000802g0140.1	XM_016619322.1	regulation of auxin activity	transport	influx		NtLAX1cT	influx	0	0	0	0.113433	0	0	0	0	0.109133	0	0.987384	0.346137	0.714851	0.539168	1.03643	0.817438	0	0	0	0	0.046866	0	0.348755	0.353676	0.373223	0.276764	0.312019	0.343889	.	0.0155904	0.037811	0.912888	0.567581	0.015622	0	0.358551	0.310891	1.18071e-09	4.8575e-09	2.43605	0	7.61092e-12
Nitab4.5_0001931g0030.1	XM_016582579.1							14.9824	9.66535	23.6092	3.45573	2.95477	13.1777	9.50267	3.10591	18.853	34.3165	15.6867	6.47132	15.0964	4.97701	15.7506	7.381	0.393483	0.442375	0.249458	0.165316	0.389111	0.152627	0.840772	0.56103	0.601876	0.668655	0.909418	0.446519	.	17.7296	3.17214	15.5112	6.27644	0.328038	0.269419	0.667893	0.674864	1.21275e-45	3.35931e-44	-3.42468	2	3.53218e-44
Nitab4.5_0000391g0280.1	XM_016660526.1							13.4216	12.7463	15.1997	10.7475	12.2401	11.347	9.44438	11.8406	16.5539	15.7618	27.8636	24.9758	28.3659	24.9619	22.5838	26.4402	43.0991	47.8479	45.4577	45.0744	42.6469	45.8565	40.1708	43.1061	42.7982	42.2492	36.715	32.4576	.	13.4964	11.6094	26.2711	25.4593	45.4504	44.5437	42.025	37.1406	2.03806e-14	1.23804e-13	0.735391	-	0.000289821
Nitab4.5_0007906g0020.1	XM_016614782.1							8.05957	7.37362	7.34432	2.92394	2.94221	6.05957	4.94038	6.67994	7.1982	8.87741	8.68257	8.62131	5.01593	5.5312	3.07775	9.2869	0.545832	1.61776	0.98616	1.61866	0.629701	0.971025	1.34787	1.17151	2.49341	3.56111	2.61347	1.85463	.	7.12187	4.18203	5.59209	7.81314	1.07283	1.05022	1.67093	2.6764	5.83313e-07	1.82586e-06	-1.23691	2	1.66941e-08
Nitab4.5_0006269g0020.1	XM_016603724.1							0.155592	0.053883	0.505751	0.322675	0.084913	0.084947	0	0.416173	0	0	0	1.31667	1.84959	0.508721	0.86534	0	0.108436	0.296896	1.1038	0.634885	0.121835	0.090625	0.173614	0.614578	0.278353	0.083454	0.09379	0	.	0.11431	0.274587	0.904976	0.608464	0.169785	0.615707	0.355515	0.0590813	0.109291	0.153425	1.21418	0	0.406896
Nitab4.5_0000121g0260.1	XM_016596978.1							0.204611	0.094747	0.469585	1.73814	1.97537	0.094174	0.252439	0.550125	1.1483	0.329839	8.45975	3.76151	5.93532	4.67295	3.18042	4.89366	9.54866	25.6066	5.329	11.8402	17.1693	20.1654	1.73836	1.86085	3.55009	3.54581	4.58222	4.48558	.	0.370528	1.42121	5.8585	4.44271	20.9805	8.90595	2.3831	4.20454	1.80875e-07	5.98695e-07	1.9097	1	0.00154475
Nitab4.5_0000152g0190.1	XM_016585403.1							6.8955	6.43603	12.0408	12.0758	6.76637	7.88023	4.20841	10.6459	12.0125	14.067	24.0013	20.901	20.2247	13.0762	25.3883	19.0745	3.59956	3.43175	5.71495	4.45352	4.74312	2.73217	11.5467	12.1602	11.689	13.3052	12.676	9.55907	.	9.07722	9.82936	23.2048	17.6839	3.63568	4.58935	11.7986	11.8467	0.935893	0.969337	-0.0147548	-	1.81319e-18
Nitab4.5_0004347g0030.1	XM_016605532.1							0.489746	0.968856	0.663374	0.62321	0.635046	0.83626	0.633002	1.06901	0.819112	0.543175	0.379418	0.360978	0.302863	0.497063	0.476938	0.506284	0.277285	0.368294	0.353844	0.238145	0.191271	0.367706	0.984106	1.83891	1.71877	1.3713	1.04183	1.17475	.	0.707646	0.775754	0.386406	0.454775	0.30909	0.289758	1.51393	1.19596	0.0863209	0.124198	0.441939	-	0.286713
Nitab4.5_0003692g0010.1	XM_016618619.1							7.52861	5.98039	9.02912	15.867	10.5877	7.88913	5.97473	10.7993	8.36064	8.79478	2.49441	3.53922	2.454	4.06314	3.20376	4.45119	17.4087	20.2758	18.6393	20.3181	17.4585	17.8621	13.749	12.4783	12.1627	14.7638	14.1412	13.5579	.	7.65106	12.418	2.71739	4.01785	18.5321	18.7887	12.7967	14.1543	0.024488	0.0396475	0.244518	-	6.37871e-48
Nitab4.5_0000008g0220.1	XM_016631181.1							10.4009	9.20478	10.5188	16.1489	17.1425	11.6539	9.86687	20.7366	13.5019	12.1517	6.29187	8.15029	7.55348	8.05571	6.90377	10.6978	17.1966	20.4219	21.0293	15.3424	19.6833	18.7608	65.696	58.4078	70.063	76.0249	83.5599	77.7577	.	11.0427	18.0093	6.91637	8.96793	19.622	17.8561	64.7223	79.1142	2.2591e-27	3.05398e-26	1.36077	1	7.67846e-10
Nitab4.5_0004083g0030.1	XM_016655248.1						ARF family	0.956523	0.739193	1.21141	0.380458	0.492622	1.12815	1.00066	0.817218	1.57744	1.05617	0.666074	0.747469	1.14901	1.6384	0.767086	1.08454	1.04787	2.25369	1.80632	1.08099	1.51882	1.98302	1.61873	1.57754	1.0673	1.65292	1.32911	0.723459	.	1.09565	0.563433	0.860723	1.1568	1.91851	1.31173	1.42119	1.23516	0.397115	0.473858	-0.2198	-	0.0347737
Nitab4.5_0002266g0010.1	XM_016657095.1							0.586178	0.326529	0.603053	0.135174	0.214032	0.261853	0.208125	0.258231	0.869507	0.582778	2.25575	3.40735	1.75711	3.10979	1.74159	3.38843	2.30061	2.02792	2.09111	1.7197	1.53109	2.00813	0.903304	1.4872	0.758521	1.36196	1.56715	2.34604	.	0.491146	0.202479	1.91815	3.30186	1.85571	2.03714	1.04967	1.75838	0.847243	0.893523	-0.0579816	-	0.371494
Nitab4.5_0000209g0290.1	XM_016586718.1						AUX/IAA family	0.834456	0.320467	2.68591	0	0	2.00676	0.711851	0.617554	2.48368	1.55846	0.253129	0	0.32642	1.55193	0.514786	0.314146	0	0	0	0	0	0	0.437979	0.276283	0.310939	0.133012	0	0	.	1.51451	0.205851	0.364778	0.622026	0	0	0.341734	0.0443373	0.0115103	0.0198269	-1.28849	2	0.00581442
Nitab4.5_0000101g0320.1	XM_016596838.1						SAUR-like	0	0	0	0	0	0	0	0	0	0	0	0	0	0	0.133068	0	0	0	0.391201	0.20428	0	0	0	0	1.0173	0	0.734605	0.314975	.	0	0	0.044356	0	0	0.198494	0.339101	0.34986	NA	NA	NA	0	NA
Nitab4.5_0000404g0210.1	XM_016640602.1						ARF family	3.28845	3.4565	6.3766	2.41791	1.82317	3.76284	2.26037	4.42669	6.35461	5.68683	21.8363	20.3071	18.6932	19.2189	21.5765	20.5536	0.471107	1.0993	0.584009	0.486365	0.62166	0.516732	5.31147	5.00689	5.85121	7.48367	5.96134	6.28594	.	4.45517	2.88925	20.702	20.0265	0.745898	0.513827	5.38986	6.57698	0.504703	0.58138	-0.104088	-	7.299e-74
Nitab4.5_0005742g0010.1	XM_016659241.1							9.73066	9.73724	11.6035	12.8546	9.30699	7.95774	6.43573	10.2341	13.0065	9.95206	16.8826	19.4669	16.1606	14.1008	14.4622	18.9668	4.81621	5.04744	6.7306	5.05046	5.19556	5.21965	7.42249	9.45348	8.50808	9.00369	9.87964	10.0858	.	9.77478	10.7986	15.8351	17.5115	5.15422	5.53242	8.46135	9.65638	0.00032016	0.000708686	-0.409767	-	3.94972e-18
Nitab4.5_0001106g0140.1	XM_016617619.1							85.4363	92.2308	75.8579	54.9587	59.2979	93.2788	90.5601	60.7149	88.772	68.8708	112.658	112.205	129.553	117.629	118.152	119.607	77.9734	72.0967	86.2325	79.8616	77.6565	78.0696	37.4738	39.0946	35.3855	42.0133	42.6867	37.6334	.	85.001	58.3238	120.121	116.48	75.9409	81.3559	37.3179	40.7778	5.20509e-31	8.42588e-30	-1.08033	2	4.04485e-06
Nitab4.5_0001590g0030.1	XM_016613063.1							0.673384	1.21655	1.52004	6.08212	5.20369	1.21084	0.855794	2.51039	0.647371	1.31463	3.31812	3.80015	1.15768	1.53177	1.91788	2.75468	8.43463	7.46648	9.96932	9.59554	8.96328	7.61597	4.46988	7.57158	7.19961	8.62915	5.33329	7.30152	.	1.06266	4.59873	2.13123	2.69553	8.01524	9.33316	6.41369	7.08799	1.18314e-06	3.57504e-06	1.24863	1	1.75133e-05
Nitab4.5_0001033g0060.1	XM_016649312.1							30.6701	28.8331	33.9434	44.3393	57.0291	33.8402	38.2566	39.3706	32.8149	26.1376	70.4856	91.1175	77.4122	94.6636	70.8447	83.9901	35.9272	36.312	44.8265	40.2499	40.2205	43.6584	19.2008	16.5655	16.6544	21.5359	20.4561	19.3828	.	32.0709	46.913	72.9142	89.9238	40.0636	40.3345	17.4736	20.4582	1.67782e-08	6.20038e-08	-0.819146	-	0.000332934
Nitab4.5_0007760g0040.1	XM_016599522.1						AUX/IAA family	8.32133	5.21594	8.95569	6.22763	1.80448	5.92471	3.48262	4.30459	11.195	14.8742	42.0461	65.0374	45.3804	69.6623	42.2141	59.7037	3.12723	18.5885	4.067	3.61585	7.97078	10.1748	3.18766	3.04493	2.62014	5.97024	3.46848	2.3591	.	8.28137	4.11223	43.2135	64.8012	12.2447	3.60336	2.95091	3.9326	5.50384e-09	2.12767e-08	-1.19733	2	5.4122e-08
Nitab4.5_0009993g0010.1	XM_016603366.1	regulation of auxin activity	transport	influx		NtLAX1aS	influx	18.9788	19.0668	13.7344	5.70247	7.02033	11.9948	16.9285	7.85064	15.0981	11.4803	88.4791	118.5	78.2212	124.45	88.6364	112.821	7.53257	14.5573	8.16239	9.30795	13.5872	11.6651	8.84834	7.84428	6.54992	9.63278	11.7037	9.75508	.	15.326	6.85781	85.1123	118.591	13.2699	8.33431	7.74751	10.3639	6.47208e-21	6.13409e-20	-0.972554	-	4.59807e-54
Nitab4.5_0000476g0080.1	XM_016655993.1						ARF family	0.326602	0.170239	0.768645	1.37122	2.43871	0.38616	0.280378	2.05996	0.519643	0.636367	15.7105	9.52262	8.25672	9.5807	8.96081	11.4928	8.27083	6.85035	8.332	7.38574	7.66066	6.24752	0.821251	0.618258	0.610965	0.719874	0.775102	0.522375	.	0.441148	1.95663	10.976	10.1987	6.91951	7.99619	0.683491	0.67245	0.282809	0.354227	0.225808	-	0.0660067
Nitab4.5_0000313g0020.1	XM_016605062.1							0.068169	0.12715	0.176179	0.388767	0.225946	0.064448	0.26554	0.921503	0.416757	0.536984	0.841693	0.63207	0.602296	0.853469	0.42358	0.438492	4.86259	3.73377	3.88181	5.38027	6.54047	3.63745	1.36356	3.41653	2.80607	1.15467	1.03062	1.41288	.	0.236461	0.512072	0.622523	0.641344	4.63723	4.70822	2.52872	1.19939	1.32514e-07	4.45698e-07	2.03902	1	4.25322e-05
Nitab4.5_0004188g0050.1	XM_016626289.1						ARF family	0.439855	0.334456	1.9947	1.05916	0.567908	0.567123	0.422824	2.11362	1.90374	1.37436	2.44577	2.86101	2.1727	3.05541	3.80968	3.75248	0.202089	0	0.205852	0.20082	0	0	0.122201	0.18582	0.700808	0.583994	0.130519	0.505694	.	1.00529	1.2469	2.80938	3.22296	0	0.20292	0.336276	0.406736	0.000519495	0.00111774	-1.32865	2	4.75189e-24
Nitab4.5_0000156g0090.1	XM_016621345.1							0.113391	0.205159	0.361199	0.776454	0.544225	0.044634	0.209541	0.17478	0.117272	0.338086	0.032018	0.030324	0	0	0.078844	0	0.105374	0.267025	0.065116	0.034777	0.289951	0.336507	3.6353	3.98877	2.92139	3.75192	4.23721	3.38354	.	0.198469	0.498486	0.036954	0.010108	0.297828	0.0684223	3.51516	3.79089	8.25269e-11	3.76587e-10	2.78121	1	0.000146344
Nitab4.5_0004523g0040.1	XM_016631279.1							30.9577	35.7628	34.9738	23.6445	19.3415	30.0332	26.2593	26.5857	35.6938	38.1491	26.3448	18.7275	26.5175	21.1928	24.0906	19.4429	9.17006	10.4545	8.65436	10.2265	11.4382	10.1317	24.0367	22.8337	26.7754	25.0266	25.7605	22.0267	.	33.1185	23.1906	25.6509	19.7877	10.6748	9.35032	24.5486	24.2713	4.60587e-07	1.45826e-06	-0.503209	-	3.6941e-14
Nitab4.5_0003218g0080.1	XM_016603196.1							0.269443	0.353584	0.303603	0.15921	0.197774	0.080037	0.071137	0.315524	0.43693	0.473587	0.502182	0.286887	0.577161	0.336665	0.554851	0.236785	2.91704	3.20155	3.5858	3.42012	3.95418	2.98482	1.01768	1.04786	0.756369	0.855072	1.26006	1.1006	.	0.284046	0.224169	0.544731	0.286779	3.38018	3.30765	0.940635	1.07191	1.8267e-05	4.7954e-05	1.11625	1	1.37766e-08
Nitab4.5_0002177g0060.1	XR_001644355.1							0.516592	1.10937	0	0.509416	0.452489	0	0.93979	1.42681	1.26894	0.996515	2.66139	2.41106	4.24723	6.67863	4.42077	3.12612	5.93444	5.91157	5.36967	5.25081	3.00748	3.91565	0	0.30102	0.682692	0.145465	0.16606	0.171481	.	0.690173	0.796237	3.77646	4.07194	4.27824	5.51831	0.327904	0.161002	0.259614	0.328908	-0.705055	-	0.957655
Nitab4.5_0008470g0030.1	XM_016581896.1							198.847	181.259	162.507	119.734	119.794	194.572	174.249	127.969	201.27	188.017	3.89532	4.58356	3.59384	5.10913	3.54759	3.60206	1.03052	3.55684	1.53914	0.759031	2.20888	1.93777	8.25852	7.4335	5.78818	8.98627	13.3596	5.74428	.	185.817	122.499	3.67892	4.43158	2.56783	1.10956	7.16007	9.36337	1.19311e-91	8.8954e-90	-3.21529	2	0.04859
Nitab4.5_0000602g0100.1	XM_016610493.1							5.7286	4.92512	6.86296	4.07937	3.94126	5.34135	4.08369	4.7435	4.10954	7.27782	11.8019	10.0827	13.5292	10.3947	11.1743	13.2161	19.2162	19.423	20.4939	18.6337	18.418	18.9481	13.2866	12.2566	13.1549	14.2702	13.4034	12.8601	.	5.47558	4.25471	12.1685	11.2312	18.9297	19.4479	12.8994	13.5112	1.19491e-07	4.03518e-07	0.599089	-	0.00227805
Nitab4.5_0008145g0010.1	XM_016601016.1						auxin receptor	1.85148	1.59859	4.12329	5.26849	2.27054	1.83653	1.12537	3.2145	2.90746	3.02575	2.98666	6.28001	4.39669	5.39809	3.33556	5.6436	6.93649	8.11092	8.2304	7.32839	6.12637	7.69439	11.6197	10.7865	9.71741	9.23486	10.502	9.98239	.	2.35264	3.58451	3.57297	5.7739	7.31056	7.49843	10.7079	9.9064	3.53751e-10	1.52646e-09	1.15278	1	0.00271655
Nitab4.5_0001119g0070.1	XM_016627320.1	regulation of auxin activity	metabolism	AA conjugation		NtGH3.1bS1	inactivation	46.8621	35.27	56.8903	2.25644	0.339384	40.73	28.9341	4.15782	53.2834	79.2131	30.4015	14.3675	22.5343	14.3221	16.8643	13.4485	0.866773	10.7391	0.649607	1.25344	4.79627	5.32601	0.222227	0.22093	0.53622	0.175513	0.34592	0.045178	.	48.7404	2.25122	23.2667	14.046	6.95379	0.923275	0.326459	0.18887	8.5632e-44	2.24597e-42	-5.40258	2	0.00361242
Nitab4.5_0008533g0020.1	XM_016657384.1	regulation of auxin activity	transport	inner		NtPILS5aS	endomembrane	59.9581	68.5985	56.3959	30.9384	47.559	54.232	54.87	45.7127	77.3008	92.0934	53.8818	30.6217	53.9193	26.5656	45.1009	36.4365	42.4878	61.5131	37.9618	48.6836	38.1466	54.3777	13.0266	15.1812	14.1353	9.18214	12.8148	9.20042	.	66.2069	41.4034	50.9673	31.2079	51.3458	43.0444	14.1144	10.3991	4.07745e-35	7.8303e-34	-1.72473	2	0.939125
Nitab4.5_0003851g0010.1	XM_016647507.1	regulation of auxin activity	metabolism	methylation		NtIAMT1bS	inactivation	11.3956	13.5149	12.8819	8.51384	2.30841	11.3513	12.2005	2.97802	19.0734	13.1423	1.0964	2.62195	1.4039	4.23343	0.548825	3.43904	0.353826	0.132617	0.316453	0.553485	0.368318	0.386209	8.08625	6.84558	6.50404	19.8253	19.5385	20.88	.	13.3657	4.60009	1.01637	3.43147	0.295715	0.407921	7.14529	20.0813	9.97253e-07	3.03683e-06	-1.13376	2	4.63392e-07
Nitab4.5_0004914g0010.1	XM_016649509.1							85.7964	72.6651	124.605	113.19	61.3519	85.7385	43.7739	115.641	132.112	125.382	6.03801	5.85765	7.31806	9.94968	6.53727	5.44141	1.90562	1.74501	2.16092	1.49377	1.41456	1.50589	19.1466	18.9559	18.8876	18.9074	19.7119	16.204	.	95.7247	96.7277	6.63111	7.08291	1.55515	1.85344	18.9967	18.2744	9.2554e-59	3.78085e-57	-1.97616	2	1.97436e-25
Nitab4.5_0007594g0020.1	XM_016592443.1							1.09274	0.981074	1.23191	3.86638	3.98684	0.888272	1.19116	4.54549	1.5966	1.85735	4.1347	5.82878	3.67261	5.37668	4.44536	6.67127	7.82134	9.15963	7.44681	9.04397	8.89764	8.37941	5.4962	5.78174	6.05053	4.51367	5.04028	6.36433	.	1.26273	4.1329	4.08422	5.95891	8.81223	8.10404	5.77615	5.30609	2.47803e-20	2.25475e-19	1.29728	1	3.24909e-05
Nitab4.5_0000106g0030.1	XM_016606968.1							0.189832	0.163257	0.076673	0.1746	0.842954	0	0	1.42539	0.098012	0.466834	5.69537	4.87286	6.28885	3.77584	6.34136	3.30587	19.5504	10.8488	24.2571	19.3937	14.7193	11.8295	3.33857	4.25634	2.05748	2.42575	2.91963	3.79523	.	0.142087	0.814316	6.10852	3.98486	12.4659	21.0671	3.21746	3.04687	2.3519e-09	9.4076e-09	2.78085	1	0.219708
Nitab4.5_0002252g0080.1	XM_016624947.1							2.39648	2.10659	3.77783	10.7114	9.63965	2.93256	1.81838	4.84484	2.19981	2.69408	1.85976	3.49414	1.54713	3.05826	2.61414	2.87926	7.63811	8.35611	9.09247	8.44852	9.06062	7.64558	6.46638	8.61605	7.48288	11.9354	11.6748	11.3135	.	2.56082	8.39865	2.00701	3.14389	8.3541	8.39303	7.52177	11.6412	0.000550428	0.00117959	0.564176	-	8.52204e-11
Nitab4.5_0001346g0050.1	XM_016650559.1							0.805145	0.85963	1.5924	1.01371	0.148328	0.161304	0.342547	0.161763	1.01072	0	1.06884	2.1577	1.20694	1.5727	1.82995	0.586961	0.282084	0.928197	0.463301	1.14627	0.593576	0.472878	0.375544	0	0.591468	0.173189	0.184905	0	.	0.681678	0.441268	1.36858	1.43912	0.664884	0.630553	0.322337	0.119365	0.12657	0.174819	-0.897667	-	0.291453
Nitab4.5_0008858g0040.1	XM_016616228.1							0	0	1.22436	1.02087	0.295406	0	0.202247	0.222731	0	0	37.1928	37.1211	42.4581	31.6626	47.3057	31.0188	27.5624	28.541	26.0138	26.2649	25.4819	25.2615	23.7968	26.1468	26.9795	24.734	30.6637	27.0633	.	0.203801	0.513003	42.3189	33.2675	26.4281	26.6137	25.641	27.487	1.06953e-25	1.32235e-24	5.49979	1	0.485462
Nitab4.5_0002801g0010.1	XM_016593768.1							90.0416	91.6331	77.9353	65.4942	110.029	99.826	99.2823	76.2335	67.8459	55.2201	41.4619	55.0297	47.2583	59.3449	38.9739	46.6115	63.1646	55.29	60.0579	62.476	64.6493	60.5508	27.1701	31.7376	28.4091	27.9388	24.4972	31.8571	.	83.1121	83.9188	42.5647	53.6621	60.1634	61.8995	29.1056	28.0977	3.26141e-14	1.95709e-13	-1.35536	2	0.330287
Nitab4.5_0002842g0070.1	XM_016590836.1							0.656586	0.328187	0.563219	0.837635	0.373602	0.347693	0.264883	0.084473	0.344663	0	0.723693	0.722167	1.05658	0.618099	1.20615	1.17867	0.580188	0.724266	1.31037	0.57856	1.09638	1.30622	0.510686	0.912621	0.819824	1.33184	0.728006	1.5897	.	0.35789	0.431903	0.995475	0.839646	1.04229	0.823041	0.74771	1.21651	0.049794	0.0756296	0.934733	-	0.869224
Nitab4.5_0000377g0200.1	XM_016610251.1						AUX/IAA family	301.221	302.893	295.999	182.362	210.42	349.608	366.87	251.902	254.084	283.483	736.997	831.221	592.818	900.199	697.634	871.545	122.19	183.738	112.695	130.611	141.995	151.295	348.701	329.453	334.047	348.323	347.7	385.759	.	307.737	214.894	675.816	867.655	159.01	121.832	337.4	360.594	0.0385993	0.0600183	-0.242394	-	6.01327e-26
Nitab4.5_0000312g0370.1	XM_016625055.1	regulation of auxin activity	transport	influx	NRT1		influx	5.011	6.20999	7.27996	4.37686	3.40203	5.40404	7.07379	4.71409	5.2838	4.36111	0.027439	0	0.13892	0	0	0.036403	0.328123	0.147289	0.390989	0.501801	0.341704	0.171831	0.377398	0.2818	0.301724	0.701517	0.350617	0.413232	.	5.80338	4.16433	0.055453	0.0121343	0.220275	0.406971	0.320307	0.488455	1.74575e-18	1.41862e-17	-3.08608	2	0.00129528
Nitab4.5_0008857g0030.1	XM_016625912.1							4.08564	3.87078	6.02809	3.98407	4.38	4.45676	3.59209	7.1771	5.7632	5.50829	7.20837	11.835	8.42886	12.5663	7.31738	11.446	5.24791	5.7774	5.69137	5.47329	4.42998	4.34924	2.76079	2.05322	2.02608	2.39059	2.47579	3.23143	.	4.75784	5.18039	7.65154	11.9491	4.85221	5.47086	2.28003	2.69927	5.28127e-14	3.11653e-13	-0.963578	-	8.30742e-05
Nitab4.5_0004698g0050.1	XM_016597775.1							15.2177	17.4713	15.2585	50.6111	52.5747	15.2067	17.0936	34.3901	21.4906	23.1873	19.9951	15.8764	17.89	15.1721	23.5212	16.0106	129.321	142.181	146.634	128.494	146.79	127.323	33.0172	34.5273	33.7394	42.3805	40.4918	36.8963	.	17.8465	45.8587	20.4688	15.6864	138.765	134.816	33.7613	39.9229	0.246641	0.314555	0.128645	-	4.60071e-41
Nitab4.5_0001410g0020.1	XM_016592903.1							0	0	0	0	0	0	0	0	0.034254	0	0	0	0	0	0.1292	0	0.265287	0.174693	0	0.196003	0	0.057311	0.137484	0.284337	0.529644	0.134813	0.292835	0.494017	.	0.00489343	0	0.0430667	0	0.0773347	0.153763	0.317155	0.307222	5.51586e-06	1.54072e-05	2.4927	0	0.448277
Nitab4.5_0000730g0050.1	XM_016597416.1							8.95014	8.03361	10.3924	6.06048	8.24959	10.4368	7.93722	12.0396	7.97559	9.27007	22.7641	29.495	28.9988	34.1299	28.7373	30.686	19.0672	24.0601	14.0618	15.6802	25.994	21.9994	45.4767	47.3609	54.6225	62.3996	68.3864	65.3474	.	8.9994	8.78322	26.8334	31.437	24.0178	16.2697	49.1534	65.3778	9.9501e-39	2.18968e-37	1.41206	1	0.376202
Nitab4.5_0003360g0040.1	XM_016644177.1							14.6687	16.164	16.703	13.0848	11.6095	15.3567	12.8341	16.9946	17.5835	17.252	7.13786	7.12982	7.95379	7.95401	7.26024	8.40432	13.921	10.2485	13.3382	12.3673	11.5947	13.1743	4.09312	4.13025	4.06168	3.87949	3.29929	4.5424	.	15.7946	13.8963	7.45063	7.82938	11.6725	13.2088	4.09502	3.90706	8.08306e-43	2.04678e-41	-1.60921	2	0.0409205
Nitab4.5_0011446g0010.1	XR_001658517.1							0.846919	0.298653	0.370868	3.43354	0.356752	1.73261	0.260013	2.6859	0.822974	1.291	5.37978	5.50756	4.58121	5.72667	4.15921	6.87284	0.818429	0.176145	0.343052	0.169592	0	0.666339	0.568503	1.29066	1.93222	0.283949	0.334428	1.04317	.	0.803292	2.15873	4.70673	6.03569	0.280828	0.443691	1.26379	0.553849	0.857142	0.90236	-0.0851671	-	2.93205e-07
Nitab4.5_0013243g0020.1	XM_016658325.1						ARF family	1.94143	1.37452	2.39208	9.47091	20.7646	2.18508	1.63224	11.4788	1.88765	3.47278	14.1288	9.82672	15.4179	10.7432	13.6142	12.9972	0.73227	2.38849	0.47007	0.57202	1.00814	1.25304	3.43459	3.39762	3.49001	4.4743	4.91154	4.9872	.	2.12654	13.9048	14.387	11.1891	1.54989	0.591453	3.44074	4.79101	0.150166	0.20332	0.263537	-	9.76351e-26
Nitab4.5_0000277g0010.1	XM_016585192.1							0.533755	0.627509	0.588114	2.00115	1.66417	0.682422	0.306628	0.436787	1.28448	3.33392	0.161149	0.187735	0.735441	0.248056	0.580295	0.314037	1.30878	0.545085	0.926839	0.456435	1.18885	0.616526	6.73515	7.60477	5.97336	3.448	3.53981	2.59814	.	1.05098	1.36737	0.492295	0.249943	0.783487	0.897351	6.77109	3.19531	3.23426e-07	1.04136e-06	1.83073	1	0.211377
Nitab4.5_0000343g0250.1	XM_016577902.1							65.3694	66.3756	61.8428	32.0394	30.0464	61.1094	66.0927	35.678	46.0552	39.7893	41.3908	51.6292	44.4131	52.3071	40.6469	53.1785	43.2655	41.2127	40.6914	42.446	35.5298	43.5519	34.6851	34.8689	30.0002	27.1734	33.733	29.0256	.	58.0906	32.5879	42.1502	52.3716	40.0981	42.1343	33.1847	29.9773	1.45287e-15	9.6139e-15	-1.19771	2	0.488189
Nitab4.5_0012427g0010.1	XM_016607382.1							0	0	0	0	0.138765	0.619072	0	0.925634	0	0	10.559	7.11625	7.74973	12.4623	8.77956	11.4478	9.2152	8.93042	8.53339	9.28093	8.01469	9.65021	0	0.131472	0.772257	0.133758	0	0.153115	.	0.0884389	0.3548	9.02944	10.3421	8.86511	9.00984	0.301243	0.0956243	0.121008	0.168097	0.878832	0	0.901547
Nitab4.5_0000385g0180.1	XM_016582625.1	regulation of auxin activity	biosynthesis	IPyA		YUCCA8	biosynthesis	0.421273	0.409337	0.592118	0	0.077228	0.667268	0.375308	0	0.807603	0.377314	0	0	0	0	0	0	0	0.738858	0.240791	0.240799	0	0.094717	0.907714	0.804284	1.00111	1.38571	1.16933	0.906212	.	0.52146	0.0257427	0	0	0.277858	0.16053	0.904371	1.15375	0.354421	0.429948	0.422881	-	0.0093956
Nitab4.5_0006036g0020.1	XM_016645249.1							0.151312	0.167321	0.276886	0.107039	0	0.250023	0.043826	0.112175	0.771366	0.563388	3.24998	3.02442	5.34138	3.30413	2.11461	3.0446	1.10132	1.0339	1.43806	0.720658	1.7839	0.766542	1.91994	1.3911	1.91453	1.54125	0.978323	2.00491	.	0.317732	0.0730713	3.56866	3.12439	1.19478	1.08668	1.74186	1.50816	0.000276743	0.000618241	1.37229	1	0.0153369
Nitab4.5_0000119g0210.1	XM_016592799.1	regulation of auxin activity	transport	influx		NtLAX1bT	influx	7.39927	12.8986	7.86227	2.07807	1.93789	5.55009	7.46974	1.53343	7.07927	5.37161	19.7067	41.8862	21.5385	38.4572	16.6881	47.1287	4.19181	6.72935	4.1025	2.73558	6.17742	4.84816	0.058513	0.299096	0.5183	0.23704	0	0.476844	.	7.66156	1.8498	19.3111	42.4907	5.91831	3.67663	0.29197	0.237961	9.52524e-18	7.37122e-17	-3.72091	2	0.0156742
Nitab4.5_0001232g0040.1	XM_016650947.1							16.2217	16.1121	16.2424	7.06557	6.43507	12.7053	14.3379	7.91898	14.468	16.0326	1.21773	1.39367	1.09615	1.25259	1.52067	1.41359	2.14501	3.1946	2.34183	1.93884	2.22722	1.95776	1.56075	1.4408	1.15891	1.83459	1.35773	0.917321	.	15.16	7.13987	1.27818	1.35329	2.45986	2.14189	1.38682	1.36988	5.41473e-94	4.16961e-92	-2.81949	2	0.000649579
Nitab4.5_0001179g0130.1	XM_016587252.1							7.98137	9.51808	10.6963	0.895463	1.43174	7.77966	8.35379	1.41007	11.9165	8.3188	11.0338	12.3091	10.5254	12.8393	14.4301	11.5516	6.02062	6.76635	6.18375	5.73959	6.92441	3.48718	0.711313	1.51935	0.900464	1.02377	0.958959	1.35139	.	9.2235	1.24576	11.9964	12.2333	5.72598	5.98132	1.04371	1.11138	1.54067e-46	4.42716e-45	-2.36193	2	1.97401e-05
Nitab4.5_0001586g0240.1	XM_016579000.1							57.2104	73.8751	68.439	43.982	43.4426	67.9011	62.5231	49.74	65.8219	66.7319	38.5443	43.1547	41.6678	33.4639	43.7272	36.7046	49.5587	48.0052	51.7979	50.1865	52.68	58.6349	30.7659	29.4317	27.1433	28.0611	34.1238	25.7427	.	66.0718	45.7215	41.3131	37.7744	53.1067	50.5144	29.1137	29.3092	5.30809e-46	1.49776e-44	-1.36319	2	0.0920501
Nitab4.5_0000252g0170.1	XM_016642628.1							0.058624	0	0	0	0	0.084414	0.084401	0	0.130225	0.132566	4.50859	1.78016	4.89493	1.58115	3.7819	2.19518	4.89194	3.93889	3.10073	3.26283	2.76701	3.92204	0.170806	0.25863	0.446337	0.574942	0.361634	0.151417	.	0.0700329	0	4.39514	1.85217	3.54265	3.75184	0.291924	0.362664	0.00171832	0.00341523	1.30193	0	0.548526
Nitab4.5_0002423g0060.1	XM_016644140.1							0.536733	0.316853	1.04693	1.17765	0.454732	0.73586	0.226397	1.56191	1.06403	0.989276	3.34094	2.2698	2.59154	2.04554	4.12862	2.57454	3.41122	4.05882	3.10701	3.151	3.10864	4.09274	2.58205	2.29174	2.85427	2.40149	2.85378	2.00826	.	0.702297	1.06476	3.3537	2.29663	3.7534	3.22308	2.57602	2.42118	1.21483e-08	4.54639e-08	1.17935	1	0.820509
Nitab4.5_0003133g0040.1	XM_016638181.1							0	0	0	0	0.418093	0	0	0.183493	0.080227	0	1.89172	6.45092	2.36236	3.25623	0.603192	9.88811	0.291487	0.359136	0.178178	0.963273	0.061286	0.412398	0.195406	0.134366	0	0.241456	0.640312	0.842104	.	0.011461	0.200529	1.61909	6.53175	0.277607	0.477646	0.109924	0.574624	0.0515325	0.0780654	1.07356	0	0.00691969
Nitab4.5_0005745g0040.1	XM_016652783.1							1.42278	1.60342	2.16016	2.48193	2.2426	2.17283	1.65037	3.16867	1.91822	1.96492	1.64923	1.79532	1.54385	1.84977	1.96616	2.00642	4.33253	5.49368	4.90239	4.41715	4.97793	5.02083	4.41247	4.90565	4.40044	4.52022	5.2025	5.01617	.	1.84181	2.63107	1.71975	1.88384	5.16415	4.55069	4.57285	4.91297	5.76366e-06	1.60592e-05	0.494555	-	3.4379e-15
Nitab4.5_0000335g0130.1	XM_016625314.1							7.67081	6.43129	13.9974	3.43751	3.4028	8.09267	5.81191	9.98783	13.4744	14.8628	6.85941	8.04596	6.48898	7.72115	8.37434	9.77248	11.5956	13.6233	12.0054	10.643	12.1644	12.0232	42.5718	46.7009	43.6586	40.038	34.977	35.3042	.	10.0487	5.60938	7.24091	8.51319	12.6036	11.4147	44.3104	36.7731	3.69242e-13	2.04343e-12	1.03246	1	0.00742558
Nitab4.5_0000284g0040.1	XM_016601258.1	regulation of auxin activity	metabolism	AA conjugation		NtGH3.1bT2	inactivation	43.5937	39.8893	46.4802	1.06421	1.24102	41.1747	43.0979	4.79086	48.6182	86.1513	35.5134	14.363	35.9138	18.6852	25.7799	19.029	0.277412	6.94803	0.279568	0.43161	3.19465	1.96707	0.166461	0.206742	0.48117	0.077378	0.174347	0.0512	.	49.8579	2.36536	32.4023	17.3591	4.03658	0.32953	0.284791	0.100975	2.04585e-78	1.27583e-76	-5.51411	2	1.02569e-10
Nitab4.5_0001424g0050.1	XM_016622244.1							0.025502	0	0.093317	0.217201	0.096716	0.189718	0.031776	0.105506	0.060908	0.050544	2.24352	2.14301	2.20419	2.06576	2.18212	1.37065	0.325445	0.598833	0.106884	0	0.221392	0.524288	0.606247	0.152638	0.079862	0.721736	0.242383	0.266175	.	0.0645379	0.139808	2.20994	1.85981	0.448171	0.14411	0.279582	0.410098	0.155971	0.210371	0.726481	0	0.00467337
Nitab4.5_0000151g0320.1	XM_016588573.1							0.025426	0	0.050789	0	0.054024	0	0.03454	0.16037	0	0	0.751134	0.372366	0.234687	1.3688	0.549932	0.495208	0.21744	0	0.221173	0.090236	0.178796	0	0.252946	0.103381	0.479625	0.57057	0.216297	0.296357	.	0.0158221	0.0714647	0.511918	0.745457	0.0595987	0.176283	0.278651	0.361075	7.28327e-05	0.000176744	1.96564	0	0.000161704
Nitab4.5_0001629g0060.1	XM_016618407.1	regulation of auxin activity	transport	inner		NtPILS6aS	endomembrane	3.54831	3.11822	3.98581	5.04178	9.89757	3.08842	4.13077	6.12015	4.32399	4.6132	4.55785	6.73738	2.18604	5.08291	2.56138	7.06657	1.72945	1.12915	2.15491	2.0931	1.01757	1.50974	4.31823	3.95119	4.58184	3.12017	3.06079	2.21768	.	3.82982	7.01983	3.10175	6.29562	1.21882	1.99249	4.28376	2.79955	0.480052	0.557447	-0.104773	-	9.41224e-08
Nitab4.5_0010224g0010.1	XM_016652827.1							3.05287	4.7248	3.91666	1.62935	2.43256	2.11223	2.9406	2.28702	4.50359	3.36898	0.1221	0.053326	0	0.10464	0.118703	0.03012	0.322451	0.495993	0.326884	0.381635	0.224193	0.13605	0.139703	0.321892	0.368641	0.154939	0.147297	0.043124	.	3.5171	2.11631	0.0802677	0.0626953	0.285412	0.343657	0.276745	0.11512	3.70796e-13	2.05178e-12	-2.80851	2	0.00178996
Nitab4.5_0002317g0020.1	XM_016649509.1							0.332546	0.235728	0.853839	1.97319	0.508861	0.196864	0.524228	0.644816	1.21177	0.795639	2.53154	3.83143	3.00653	4.1477	2.15684	4.53666	5.31286	4.28451	4.97544	5.16021	4.13357	3.92223	4.05297	2.93369	4.32927	3.9931	4.22573	4.53419	.	0.592945	1.04229	2.56497	4.17193	4.11344	5.1495	3.77197	4.25101	1.13705e-09	4.68693e-09	1.59369	1	0.19661
Nitab4.5_0006367g0020.1	XM_016622282.1	regulation of auxin activity	transport	influx	NRT1		influx	0.337864	0.32143	0.275719	0.043346	0.055108	0.309839	0.380556	0	0.101093	0.199246	0	0	0	0	0	0.037029	10.8568	7.17033	10.7659	9.24404	9.88169	8.22482	0.144189	0.288095	0.360748	0.089024	0.102189	0	.	0.275107	0.032818	0	0.012343	8.42562	10.2889	0.264344	0.0637377	0.544912	0.620006	-0.257353	0	3.64662e-32
Nitab4.5_0003752g0030.1	XM_016658616.1							5.60646	5.50881	5.7901	4.78625	7.61707	4.8751	5.20858	5.05103	7.012	7.15011	3.04637	4.08368	3.47334	4.64804	3.39455	4.73213	0.230989	0.52093	0.920824	0.604266	0.621022	0.670819	5.46199	6.7244	5.29412	7.18271	4.82146	9.2544	.	5.87874	5.81812	3.30475	4.48795	0.604257	0.58536	5.82683	7.08619	0.0634584	0.094253	-0.424501	-	2.24926e-10
Nitab4.5_0002096g0130.1	XM_016632840.1							24.0762	25.6382	24.496	47.4389	47.7545	24.4266	25.3882	41.118	25.8565	26.2301	19.378	18.0143	19.9438	18.1624	20.5919	16.4491	16.5814	13.0053	13.8075	18.1052	14.5011	11.2384	20.5068	21.4135	19.9778	24.7177	21.1159	24.5082	.	25.1588	45.4371	19.9712	17.5419	12.9149	16.1647	20.6327	23.4473	2.53336e-07	8.26062e-07	-0.539488	-	2.23871e-06
Nitab4.5_0000336g0050.1	XR_001654510.1							14.9515	10.8216	40.7057	36.5453	14.9803	12.2011	6.18066	57.4618	38.0581	41.5997	18.84	18.1401	15.4559	18.8432	15.9505	20.3309	0.222088	0.452892	0.331176	0.182877	0.068113	0.263741	4.95474	7.17388	8.06323	5.85242	6.71516	6.5018	.	23.5026	36.3291	16.7488	19.1047	0.261582	0.24538	6.73062	6.35646	2.55932e-05	6.59496e-05	-1.36645	2	2.04866e-30
Nitab4.5_0001663g0150.1	XM_016617033.1							1.95169	2.25464	2.30203	1.16183	0.952103	2.44576	1.87668	1.58455	4.24943	2.20944	0.353035	0.578186	0.296607	0.311964	0.582427	0.233633	0.328491	0.543863	0.636991	0.571952	0.570677	0.438334	2.67224	2.39968	1.98013	3.015	2.4761	2.00222	.	2.46995	1.23283	0.41069	0.374594	0.517625	0.512478	2.35068	2.49777	0.0110953	0.0191672	-0.529443	-	0.77939
Nitab4.5_0000814g0070.1	XM_016608903.1						SAUR-like	0.549289	2.3203	1.08039	2.35318	0.692921	1.12176	1.76759	2.98088	1.59847	1.88064	0.298508	0.648106	0	0.849157	0.473144	0	0	0	0	0	0	0	0.377282	0	0.415323	0.374237	0.450373	0.421858	.	1.47406	2.009	0.257217	0.499088	0	0	0.264202	0.415489	0.00100913	0.00207689	-1.5902	2	0.21012
Nitab4.5_0000501g0070.1	XM_016598378.1							1.57887	1.29863	2.31291	0.132368	0.22204	1.50798	2.02022	1.84957	2.11446	3.28208	0.825623	1.01539	1.66359	1.07867	1.43435	1.14026	1.16981	1.28277	1.11827	1.34407	0.842419	1.27738	0.391401	0.246742	0.152967	0	0.049828	0.140934	.	2.01645	0.734661	1.30785	1.0781	1.13419	1.21072	0.263703	0.0635873	3.84183e-11	1.80437e-10	-2.58268	2	0.600161
Nitab4.5_0012093g0010.1	XM_016588914.1							0.634267	0.41345	1.45992	1.2302	0.803558	0.397327	0.267401	1.25311	1.37459	0.899138	15.3654	14.7943	13.5555	15.629	14.8956	12.115	15.6714	14.5629	18.6788	16.9122	12.0259	13.7946	8.75792	8.41194	7.82915	10.7196	10.5845	10.3185	.	0.778014	1.09562	14.6055	14.1794	13.4611	17.0875	8.333	10.5408	9.85975e-23	1.03441e-21	2.15722	1	0.594876
Nitab4.5_0000824g0070.1	XM_016613973.1					NtTIR1T	auxin receptor	4.6971	4.63321	6.22117	11.655	6.04077	4.54573	3.60722	5.81116	5.5103	5.08645	0.692097	0.724082	1.04874	0.692542	0.864611	1.12209	1.96983	3.96114	3.05085	2.60144	2.36635	3.83047	1140.47	1212.94	1183.28	1274.62	1240.17	1226.8	.	4.90017	7.83565	0.868484	0.846239	3.38598	2.54071	1178.9	1247.2	7.42514e-220	1.59e-217	5.1441	1	4.03243e-12
Nitab4.5_0012375g0030.1	XM_016589645.1	regulation of auxin activity	transport	ABCB		NtABCB4T		0	0.048619	0	0	0.037114	0.054564	0.02454	0.034951	0.086382	0.069025	0.116451	0.104935	0.04524	0.035167	0.114409	0.094968	0.027886	0.016969	0.092154	0.05943	0.016162	0	0.225479	0.431069	0.120466	0.353405	0.601523	0.540221	.	0.0404471	0.0240217	0.0920333	0.0783567	0.0110437	0.0598233	0.259005	0.498383	0.00140454	0.00282971	1.7473	0	0.00806951
Nitab4.5_0010520g0020.1	XM_016612835.1							0.140475	0.169225	0.159424	0.243484	0.583246	0.297218	0.372035	0.341603	0.292582	0.223543	1.76421	1.49107	1.5295	2.27445	1.87402	2.75765	0.634854	0.611502	0.867445	0.952995	0.962808	0.824552	0.243584	0.301034	0.211673	0.131577	0.212878	0.289709	.	0.236357	0.389444	1.72257	2.17439	0.799621	0.818431	0.252097	0.211388	0.799844	0.852546	-0.100013	0	0.0672632
Nitab4.5_0003548g0050.1	XM_016592656.1							0.282639	0	0.109349	0.115499	0	0.112918	0	0.443619	0.64025	0.298664	0.945437	0.230338	0.121182	0.599786	0.587781	0.496556	0.610488	0	0.101752	0.415202	0.426573	0.132579	0.488944	0	0.265879	0	0.135376	0.42209	.	0.20626	0.186373	0.551467	0.442227	0.186384	0.375814	0.251608	0.185822	0.936543	0.969884	0.0537986	0	0.194549
Nitab4.5_0003533g0030.1	XM_016600264.1						SAUR-like	0.468278	0.474226	0.878189	1.0202	1.20827	0.831739	1.00371	1.33242	1.07028	0.823086	0.393232	0.757391	0.491536	0.934832	0.636756	0.607044	0.218021	0.294723	0.288691	0.570801	0.370797	0.093518	0.082229	0.837855	0.444214	0.619142	0.358718	0.863093	.	0.792786	1.18697	0.507175	0.766422	0.253013	0.359171	0.454766	0.613651	0.0161894	0.0271721	-0.984671	-	0.120195
Nitab4.5_0001356g0040.1	XM_016626731.1							0.45755	0.921575	1.09455	1.95697	1.56782	0.47192	0.113165	4.06954	0.340336	0.575978	3.33721	4.27016	3.26962	8.03605	4.79131	4.01725	2.99395	4.51814	3.23566	3.0187	5.95454	4.9065	15.3504	12.479	15.7177	11.0805	12.1672	16.191	.	0.567868	2.53144	3.79938	5.44115	5.12639	3.08277	14.5157	13.1463	1.93401e-19	1.66815e-18	2.94378	1	0.393956
Nitab4.5_0003755g0020.1	XM_016654295.1							0.405318	0.237007	0	0.40123	0	0.473048	0.175397	0.52192	0.263245	0.217723	5.37133	8.99903	6.63468	11.3338	8.22877	12.8919	9.79919	6.52431	6.95521	5.87136	5.83498	5.86396	3.11509	4.19089	4.71348	3.16125	2.17711	2.2495	.	0.253105	0.307717	6.74493	11.0749	6.07442	7.54192	4.00649	2.52928	1.13452e-06	3.4332e-06	2.52099	1	0.796738
Nitab4.5_0021870g0010.1	XM_016612923.1							0.163948	0.184497	0.082597	0.396276	0.106583	0.080379	0.104465	0.260131	0.328901	0.487387	5.53063	3.39758	2.96478	5.26578	2.70459	4.9162	1.57058	0.804059	1.01246	1.41039	2.21053	0.340678	0.116225	0	0.631169	0	0.637362	0.269284	.	0.204596	0.25433	3.73333	4.52652	1.11842	1.33114	0.249131	0.302215	0.197813	0.259168	-0.651935	0	0.0192205
Nitab4.5_0000864g0210.1	XM_016632549.1							93.813	92.0695	89.3333	62.1982	61.491	90.2541	100.251	68.304	81.2912	87.1868	90.1274	68.2235	77.7385	68.9809	93.0399	75.6052	147.556	153.498	155.69	164.384	138.41	146.662	214.99	211.809	217.136	202.834	217.284	194.746	.	90.5998	63.9977	86.9686	70.9366	146.19	155.877	214.645	204.955	3.59867e-08	1.28386e-07	0.540768	-	0.000124882
Nitab4.5_0013984g0020.1	XM_016652268.1							2.26328	2.1106	1.43083	3.85023	2.33908	2.51432	2.08358	4.64904	1.58256	1.52496	2.88137	2.67455	2.16852	2.51158	2.89898	2.53871	8.41494	8.53633	8.22064	7.62605	9.86923	7.52877	6.01495	5.5126	4.85636	5.53961	6.62784	6.22539	.	1.93002	3.61278	2.64962	2.57495	8.64478	8.08721	5.46131	6.13095	0.000497907	0.00107395	0.497357	-	4.77664e-10
Nitab4.5_0000262g0090.1	XM_016600779.1							5.9768	6.58861	5.91686	9.97985	16.7569	6.44292	5.68574	10.4211	7.51931	11.9599	18.2155	21.5938	19.147	26.8595	16.2946	24.7814	17.3537	14.4193	17.0618	16.4135	15.3535	14.4937	35.4861	32.4848	37.087	34.0278	39.9184	35.5756	.	7.15574	12.386	17.8857	24.4116	14.7555	16.943	35.0193	36.5073	1.25546e-34	2.37117e-33	1.34652	1	0.0744805
Nitab4.5_0000128g0290.1	XM_016633411.1							42.6022	44.7808	41.6033	29.6723	25.8785	43.5948	37.7929	18.2438	38.8355	42.4652	118.416	70.4009	127.245	73.9818	132.745	76.0524	108.76	122.46	102.794	105.903	124.012	122.88	116.811	120.78	124.234	102.656	106.241	95.6115	.	41.6678	24.5982	126.135	73.4784	123.117	105.819	120.608	101.503	4.47675e-10	1.91343e-09	0.610829	-	0.424939
Nitab4.5_0000049g0130.1	XM_016628432.1							14.1948	13.9732	22.0175	11.1777	6.43157	15.4193	8.07817	12.6296	19.8934	27.7583	30.8673	32.5487	29.1373	37.0856	34.0064	38.5402	15.3728	16.9417	19.9307	18.3862	15.6181	14.9758	10.8895	12.2825	11.6386	12.7989	12.8394	13.0231	.	17.3335	10.0796	31.337	36.0582	15.8452	17.8966	11.6036	12.8871	6.40239e-06	1.77451e-05	-0.66674	-	1.35098e-05
Nitab4.5_0000137g0010.1	XM_016605265.1							6.25324	5.32136	7.3592	5.12704	2.70199	4.7203	5.6707	4.47077	8.0684	8.51996	5.31593	7.62778	5.32831	8.28267	5.75375	6.26234	4.74772	5.79738	5.2591	5.77916	5.1545	4.733	0.577863	2.30411	1.13852	0.327469	0.389016	1.3201	.	6.55902	4.09993	5.466	7.39093	5.22829	5.262	1.34017	0.67886	4.43703e-13	2.43852e-12	-1.895	2	0.973592
Nitab4.5_0000757g0040.1	XM_016622100.1	regulation of auxin activity	metabolism	IAA-AA hydrolysis		NtILR1aT	reactivation	0.149199	0.14413	0.222805	0.295324	0.673913	0.393251	0.153667	0.228293	0.059966	0	1.92747	1.08963	1.30168	1.16186	1.01607	1.07709	17.466	17.1517	22.0294	22.5386	21.8881	19.5426	0.222769	0.343424	0.180903	0.442894	0.306894	0.133493	.	0.160431	0.399177	1.41507	1.10952	19.5275	20.678	0.249032	0.294427	0.481235	0.558642	0.316464	0	1.2346e-06
Nitab4.5_0000812g0030.1	XM_016622595.1	regulation of auxin activity	transport	efflux		NtPIN11T	efflux	17.0621	13.0452	19.9098	10.8043	6.50826	16.7889	12.6813	21.6439	12.7616	13.6176	14.3783	8.4065	13.3311	9.69226	15.216	6.63561	0.302038	0.239789	0.266721	0.180167	0.217689	0.291687	38.8896	42.3461	35.2398	49.4347	46.5761	46.8585	.	15.1238	12.9855	14.3085	8.24479	0.249722	0.249642	38.8252	47.6231	0.000223824	0.000506854	0.602307	-	2.79198e-100
Nitab4.5_0006467g0040.1	XM_016653537.1							0.280153	0.353762	0.644026	4.84983	2.96191	0.281136	0.140028	4.91761	0.892976	0.678274	1.06806	0.471149	0.875403	0.584873	0.966477	0.58466	1.24903	2.31873	1.98428	1.57427	2.63541	2.9318	1.91986	2.65566	2.63243	4.06719	3.85147	3.07596	.	0.467194	4.24312	0.969979	0.546894	2.62865	1.60252	2.40265	3.66487	3.68373e-10	1.58677e-09	1.47387	1	0.000888686
Nitab4.5_0001650g0100.1	XM_016638195.1						SAUR-like	0.284885	0.055521	0.138274	0.158339	0.446448	0.564541	0.434599	0.381965	0.085745	0.422286	0.162934	0.304808	0.173484	0.212864	0.280448	0.088653	0.410458	0.97084	0.215522	0.504409	0.786547	0.090631	0.177542	0.27291	0.286391	0.248646	0.097096	0.718032	.	0.283693	0.328917	0.205622	0.202108	0.616006	0.376796	0.245614	0.354591	0.68242	0.747395	-0.22773	0	0.294137
Nitab4.5_0001410g0070.1	XM_016592903.1							0.708029	0.709332	0.639207	0	0	0.755437	0.626118	0.221799	0.47068	0.609807	0.456546	0.566742	0.293495	0.182928	0.404514	0.354163	4.27127	0.767033	5.09692	9.02118	0.767417	0.941382	2.99548	1.92066	2.8272	0.832855	1.22391	1.26094	.	0.645516	0.073933	0.384852	0.367944	0.825277	6.12979	2.58111	1.1059	0.0295149	0.0469642	0.865189	-	0.149883
Nitab4.5_0005124g0030.1	XM_016586034.1						SAUR-like	0	0	0	0	0	0	0	0	0.228353	0	0	0.185173	0	0	0	0	0.302673	0	0.380871	0	0	0	0	0.734183	0	0	0	0	.	0.0326219	0	0	0.0617243	0	0.227848	0.244728	0	NA	NA	NA	0	NA
Nitab4.5_0006875g0030.1	XM_016620433.1							0.250673	0.159485	0.150082	0.262109	0	0.214135	0.117709	0.228066	0.072557	0.149922	0.749024	1.07004	0.956745	1.67326	0.804064	1.19416	1.96577	1.36373	1.53981	2.73425	1.00536	1.41316	0.162579	0.260223	0.310527	0.122426	0.276682	0.23794	.	0.159223	0.163392	0.836611	1.31249	1.26075	2.07994	0.244443	0.212349	0.942127	0.974438	-0.0331455	0	0.497804
Nitab4.5_0001988g0030.1	XM_016609597.1					NtARF5S	ARF family	4.83819	3.99299	7.17153	7.42452	8.17784	5.08149	3.57564	11.8141	6.62498	8.78445	59.4051	52.0062	52.4653	50.0162	59.3021	50.3139	47.2794	45.8141	55.6049	54.9264	41.4585	43.9899	37.4267	42.9355	36.8986	37.451	38.3018	35.5993	.	5.72418	9.13882	57.0575	50.7788	43.7542	52.6036	39.0869	37.1174	2.67722e-43	6.90219e-42	1.64592	1	0.0562845
Nitab4.5_0009125g0010.1	XM_016636390.1							0.10429	0.135044	0.195116	0.279081	0.178531	0.068398	0.130436	0.362264	0.522858	0.284412	9.35606	18.881	7.63575	19.3163	11.0551	19.094	6.78586	7.23565	5.30765	5.72581	5.70949	5.35311	1.47225	1.50882	1.15679	1.8827	1.80295	1.93146	.	0.205793	0.273292	9.34896	19.0971	6.09941	5.93978	1.37929	1.87237	4.87132e-13	2.66938e-12	1.74501	1	0.0936133
Nitab4.5_0006378g0030.1	XM_016630648.1							6.01132	4.66697	5.84898	5.38963	5.23373	4.53948	5.01062	7.436	6.82472	7.53892	9.60136	12.2403	9.41996	11.56	10.1643	10.3954	21.0159	19.3028	22.4215	23.094	19.3249	18.0867	11.8851	14.0482	14.6392	15.3556	14.189	10.8983	.	5.77729	6.01979	9.72854	11.3986	18.9048	22.1771	13.5242	13.481	3.62182e-05	9.14494e-05	0.449781	-	2.64701e-05
Nitab4.5_0002503g0110.1	XM_016631441.1							6.57655	6.33465	11.5521	15.2867	10.0823	7.81376	4.74156	11.5022	12.653	13.8368	11.8478	13.3694	9.79139	14.7026	10.9026	15.0989	4.17968	6.11599	5.37981	4.98895	5.36573	5.5275	9.8398	10.1414	10.2021	11.4639	11.9968	9.57241	.	9.07264	12.2904	10.8473	14.3903	5.66974	4.84948	10.0611	11.011	0.639023	0.708555	-0.0553301	-	3.87046e-07
Nitab4.5_0003614g0030.1	XM_016645069.1					NtTIR1S	auxin receptor	1.30386	0.553857	1.43613	3.75708	2.7086	1.2888	0.640077	2.42871	1.90856	0.948659	0.948484	1.71439	0.992211	0.778173	1.04182	1.28422	4.55482	5.143	3.7504	3.8872	4.41876	4.76799	2.62847	2.71629	3.5913	3.11339	3.40151	4.2822	.	1.15428	2.9648	0.994171	1.25893	4.77658	4.06414	2.97868	3.59903	0.00302315	0.00576886	0.613576	-	2.70782e-10
Nitab4.5_0003062g0070.1	XM_016614624.1							3.27214	4.04917	7.07208	2.90357	3.5469	4.56359	3.71013	3.41857	10.0949	10.1915	23.7019	28.5846	27.9408	24.2252	23.7631	29.5555	21.57	25.1705	21.8199	21.3301	21.0591	20.3626	18.2997	19.2553	19.5883	22.7836	22.703	18.9342	.	6.13621	3.28968	25.1353	27.4551	22.1974	21.5733	19.0478	21.4736	1.81473e-17	1.37597e-16	1.07508	1	0.128486
Nitab4.5_0007665g0010.1	XM_016615830.1							0.027041	0.202798	0	0.800703	0.059586	0	0	0.107412	0.074432	0.090481	0.270199	0.136239	0.294343	0	0.453329	0.220627	0.505422	0.86558	0.648846	0.610118	0.366486	1.0352	0.255463	0.168941	0.272895	0.43691	0.363524	0.470085	.	0.0563931	0.322567	0.33929	0.118955	0.755755	0.588129	0.232433	0.423506	0.010048	0.0175008	1.52565	0	0.316532
Nitab4.5_0000163g0220.1	XR_001655050.1							0.066391	0.218317	0.446332	0.221084	0.214055	0.067966	0.164084	1.2211	0.655832	0.677246	0.121509	0.216924	0.07889	0.382369	0.468768	0.463928	0.396652	0.131463	0.134763	0.264174	0.068856	0.426056	0.083307	0.339776	0.267994	0	0	0.096225	.	0.328024	0.55208	0.223056	0.354407	0.208792	0.265196	0.230359	0.032075	0.430409	0.507939	-0.407815	0	0.898569
Nitab4.5_0003680g0020.1	XM_016620231.1							1.47208	1.27063	2.56911	2.56852	1.16181	1.60683	0.795721	2.12884	3.94006	3.47624	9.13565	8.37062	7.50755	6.80051	9.58556	9.06581	16.5592	17.7468	16.8646	14.8938	14.923	15.2826	4.43848	4.37879	5.01413	6.48314	5.23285	5.62682	.	2.16152	1.95306	8.74292	8.07898	15.9841	16.1059	4.61046	5.78094	0.0029192	0.00558793	0.541072	-	0.0247861
Nitab4.5_0000234g0230.1	XM_016596548.1	regulation of auxin activity	transport	ABCB		NtABCB21T2		0.931569	0.867882	1.5238	0.830034	0.729606	0.675828	0.423167	1.47433	1.24523	0.8748	3.27369	3.92508	2.3946	4.22842	3.22102	4.35937	6.11384	5.54616	5.65031	4.16047	5.21501	4.79326	2.14677	3.06802	2.56207	2.21448	1.89987	2.43023	.	0.934611	1.01133	2.96311	4.17096	5.18481	5.30821	2.59229	2.18153	1.93348e-08	7.10155e-08	0.771919	-	0.00312136
Nitab4.5_0000522g0190.1	XM_016588988.1							0.684984	0.56625	0.551136	0.744872	0.790827	0.402969	0.361476	0.776451	0.369243	0.438601	0.496783	0.574293	0.323107	0.368371	0.445291	0.583041	7.47273	5.2593	11.338	10.0598	10.1318	7.57985	0.211605	0.204787	0.266196	0.179	0.142495	0.312135	.	0.482094	0.770717	0.421727	0.508568	7.65698	9.62353	0.227529	0.21121	3.66717e-05	9.25297e-05	-1.04098	0	2.6211e-20
Nitab4.5_0000107g0130.1	XM_016601722.1							0	0.011343	0	0.041023	0.020442	0.020381	0.041974	0.159431	0	0	0.302231	0.232055	0.19538	0.588792	0.288766	0.737508	0	0	0	0	0	0	0.169035	0.147245	0.359376	0.231033	0.044598	0.200889	.	0.0105283	0.073632	0.262126	0.519452	0	0	0.225219	0.15884	1.56743e-08	5.80845e-08	2.50619	0	4.1188e-10
Nitab4.5_0002664g0080.1	XM_016618180.1							0.997366	1.48564	1.04058	0.175624	0.216109	1.00333	1.84994	0.547956	1.88993	0.971315	3.55367	4.63877	5.68417	4.26537	4.33569	6.53015	2.39577	3.42335	3.36951	3.54232	2.88426	2.30854	0.155126	0.317646	0.167517	0.34992	0.282451	0.30702	.	1.31973	0.31323	4.52451	5.14476	2.87205	3.10253	0.21343	0.31313	3.65761e-11	1.72182e-10	-1.9497	2	0.111566
Nitab4.5_0000742g0170.1	XM_016600715.1	regulation of auxin activity	transport	efflux		NtPIN3aT	efflux	4.63556	3.86663	6.11352	1.50051	1.33763	4.41975	3.67897	6.22752	2.97491	4.83596	41.3638	44.4515	35.5463	59.0722	39.105	40.2073	0.189617	0.187941	0.162187	0.175775	0.207954	0.298089	5.53775	5.11272	6.24119	7.35221	6.95233	4.81323	.	4.36075	3.02189	38.6717	47.9104	0.231328	0.17586	5.63055	6.37259	0.700746	0.764077	-0.082214	-	3.51138e-94
Nitab4.5_0011117g0010.1	XM_016651263.1							12.4278	12.3094	23.289	12.7653	7.53376	12.6302	8.00225	15.762	17.9805	21.0385	13.0488	9.08634	10.5415	8.88393	12.5472	9.33859	41.2313	46.5587	47.637	46.736	47.2598	42.5296	14.5033	16.7885	16.0423	14.2296	13.9267	13.1736	.	15.3825	12.0203	12.0458	9.10295	45.4494	45.2015	15.778	13.7766	0.0732945	0.107366	-0.215091	-	2.03607e-19
Nitab4.5_0011956g0010.1	XM_016630298.1	regulation of auxin activity	transport	ABCB		NtABCB18S		0.111539	0.232363	0.212061	0.399989	0.36367	0.181955	0.050412	0.286223	0.289372	0.320688	0.728743	0.70913	0.73379	0.717418	0.857489	1.04808	0.398763	0.705122	0.884784	0.863094	0.949255	0.676641	0.689797	0.948327	1.11638	0.680789	0.46112	0.445099	.	0.19977	0.349961	0.773341	0.824877	0.777006	0.715547	0.918167	0.529003	1.24539e-07	4.19841e-07	1.27366	1	0.824697
Nitab4.5_0002352g0080.1	XM_016610862.1							0	0	0	0	0	0	0	0	0	0	0.238086	0.42224	0.596293	0.308855	1.02268	0.664693	0.681197	1.1732	0.766933	0.746868	2.0438	1.73972	0.170029	0.267065	0.190724	0	0	0	.	0	0	0.619021	0.465263	1.65224	0.731666	0.209273	0	9.30142e-06	2.53089e-05	1.83015	0	0.035339
Nitab4.5_0010151g0040.1	XM_016637098.1	regulation of auxin activity	transport	efflux		NtPIN2S	efflux	1.76662	2.48441	1.77602	0.56947	0.835182	0.977002	2.00476	0.425099	1.56699	1.89402	0.988688	0.668397	0.535899	0.772705	0.528777	0.662116	3.14429	1.86939	2.43352	2.36448	2.0645	1.98156	0.1613	0.299339	0.161443	0.045814	0.267897	0.059457	.	1.7814	0.609917	0.684455	0.701073	1.97182	2.64743	0.207361	0.124389	8.23207e-12	4.09039e-11	-2.26598	2	0.0106047
Nitab4.5_0000032g0110.1	XR_001655050.1							6.72718	3.90407	5.04958	6.51825	4.88988	4.4258	3.48645	14.3991	4.37353	9.15546	0.857034	0.473021	0.135855	0.315601	0	0.649763	2.39114	1.11998	3.19179	1.20629	1.1437	1.40981	70.4655	64.528	61.2798	65.114	74.9713	79.1929	.	5.30315	8.6024	0.330963	0.479462	1.2245	2.26308	65.4244	73.0927	1.18606e-11	5.81572e-11	2.31342	1	5.66196e-05
Nitab4.5_0000051g0360.1	XM_016620144.1							103.383	89.2295	106.568	35.8224	32.3705	105.45	98.6537	55.1569	88.4401	91.3411	34.9963	21.7732	40.0707	27.662	36.1845	26.2173	24.1756	28.6357	23.2881	20.6989	32.134	29.8772	47.9536	50.4651	46.0317	40.5245	41.9421	36.6425	.	97.5808	41.1166	37.0838	25.2175	30.2156	22.7209	48.1501	39.703	2.71007e-36	5.44289e-35	-1.27085	2	0.223563
Nitab4.5_0004090g0150.1	XM_016615156.1							13.5507	12.478	12.4075	10.7111	8.51023	14.7611	12.6455	15.1528	9.08763	10.2054	12.163	11.4858	10.6595	9.07746	11.8234	7.36338	3.59705	5.92945	8.27817	2.87909	6.14499	7.47326	7.95611	9.83373	8.62458	9.23986	10.8355	4.52231	.	12.1623	11.4581	11.5487	9.30886	6.5159	4.91811	8.80481	8.19921	1.69172e-06	5.01328e-06	-0.944688	-	0.00619928
Nitab4.5_0009686g0010.1	XM_016611232.1						ARF family	0.245536	0.0405	0.364207	0.509245	0.055415	0.199006	0.035447	0.284775	0.060422	0.239456	9.13258	11.4956	7.83698	11.496	9.12677	12.7486	1.55378	1.67192	2.40984	1.39554	2.20878	1.59521	8.70142	9.38105	8.92095	8.66493	8.85158	7.34655	.	0.169225	0.283145	8.69878	11.9134	1.8253	1.78639	9.00114	8.28769	3.21685e-21	3.10597e-20	3.85733	1	0.00106874
Nitab4.5_0006262g0010.1	XM_016597221.1							3.04235	1.95128	4.17709	4.09482	3.16239	3.17081	1.694	4.2788	4.93614	3.86943	7.81244	7.14533	7.78861	7.03851	7.10944	9.29415	5.42909	4.36589	5.53413	5.87806	5.86197	4.08791	1.15284	1.97921	1.94922	0.847815	1.38282	1.07169	.	3.26301	3.84534	7.57016	7.826	4.77192	5.61376	1.69376	1.10077	9.91381e-09	3.7433e-08	-1.00544	2	0.00973983
Nitab4.5_0013336g0010.1	XM_016618589.1						ARF family	1.39259	0.977308	1.95103	2.35268	2.46947	1.39498	0.91216	2.68695	2.597	2.63471	1.38176	2.57091	0.934592	2.75424	2.35082	3.2389	2.25851	1.58075	2.86177	3.30061	2.34311	2.09402	6.88833	7.542	7.87261	10.2521	9.06814	9.76357	.	1.69426	2.50303	1.55573	2.85468	2.00596	2.80696	7.43431	9.69461	4.00074e-10	1.71686e-09	1.24007	1	0.182659
Nitab4.5_0004090g0140.1	XM_016615156.1							5.56729	5.20327	13.7159	12.5362	2.79259	5.22745	2.21944	6.68773	10.5339	12.2767	13.4744	11.9863	11.037	10.8578	13.8515	12.6272	5.64197	7.34877	6.86407	4.8147	6.48385	5.27452	5.61215	6.45587	6.40048	6.39043	6.06999	5.44388	.	7.82057	7.33884	12.7876	11.8238	6.36904	5.77358	6.15617	5.9681	0.173275	0.230856	-0.354652	-	0.0151383
Nitab4.5_0000012g0310.1	XM_016658616.1							1.26859	1.19505	0.791049	0.985832	1.00774	1.53043	1.12582	2.9436	1.7782	0.907787	8.14465	7.26926	7.37635	6.08488	6.59163	6.04309	9.49305	10.0402	9.40767	9.233	8.32199	10.5822	4.65069	4.46117	5.33068	4.54722	6.41264	6.7058	.	1.22813	1.64572	7.37088	6.46574	9.64811	9.37791	4.81418	5.88855	6.21544e-06	1.72493e-05	0.964306	-	0.310406
Nitab4.5_0000283g0410.1	XM_016611857.1							511.659	513.197	444.602	390.868	574.925	567.956	618.258	415.809	524.431	543.751	474.988	545.825	488.646	588.739	423.24	520.394	300.55	307.515	293.041	305.53	316.512	317.218	359.94	354.387	381.719	359.929	367.967	359.058	.	531.979	460.534	462.291	551.653	313.748	299.707	365.349	362.318	3.80232e-05	9.58056e-05	-0.568487	-	0.00863531
Nitab4.5_0000912g0080.1	XM_016580383.1							8.36021	8.8665	12.2653	4.01878	4.44084	9.63199	6.49618	8.39022	14.1804	14.374	12.2274	9.15517	7.72521	7.43136	7.58492	7.0626	18.4841	16.6258	18.3917	17.355	19.0908	16.9691	16.9505	19.9848	26.5333	22.5302	21.0922	19.6871	.	10.5964	5.61661	9.17918	7.88304	17.5619	18.077	21.1562	21.1032	0.0339378	0.0533789	0.27889	-	1.38814e-05
Nitab4.5_0009320g0010.1	XM_016658880.1							83.1807	84.6494	102.612	79.2974	49.2898	88.7999	78.6657	56.2569	135.337	106.17	59.1271	60.8872	69.9295	53.3019	64.8601	62.6557	72.6758	78.8991	76.6528	67.2703	77.5426	86.074	50.1676	51.7987	51.2811	52.4261	50.6114	53.2999	.	97.0593	61.6147	64.6389	58.9483	80.8386	72.1996	51.0825	52.1125	8.95985e-33	1.5655e-31	-1.1157	2	0.27128
Nitab4.5_0002255g0070.1	XM_016652894.1	regulation of auxin activity	biosynthesis	IPyA		NtTAA1T	biosynthesis	0.168346	0.037524	0	0	0.217741	0	0.046865	0	0.153341	0.12154	0.869612	1.37557	0.564273	1.75548	1.35223	1.83124	2.40549	4.93109	2.27422	2.56812	4.37673	5.31416	0.073372	0.228767	0.318263	0.483836	0.323947	0.342482	.	0.0753737	0.0725803	0.928706	1.6541	4.87399	2.41594	0.206801	0.383422	0.0956595	0.136222	0.766093	0	0.00264536
Nitab4.5_0000040g0300.1	XM_016586876.1							0	0	0	0	0	0	0	0	0	0	0	0	0	0	0	0	0.214309	0	0.13603	0.536034	0.143119	0	0.142205	0.305661	0.163095	0.137461	0	0	.	0	0	0	0	0.0477063	0.295458	0.203654	0.0458203	NA	NA	NA	0	NA
Nitab4.5_0001954g0010.1	XM_016643055.1	regulation of auxin activity	metabolism	AA conjugation		NtGH3.6aS	inactivation	21.7533	26.5908	27.2287	47.1861	16.8228	20.2607	26.7135	7.16942	47.702	35.1092	0.531076	0.424562	0.433783	0.553945	0.341629	0.330497	0	0	0	0	0.027449	0	0.362614	0.12034	0.126952	0.189311	0.508204	0.049541	.	29.3369	23.7261	0.435496	0.436335	0.00914967	0	0.203302	0.249019	3.84289e-43	9.85865e-42	-5.32595	2	5.24782e-11
Nitab4.5_0006391g0010.1	XM_016627467.1							0.580381	0.737309	0.959114	3.96775	1.89334	0.449493	0.280601	2.33928	1.28509	1.31717	0.39242	0.21056	0.234314	0.258164	0.362966	0.588709	23.2393	14.1305	22.8567	20.9886	20.6543	14.0423	2.8154	3.47172	3.24437	3.14798	3.27637	1.99026	.	0.801309	2.73346	0.3299	0.352478	16.2757	22.3615	3.17716	2.80487	9.32624e-07	2.8476e-06	1.11554	1	2.25342e-44
Nitab4.5_0002456g0140.1	XM_016623902.1	regulation of auxin activity	transport	inner		PILS2	endomembrane	5.40143	5.32488	7.38694	3.66108	5.42657	4.91474	4.25338	17.3993	7.19116	5.46537	7.71796	8.85543	7.58028	10.8128	5.3952	10.7669	29.1799	27.7601	35.8381	31.5641	30.5524	26.461	8.21231	9.70505	8.56656	8.56712	8.01484	9.91391	.	5.70541	8.829	6.89781	10.145	28.2579	32.194	8.82798	8.83196	0.735044	0.794712	-0.0612559	-	1.14433e-09
Nitab4.5_0001080g0010.1	XM_016649460.1							1.16423	1.6019	2.39323	3.50711	3.26464	1.99911	1.36588	6.00008	2.25316	2.52841	3.87093	4.19175	3.3591	5.23817	2.99621	4.69718	2.26159	1.78934	2.37976	1.72983	2.45349	1.5526	2.24152	2.28827	2.16935	2.01361	1.58831	2.24672	.	1.90085	4.25728	3.40874	4.70904	1.93181	2.12373	2.23305	1.94955	0.461403	0.538955	-0.0872705	-	2.02728e-06
Nitab4.5_0007547g0010.1	XM_016604155.1							0	0.05433	0	0	0	0	0	0.046578	0	0.129388	0.102258	0.039364	0.146235	0.055783	0.138422	0.048184	0.069048	0.169948	0.086236	0	0.082724	0	0.19398	0.14774	0.260802	0.26704	0.520399	0.171612	.	0.0262454	0.015526	0.128972	0.047777	0.084224	0.0517613	0.200841	0.319684	0.000125626	0.000294643	1.82444	0	0.214694
Nitab4.5_0003110g0060.1	XM_016634994.1							16.4181	18.0195	21.0072	18.846	18.7645	17.1648	16.7146	11.63	19.2941	18.8235	13.6178	11.9891	11.9542	10.8227	16.9583	10.8031	9.48488	9.39799	9.0402	10.113	9.3932	8.64873	12.3586	14.2292	13.2153	16.8502	15.0307	14.8144	.	18.206	16.4135	14.1768	11.2049	9.14664	9.54604	13.2677	15.5651	4.44081e-11	2.07447e-10	-0.650767	-	0.000256787
Nitab4.5_0000199g0080.1	XM_016595565.1							0.028885	0	0	0	0	0	0	0	0	0	0	0	0	0	0	0	0.15818	0.505021	0.46222	0.481055	0.134988	0	1.45914	2.07036	1.18132	0.638857	0.634586	0.956275	.	0.00412643	0	0	0	0.213336	0.367152	1.57027	0.743239	4.4692e-21	4.27555e-20	4.03426	1	0.00169148
Nitab4.5_0012657g0030.1	XM_016586298.1							0.538155	0.667075	0.68482	0.802825	0.818865	0.691971	0.272741	0.81918	0.762858	0.341192	1.22332	1.07055	1.09426	1.52781	1.07076	1.53422	2.72453	1.82515	4.10846	2.90991	2.06469	2.40603	0.249497	0.250259	0.065817	0.167937	0.032924	0	.	0.565545	0.813623	1.12945	1.37753	2.09862	3.24763	0.188524	0.0669537	4.97275e-05	0.000123309	-1.43273	2	0.163753
Nitab4.5_0001209g0040.1	XM_016637801.1							8.13109	7.56178	6.54294	7.66269	9.83725	7.19953	8.98881	10.3105	5.87284	5.54365	6.46499	6.9174	5.53876	7.32067	5.61661	7.17718	8.10686	7.72001	7.90127	6.85753	7.33675	6.20982	120.665	119.446	122.457	109.127	102.878	114.577	.	7.12009	9.27013	5.87345	7.13842	7.08886	7.62188	120.856	108.861	1.13243e-84	7.70775e-83	2.37398	1	0.697255
Nitab4.5_0001439g0060.1	XM_016627320.1	regulation of auxin activity	metabolism	AA conjugation		NtGH3.1bS2crip	inactivation	7.43686	5.61281	8.15139	0.77196	0.489476	8.17696	3.65533	3.1863	12.1062	16.696	65.513	48.3173	57.0236	43.9886	42.2058	43.1638	0.994526	6.27136	1.09929	2.46501	2.90636	2.49308	0.148949	0.333951	0.077481	0.209645	0.390675	0.413286	.	8.83365	1.48258	54.9141	45.1566	3.89027	1.51961	0.186794	0.337869	3.48919e-35	6.71711e-34	-4.18809	2	1.80721e-12
Nitab4.5_0001070g0090.1	XM_016621191.1							3.00747	3.05617	5.88047	8.64672	3.68988	2.6048	1.30528	7.38751	6.00073	4.55534	9.97232	11.5726	10.6829	10.9242	9.84745	11.9622	9.58742	14.8339	14.9701	13.4251	12.1993	12.6275	9.08125	9.79581	9.98597	10.9379	12.092	9.30463	.	3.77289	6.5747	10.1676	11.4863	13.2202	12.6609	9.62101	10.7782	0.000178553	0.000410222	0.802217	-	0.462182
Nitab4.5_0001247g0060.1	XM_016635574.1							175.773	296.999	138.29	238.456	490.588	188.455	309.075	444.152	115.09	155.467	35.821	49.256	46.4106	72.9163	56.5043	47.7906	165.215	166.952	191.898	123.854	174.088	169.071	1.77412	1.74685	4.18647	5.42659	5.80471	15.4208	.	197.021	391.065	46.2453	56.6543	170.037	160.323	2.56915	8.88403	2.26627e-37	4.76588e-36	-3.76567	2	0.000450919
Nitab4.5_0000856g0050.1	XM_016580058.1							4.45278	4.40888	6.43662	2.69802	2.20882	4.51951	3.7041	2.66474	5.20295	5.73554	1.81712	0.521125	1.07371	0.541981	1.30637	0.984141	2.56602	2.31753	3.36534	3.13012	2.76087	2.7898	20.6136	22.1669	21.9927	14.8343	15.8252	15.2821	.	4.92291	2.52386	1.39907	0.682416	2.62273	3.02049	21.591	15.3139	1.58895e-20	1.46655e-19	1.36188	1	0.000175859
Nitab4.5_0000397g0070.1	XM_016585468.1	regulation of auxin activity	transport	ABCB		NtABCB18S		0.026567	0	0	0	0	0.020098	0	0	0	0.066626	0.0691	0.034968	0.018353	0	0.161771	0.18326	0	0.039081	0.03563	0	0.018769	0.050268	0.159104	0.180606	0.216202	0.021343	0.198965	0.055379	.	0.0161844	0	0.0830747	0.0727427	0.0360393	0.0118767	0.185304	0.0918957	0.000251715	0.000565888	2.20038	0	0.431661
Nitab4.5_0004583g0020.1	XM_016602293.1							4.23586	4.08835	5.06638	10.0955	5.8031	4.78095	4.57208	5.57499	5.00006	5.72248	18.8118	22.8072	15.5069	21.0881	20.6936	24.8536	3.10511	5.08399	4.54254	4.27654	4.96363	4.33834	8.36315	7.55216	6.92019	10.1572	9.77008	8.74579	.	4.78088	7.15785	18.3374	22.9163	4.79532	3.97473	7.61183	9.55768	0.130194	0.179312	0.17057	-	1.26282e-25
Nitab4.5_0000754g0240.1	XM_016640134.1						ARF family	2.15809	1.68714	2.47264	0.963179	1.20705	2.63643	1.52127	2.10855	1.93783	3.21681	1.93221	2.00581	2.02386	1.57065	1.9966	2.24671	3.62579	3.44531	2.95527	3.10188	3.21619	2.98952	5.45283	4.83082	5.80659	5.09126	5.62362	4.90284	.	2.23289	1.42626	1.98423	1.94105	3.21701	3.22765	5.36341	5.20591	0.000856794	0.00178333	0.473523	-	0.0450406
Nitab4.5_0000438g0180.1	XM_016621318.1							34.3141	40.3336	38.388	19.4924	17.4384	34.1424	28.8251	21.8348	49.6344	50.1891	16.056	16.1992	15.362	15.5661	15.2455	14.9089	38.9416	42.8974	47.0669	45.3487	41.353	41.8331	52.5247	57.3135	59.4799	56.7313	56.2689	49.7894	.	39.4038	19.5885	15.5545	15.5581	42.0278	43.7857	56.4394	54.2632	0.185507	0.244974	0.126465	-	1.86804e-15
Nitab4.5_0001438g0070.1	XM_016650638.1						SAUR-like	0.040298	0.105203	0	0.118201	0	0.169646	0	0	0	0	0	0	0	0	0	0	0	0	0	0	0	0	0	0.445159	0.082572	0	0.17322	0	.	0.045021	0.0394003	0	0	0	0	0.17591	0.05774	NA	NA	NA	0	NA
Nitab4.5_0003287g0010.1	XM_016636380.1	regulation of auxin activity	biosynthesis	IPyA		NtYUCCA3S	biosynthesis	0.103985	0.201796	0.065969	0.071493	0.074516	0	0.099156	0.3359	0	0	0.06631	0.071321	0.300228	0	0	0.25365	0	0	0	0.069674	0	0	0.134591	0.349069	0	0.126527	0.223742	0.317396	.	0.0672723	0.160636	0.122179	0.108324	0	0.0232247	0.16122	0.222555	NA	NA	NA	0	NA
Nitab4.5_0000235g0020.1	XM_016637923.1						ARF family	0.725597	0.777358	1.31251	2.31321	1.76997	1.13249	0.809851	3.84772	1.3817	1.29631	8.72861	17.0149	7.2499	19.168	7.60037	15.6303	3.69143	2.25858	2.04984	2.12665	1.82486	1.79631	1.19271	0.938007	1.25833	1.05623	1.02842	0.53819	.	1.06226	2.64363	7.85963	17.2711	1.95992	2.62264	1.12968	0.87428	0.156625	0.211145	-0.220013	-	1.765e-14
Nitab4.5_0003923g0040.1	XM_016641933.1						ARF family	0.810721	1.26202	1.75581	1.24346	1.41556	1.24347	0.624925	0.576984	1.91887	1.77049	5.61468	5.85378	4.79442	4.59438	5.29385	6.56942	9.15185	10.2534	8.27649	8.50033	7.26802	6.91709	1.31185	1.52149	1.71929	1.26328	1.89088	1.30381	.	1.3409	1.07867	5.23432	5.67253	8.14617	8.64289	1.51754	1.48599	0.10677	0.150331	-0.335726	-	0.218386
Nitab4.5_0004821g0020.1	XM_016605730.1							0.045842	0.236404	0	0.305735	0.042561	0.223383	0.037971	0.642777	0	0.4661	3.26646	3.63998	3.77363	3.58323	3.15024	3.81229	2.06445	1.80635	1.68586	1.6758	1.38136	1.59009	2.07265	2.9162	2.05853	2.54166	1.62913	2.17037	.	0.144243	0.330358	3.39678	3.6785	1.5926	1.8087	2.34913	2.11372	1.9467e-07	6.42092e-07	2.98224	1	0.247364
Nitab4.5_0001033g0100.1	XM_016614335.1							1.60701	1.25411	1.5686	0.047819	0.045604	1.4682	1.14471	0	1.92364	4.44631	17.8491	17.2994	17.3826	17.2437	12.5348	19.0578	2.47185	6.91245	1.42844	2.08613	5.71248	3.87748	0	0.138061	0.295175	0	0	0.079628	.	1.91608	0.031141	15.9222	17.867	5.5008	1.99547	0.144412	0.0265427	4.15374e-17	3.07391e-16	-3.19292	2	0.0114119
Nitab4.5_0006652g0010.1	XM_016579297.1							0	0.014453	0	0.209057	0.220779	0	0	0.065005	0	0	0.514017	0.21067	0.263653	0.183425	0.077152	0.162379	0.124552	0.273499	0.097593	0.249858	0.454409	0.176222	0	0.167826	0.247177	0.064173	0.2854	0.280674	.	0.00206471	0.164947	0.284941	0.185491	0.301377	0.157334	0.138334	0.210082	0.000809861	0.00169278	1.65381	0	0.745446
Nitab4.5_0000062g0070.1	XM_016618049.1							0.21813	0.215128	0.151772	0	0.245157	0.120519	0	0.108411	0.337224	0.133207	8.22592	4.83571	6.06044	5.35213	6.04059	3.74811	0	0.559412	0.088101	0.103132	0.190203	0.160553	0.043826	0.17871	0.185299	0	0.234644	0	.	0.167997	0.117856	6.77565	4.64532	0.303389	0.0637443	0.135945	0.0782147	0.56525	0.63947	-0.395232	0	4.61849e-05
Nitab4.5_0000101g0160.1	XM_016620080.1						ARF family	3.52854	2.43901	3.12896	3.28755	2.85156	4.41275	3.10946	2.50161	4.19897	2.92827	4.51938	3.42196	2.77084	3.30296	4.52484	2.8115	7.16335	7.21246	4.87076	6.88849	7.57928	6.49273	2.99978	3.12234	4.03528	2.62717	3.19524	3.46477	.	3.39228	2.88024	3.93835	3.17881	7.09482	6.30753	3.3858	3.09573	0.000164886	0.00038048	-0.498281	-	0.00229476
Nitab4.5_0000131g0140.1	XM_016627762.1							22.9905	24.9952	26.8429	59.5355	50.2474	25.0163	25.3449	48.1118	32.2708	27.2041	48.9513	92.4899	61.7203	100.399	54.8052	90.3896	62.576	56.344	62.3079	64.5849	51.7979	58.402	142.512	141.149	138.589	112.019	117.963	110.625	.	26.3807	52.6316	55.1589	94.4262	55.5147	63.1563	140.75	113.536	2.36127e-49	7.35775e-48	1.38565	1	0.1552
Nitab4.5_0000308g0080.1	XM_016578668.1							6.71899	7.27857	8.66915	10.7349	9.87626	7.60541	6.06572	11.201	11.7068	9.10493	5.83664	5.93745	5.58203	4.70404	5.3429	5.54601	4.94941	6.58541	6.15025	5.40404	8.01072	7.23113	4.87191	7.28746	5.33464	4.81274	6.59611	7.34598	.	8.16423	10.604	5.58719	5.39583	7.27575	5.50123	5.83134	6.25161	1.43845e-12	7.59143e-12	-0.837843	-	0.374242
Nitab4.5_0006307g0020.1	XM_016602615.1							1.81248	1.68151	2.83636	2.94259	0.832215	1.98285	1.04051	1.93771	2.65167	2.90995	2.13419	2.17785	1.92508	2.12596	3.17121	2.19247	3.46875	4.41643	4.59769	3.98313	4.45304	3.73201	6.58169	6.56367	6.84824	6.27147	6.72432	5.68945	.	2.13076	1.90417	2.41016	2.16543	4.20049	4.01653	6.66453	6.22842	0.000556204	0.00119126	0.673403	-	0.0367759
Nitab4.5_0001317g0170.1	XM_016606315.1							0.455009	0.558791	0.870892	0.812521	0.574214	0.568416	0.437419	1.44181	1.15877	1.76691	1.45591	0.984955	1.76236	2.83533	2.61578	1.81055	8.55169	6.2165	7.99615	6.9975	10.7251	8.53468	2.506	4.5807	2.53844	1.73089	1.30411	2.86515	.	0.830886	0.942847	1.94468	1.87695	8.4921	7.84845	3.20838	1.96671	0.000589221	0.00125738	1.17904	1	0.000696088
Nitab4.5_0011544g0010.1	XM_016591349.1	regulation of auxin activity	metabolism	oxidation		NtDAO1T	inactivation	154.706	121.427	208.852	71.788	35.5328	156.139	116.172	111.456	203.085	268.524	287.758	309.576	312.311	301.043	226.158	272.646	18.8384	121.923	14.4033	22.9135	56.8341	56.0373	246.171	237.514	249.298	264.963	266.139	208.219	.	175.558	72.9256	275.409	294.422	78.2648	18.7184	244.328	246.44	0.523975	0.599999	-0.0957635	-	3.70873e-15
Nitab4.5_0000643g0040.1	XM_016595565.1							4.48123	2.34495	7.22899	0.714931	0.632185	6.77126	4.10281	2.34944	1.9327	4.61175	4.74771	13.2637	5.67346	13.5848	6.70727	8.91045	0	0.325579	0.823104	1.08834	0.655689	0.311654	6.06711	5.84814	6.53641	6.36832	4.05712	4.84891	.	4.49624	1.23219	5.70948	11.9197	0.430974	0.637147	6.15055	5.09145	0.919758	0.956152	-0.0438605	-	1.13693e-06
Nitab4.5_0001463g0010.1	XM_016601471.1							5.49137	6.06005	5.3773	72.599	30.0509	5.6278	4.52158	13.0963	8.68392	7.74011	17.7702	23.1388	13.8777	18.7399	17.1401	26.274	83.8968	85.5796	94.5094	103.632	92.1095	79.0759	16.8793	16.7325	15.3132	23.7594	23.6096	23.6323	.	6.21459	38.5821	16.2627	22.7176	85.5884	94.0128	16.3083	23.6671	0.0616644	0.0918474	0.467724	-	2.3037e-07
Nitab4.5_0006562g0050.1	XM_016602883.1							2.94349	3.16123	4.44943	4.3565	2.97151	3.09231	2.30461	4.6619	4.39299	5.46568	16.7067	18.0828	16.0813	18.1035	18.7944	18.2089	18.5207	16.2838	19.8165	17.1195	17.3285	16.5657	12.3796	12.562	14.637	12.5205	12.1951	12.0788	.	3.6871	3.99664	17.1941	18.1318	16.726	18.4856	13.1929	12.2648	3.07011e-20	2.77999e-19	0.964527	-	0.125316
Nitab4.5_0005490g0020.1	XM_016609214.1						ARF family	0.018096	0.123235	0.263496	0.067074	0.12651	0.287185	0	1.03737	0	0.281178	11.2663	8.37752	8.03854	8.20652	7.67568	9.23769	3.49452	2.75427	2.92521	2.9885	3.17863	2.67104	1.00738	1.08475	0.55222	0.845024	0.668669	1.34823	.	0.139027	0.410318	8.99351	8.60724	2.86798	3.13608	0.881448	0.953974	0.000917246	0.00190072	2.10644	1	0.128417
Nitab4.5_0002049g0030.1	XM_016612746.1							33.3358	37.2316	47.3725	47.9209	38.1886	35.3104	33.7862	51.2967	42.1663	46.3565	0.19219	0.228876	0	0.175481	0.328024	0.019545	0.21378	0.264078	0.128442	0.184427	0.112555	0.190423	32.4921	31.9291	32.4769	34.2565	30.667	30.0247	.	39.3656	45.8021	0.173405	0.141301	0.189019	0.17555	32.2994	31.6494	0.200472	0.262269	-0.701004	-	0.198119
Nitab4.5_0005541g0040.1	XM_016626353.1							0	0.060087	0	0.288823	0.231103	0.122275	0.160865	0.268871	0.525217	0	9.3434	11.4775	7.8097	7.34372	12.8035	8.79077	20.7145	31.5694	28.6173	25.6562	25.5765	24.5497	1.80238	4.29677	2.53421	2.8872	2.41211	1.96459	.	0.124063	0.262932	9.98552	9.20399	27.2319	24.996	2.87779	2.4213	3.57326e-14	2.13712e-13	2.91292	1	0.0117631
Nitab4.5_0008458g0040.1	XM_016638486.1							112.204	122.434	165.993	66.2011	31.4188	121.74	80.715	66.6932	218.376	206.716	13.2545	10.0577	15.4545	8.51949	12.2168	9.33135	15.9109	12.3807	11.3223	15.1173	11.9302	13.401	26.7526	28.1369	30.2648	25.0464	26.4114	19.7941	.	146.883	54.771	13.6419	9.30284	12.5706	14.1168	28.3848	23.7506	4.49594e-76	2.67905e-74	-1.8816	2	0.072463
Nitab4.5_0003782g0090.1	XM_016613542.1							27.4396	22.807	20.1204	68.0559	94.2401	29.7203	27.5918	67.3504	17.0216	19.2535	141.34	180.741	145.253	203.002	141.178	178.928	31.2804	24.733	27.6494	24.5352	24.4817	24.2566	0	0.401851	0	0.09464	0.32472	0.230668	.	23.422	76.5488	142.59	187.557	24.4905	27.8217	0.13395	0.216676	9.9194e-57	3.85402e-55	-5.71095	2	2.45792e-05
Nitab4.5_0003266g0030.1	XM_016634608.1							28.5928	24.4716	37.179	33.7825	29.0419	24.1749	25.6198	33.444	49.9105	42.646	67.419	73.5196	73.5323	76.5766	71.7622	70.4233	52.5802	38.8666	62.2477	50.5109	60.6876	46.0661	21.8934	19.3128	18.6155	16.6714	13.0541	15.5032	.	33.2278	32.0895	70.9045	73.5065	48.5401	55.1129	19.9406	15.0762	5.0087e-10	2.12954e-09	-0.664627	-	0.00491081
Nitab4.5_0005818g0010.1	XM_016632388.1	regulation of auxin activity	biosynthesis	IAM		NtAMI1S	biosynthesis	2.46147	2.25023	3.136	2.39758	2.50374	2.21788	2.34799	4.30737	2.33144	2.48789	0.685864	0.290681	0.099651	0	0.103886	0.581449	3.6252	2.67174	4.44006	3.43981	3.23447	3.94662	25.4334	24.5742	23.856	19.3514	19.7297	20.1155	.	2.46184	3.06956	0.296467	0.29071	3.28428	3.83503	24.6212	19.7322	1.23366e-05	3.3099e-05	1.90329	1	5.96789e-07
Nitab4.5_0000888g0180.1	XM_016588844.1							0.138654	0.202503	0.140229	0.295027	1.00065	0	0.093806	1.40972	0.089576	0.297326	4.9301	5.98299	5.27729	5.2833	4.98309	6.64462	8.69061	7.77467	8.51962	9.10392	6.5165	8.20216	1.84085	3.0904	1.45844	2.43221	1.48092	1.57026	.	0.137442	0.901797	5.0635	5.9703	7.49778	8.77138	2.1299	1.82779	2.12839e-10	9.36158e-10	2.26872	1	0.653078
Nitab4.5_0003156g0040.1	XM_016623106.1							1.28284	0.744752	1.98094	0.779667	0.203382	0.473236	0.358074	0.60202	1.11171	0.994957	5.32745	3.8379	4.52486	3.70396	3.24978	5.0947	7.73478	7.85729	7.11981	6.79177	5.11773	7.5582	0.144782	0	0.236003	0.207487	0	0	.	0.99236	0.528356	4.36737	4.21218	6.84441	7.21545	0.126928	0.0691623	5.17161e-08	1.81723e-07	-2.2798	2	0.440094
Nitab4.5_0008124g0020.1	XM_016653537.1							2.39152	3.28139	5.2712	17.0392	13.562	2.1743	1.63561	12.555	6.7307	3.74824	6.06014	3.96228	5.55706	4.06181	6.82822	3.53632	8.95993	13.9849	11.8019	9.05186	16.1135	11.4989	6.97263	7.99998	7.17181	10.2966	9.79774	8.9394	.	3.60471	14.3854	6.14847	3.85347	13.8658	9.93789	7.38148	9.67791	0.00350691	0.00662024	0.529241	-	0.000430721
Nitab4.5_0000174g0050.1	XM_016595330.1	cell cycle regulation	SKP2		SKP2A/SKP2;1		Component of SCF E3 ubiquitin ligase. Controls E2Fc and DPb degradation; binds to auxin.	5.98921	6.30384	6.58974	41.4647	25.3117	6.98271	5.37385	28.2695	5.63846	12.0187	23.1889	43.3394	27.871	49.4492	26.8759	44.5005	59.9999	44.7137	58.9312	68.463	47.9033	49.2838	37.8987	38.5318	33.5759	27.7167	34.059	32.956	.	6.98521	31.682	25.9786	45.763	47.3003	62.4647	36.6688	31.5772	1.20922e-20	1.12315e-19	1.05734	1	0.000370112
Nitab4.5_0004473g0020.1	XM_016630594.1	regulation of auxin activity	metabolism	AA conjugation		NtGH3.6bS	inactivation	10.5176	8.5185	12.8002	18.3567	11.2757	9.07332	5.78817	12.2045	10.8934	20.7471	3.00425	2.40659	3.6829	1.7343	2.06378	3.3896	4.42818	2.88584	3.81677	3.94428	1.50966	1.26874	3.48935	4.45226	4.18797	3.38187	3.48723	2.25852	.	11.1912	13.9456	2.91698	2.51016	1.88808	4.06307	4.04319	3.04254	5.16106e-06	1.44705e-05	-0.865034	-	0.0234687
Nitab4.5_0000743g0060.1	XM_016642951.1							34.3854	31.147	44.3782	21.8393	16.393	36.9599	36.3388	25.8079	36.9455	36.7503	96.0829	67.1557	107.149	66.3958	111.962	59.5071	52.3243	49.2152	52.0432	54.1837	64.8513	53.7134	125.184	126.57	129.296	143.75	149.44	128.225	.	36.7007	21.3467	105.064	64.3529	55.9266	52.8504	127.017	140.472	1.44592e-13	8.26923e-13	0.70215	-	1.98407e-06
Nitab4.5_0000274g0200.1	XM_016577099.1							0	0	0	0	0	0.08971	0	0	0	0	10.7583	3.12602	6.79098	0.793148	6.96372	1.7716	3.11403	3.96636	3.27685	3.16879	6.14728	4.22782	0.178944	0	0.199219	0.16823	0.401076	0.205619	.	0.0128157	0	8.17099	1.89692	4.78049	3.18656	0.126054	0.258308	0.0148992	0.0251753	0.95864	0	0.198843
Nitab4.5_0000232g0160.1	XM_016608842.1							0	0	0	0	0	0	0	0	0.108531	0.086085	0	0	0.111446	0	0	0.10536	0	0.088996	0.084208	0	0.177087	0	0	0.37596	0	0.083995	0.100006	0	.	0.0278023	0	0.0371487	0.03512	0.0886943	0.0280693	0.12532	0.0613337	NA	NA	NA	0	NA
Nitab4.5_0003598g0030.1	XM_016601472.1	regulation of auxin activity	transport	inner		PILS2	endomembrane	6.98098	9.50647	8.55829	8.96165	10.932	9.74725	8.36527	19.0549	6.58888	7.80761	6.96387	9.14931	7.5083	9.04817	6.08568	8.50697	11.5564	9.57886	13.5034	9.11718	11.3456	7.35671	4.93176	5.13137	5.26186	5.64186	6.57695	4.57907	.	8.22211	12.9828	6.85261	8.90149	9.42707	11.3923	5.10833	5.5993	6.53394e-15	4.11241e-14	-0.999458	-	0.197143
Nitab4.5_0013228g0010.1	XM_016636456.1	regulation of auxin activity	metabolism	IAA-AA hydrolysis		NtILL3S	reactivation	11.4039	10.914	12.9975	25.3345	15.7232	13.1171	9.03017	21.6763	16.488	15.0855	25.5407	19.9128	27.576	21.166	22.9758	23.6127	26.7758	20.6785	25.2561	26.5441	23.0102	19.7511	42.7963	44.2651	45.0495	45.5113	43.8649	42.636	.	12.7195	20.9113	25.3642	21.5638	21.1466	26.192	44.0369	44.0041	2.65021e-22	2.7154e-21	0.955966	-	0.0248819
Nitab4.5_0000535g0120.1	XM_016646391.1							0	0	0	0	0	0.312212	0	0	0	0.065318	0.697378	0.574504	0.705806	0.521684	0	0.319103	0.608457	0.359219	1.00609	0.661345	0.571062	0.947232	0.169204	0.086531	0.119912	0.080276	0	0	.	0.0539329	0	0.467728	0.471764	0.625838	0.758631	0.125216	0.0267587	0.092755	0.132496	0.92685	0	0.228916
Nitab4.5_0010702g0040.1	XM_016625311.1							59.3863	50.393	68.6086	47.4082	25.0155	59.7839	46.1332	33.5085	72.2861	75.4057	80.3329	49.906	87.9907	41.4745	91.642	45.2902	59.0574	71.1284	68.1517	64.376	80.8345	67.697	31.8103	30.555	27.9794	25.2669	25.663	21.99	.	61.7138	35.3107	86.6552	45.5569	73.22	63.8617	30.1149	24.3066	1.17654e-31	1.96493e-30	-1.1481	2	0.204316
Nitab4.5_0002500g0070.1	XM_016586450.1							0	0	0	0	0	0	0	0	0	0	0	0	0	0	0	0	0	0	0.22636	0.077561	0.087707	0.106533	0.374625	0	0	0	0	0.108179	.	0	0	0	0	0.0647467	0.101307	0.124875	0.0360597	NA	NA	NA	0	NA
Nitab4.5_0001134g0020.1	XM_016637402.1							2.94348	1.6905	1.93059	10.5954	23.923	3.80857	1.07905	15.9738	0.642683	1.78801	44.906	19.4212	17.9776	19.5124	15.6654	39.5361	0.300274	0.734836	0.388275	1.2478	0.556227	0.693987	11.0676	10.1997	10.2045	10.487	15.2263	15.4208	.	1.98327	16.8308	26.183	26.1566	0.661683	0.64545	10.4906	13.7114	0.00136448	0.00275314	1.10874	1	1.87654e-17
Nitab4.5_0000068g0110.1	XM_016595565.1							2.68486	2.03555	4.443	0.599407	0.493441	3.85715	1.55303	1.18484	2.34109	3.65091	2.40447	3.71518	3.73866	4.58876	3.23717	4.62746	0.300223	0.212663	0.305951	0	0	0.062354	0.270036	0.092229	0	0.184561	0.19781	0.731282	.	2.93794	0.75923	3.12677	4.31047	0.0916723	0.202058	0.120755	0.371218	1.26585e-15	8.41555e-15	-3.6185	2	1.02205e-10
Nitab4.5_0002656g0030.1	XM_016659966.1							0	0	0	0	0	0	0	0	0	0	0	0	0.026025	0	0.018954	0	0	0	0.02691	0	0.022424	0	0.126116	0.157392	0.067344	0.029745	0.201553	0.192018	.	0	0	0.014993	0	0.00747467	0.00897	0.116951	0.141105	NA	NA	NA	0	NA
Nitab4.5_0003267g0100.1	XM_016610128.1							25.3743	22.2414	19.4317	25.2763	28.6809	18.452	16.802	18.3571	10.2484	15.1772	47.3272	52.1003	49.3795	52.3825	41.2166	55.1981	53.5679	43.3979	49.4089	45.0582	47.9636	49.7161	9.12787	3.82361	5.81107	6.34562	6.60196	6.99998	.	18.2467	24.1048	45.9745	53.227	47.0259	49.345	6.25418	6.64919	2.97216e-15	1.92384e-14	-1.69402	2	0.854425
Nitab4.5_0002430g0010.1	XM_016646211.1							39.4224	29.7835	32.5144	29.4162	31.8213	33.9727	40.4796	39.8432	33.6263	33.5793	9.41276	10.4532	6.20862	10.017	7.09377	8.15809	12.6776	11.6205	12.1247	11.8797	14.375	11.864	13.6227	11.4116	13.4818	11.2434	9.79652	13.4785	.	34.7683	33.6935	7.57172	9.54276	12.6198	12.2273	12.8387	11.5061	1.23298e-18	1.01193e-17	-1.25255	2	0.0078954
Nitab4.5_0009109g0020.1	XM_016648613.1							0	0	0	0	0	0	0	0	0	0	0	0	0	0	0	0	20.48	22.5174	25.6004	21.872	19.4785	18.3978	0.040622	0.082269	0.21985	0.150041	0.089319	0.14548	.	0	0	0	0	20.1312	22.6508	0.114247	0.12828	4.19404e-06	1.18892e-05	1.80425	0	2.15567e-50
Nitab4.5_0001004g0020.1	XM_016604181.1						AUX/IAA family	3.50714	3.85343	5.30162	16.5466	5.99459	6.51808	3.66836	14.8234	5.3275	6.18063	0.178005	0.400017	0.344357	0.134102	0.331317	0.111796	2.31285	1.10627	1.7955	0.725713	0.987082	1.0489	19.8826	24.7332	23.0723	24.8851	27.2897	20.0639	.	4.90811	12.4549	0.28456	0.215305	1.04742	1.61135	22.5627	24.0796	8.84059e-05	0.000212174	1.16314	1	0.00130647
Nitab4.5_0008116g0030.1	XM_016648012.1							33.3204	32.8346	32.2178	34.9973	41.9504	29.2463	38.7816	32.8569	26.7076	40.9002	84.1517	95.9281	87.3355	82.7122	84.8556	79.4094	91.6304	91.3193	93.5127	95.542	90.3901	96.0597	100.969	101.845	103.213	96.9748	98.4807	92.5245	.	33.4298	36.6016	85.4476	86.0166	92.5897	93.5617	102.009	95.9933	1.9428e-06	5.72331e-06	0.595084	-	0.953526
Nitab4.5_0002966g0070.1	XM_016578426.1							3.78166	2.66798	2.36689	12.589	12.1796	2.88688	1.08713	12.9181	4.30243	4.00055	6.24209	3.3778	5.30734	4.24888	9.73618	3.75371	24.8546	22.6513	22.2182	23.4846	21.4933	22.537	5.88344	4.17878	7.01311	4.6364	7.75685	6.71469	.	3.01336	12.5622	7.0952	3.79346	22.2272	23.5191	5.69178	6.36931	0.034371	0.0539842	0.430185	-	5.14812e-06
Nitab4.5_0002093g0180.1	XM_016636531.1						auxin receptor	1.50747	1.0653	1.45395	3.06113	1.68311	1.5021	1.07319	2.71204	1.42199	0.967414	0.402322	0.510246	0.845424	0.444408	0.673573	0.53176	0.958039	1.13402	0.841522	0.67808	0.884292	1.1281	0.037618	0.072084	0.231668	0.105888	0.271057	0.222878	.	1.28449	2.48542	0.64044	0.495471	1.0488	0.82588	0.11379	0.199941	8.78533e-23	9.2376e-22	-2.81235	2	0.107568
Nitab4.5_0000106g0200.1	XM_016655248.1						ARF family	41.3529	39.4175	63.1657	13.9003	10.1299	42.9347	29.0946	40.2526	64.6394	53.0023	0.144445	0	0.0851	0	0.111569	0.082158	0.248967	0.083673	0.103698	0.058315	0.182033	0.237622	10.8343	10.5454	11.036	7.82614	9.46615	7.41752	.	47.6581	21.4276	0.113705	0.027386	0.167776	0.136993	10.8052	8.2366	1.591e-07	5.30629e-07	-1.81721	2	0.541986
Nitab4.5_0001135g0200.1	XM_016645553.1	cell cycle regulation	E2F		E2Fb		Transcriptional activator; controls G1/S progression, DNA replication, and endoreplication	1.34293	1.71073	2.92975	2.31336	1.70352	3.26849	1.93338	2.45601	3.6887	2.99218	3.1823	5.03572	4.69094	7.35834	4.10843	5.71748	10.9881	7.15928	11.0417	10.1734	8.01408	8.60615	4.0824	3.72787	5.65065	4.74097	5.64105	3.76919	.	2.55231	2.15763	3.99389	6.03718	7.9265	10.7344	4.48697	4.71707	0.0225198	0.0367398	0.389482	-	0.00112788
Nitab4.5_0000303g0090.1	XM_016602738.1							0	0	0	0	0	0	0	0	0	0.20333	0	0	0	0.27599	0.131658	0	0.414194	0.43461	1.13488	0.346046	0.292516	0.472054	0	0.332691	0	0	0	0	.	0.0290471	0	0.043886	0.0919967	0.399727	0.631707	0.110897	0	NA	NA	NA	0	NA
Nitab4.5_0007017g0010.1	XM_016660706.1						auxin receptor	6.17141	4.48078	10.3081	10.2865	4.45488	6.2837	3.80688	8.63894	9.82138	7.69308	6.93536	9.35331	9.01423	9.02681	9.47945	8.74303	9.20417	12.9341	10.911	10.5558	11.7538	10.5816	21.4929	23.8728	20.5544	22.5645	21.9136	20.2615	.	6.93791	7.79342	8.47635	9.04105	11.7565	10.2237	21.9734	21.5798	7.34369e-06	2.02225e-05	0.751899	-	0.25898
Nitab4.5_0002933g0020.1	XM_016581150.1							0.036625	0	0	0	0.232692	0.132863	0	0	0	0.11443	0.08166	0.216208	0.425172	0.092397	0.188177	0.128964	2.26072	2.12476	3.3317	2.993	3.07969	2.40547	0.235946	0	0.083786	0	0.083645	0.092171	.	0.0405597	0.077564	0.23167	0.145856	2.53664	2.86181	0.106577	0.0586053	0.392456	0.469147	0.466095	0	0.000231006
Nitab4.5_0000051g0180.1	XR_001643794.1						ARF family	7.69017	6.84291	10.2583	21.2385	15.3535	9.14403	6.35418	16.7968	6.98097	8.73118	15.2045	17.2884	12.5366	17.8773	14.4885	18.2787	8.54335	10.7284	8.13719	8.35173	6.99219	8.44261	11.5308	8.76631	8.18377	7.0981	8.27278	7.36339	.	8.00024	17.7963	14.0765	17.8148	8.72105	8.34409	9.49364	7.57809	0.00156598	0.00313208	-0.378846	-	3.06146e-06
Nitab4.5_0000472g0280.1	XM_016634676.1							38.8046	44.7633	40.4271	32.9638	28.6952	35.473	39.7149	34.8819	41.9115	37.8292	19.8696	19.5389	19.8807	15.9645	23.121	17.8094	0.469981	1.0853	0.812877	0.618248	0.956691	0.860249	75.651	75.7943	73.2517	75.264	78.9486	71.8168	.	39.8462	32.1803	20.9571	17.7709	0.967415	0.633702	74.899	75.3431	0.0398181	0.0617394	0.273987	-	3.09304e-89
Nitab4.5_0001889g0030.1	XM_016581184.1							0.591291	0.693046	0.729928	0.850498	1.18403	0.497473	0.114779	0.797225	0	0.255681	4.80881	15.6041	3.76235	14.4545	2.96118	9.90892	0	0	0	0	0	0	0	0	0.305724	0	0	0	.	0.411743	0.943917	3.84411	13.3225	0	0	0.101908	0	0.00146494	0.00294305	-1.73194	0	1.53889e-12
Nitab4.5_0005628g0010.1	XM_016644062.1	regulation of auxin activity	transport	influx		NtLAX1cS	influx	0	0	0	0	0.107323	0	0	0	0	0	0.170526	0.125512	0.056298	0.068305	0.18473	0.363279	0.221857	0.513942	0.376602	0.386716	0.138065	0.061338	0.060191	0.244905	0	0	0	0	.	0	0.0357743	0.137185	0.185699	0.237782	0.328392	0.101699	0	0.00998627	0.0174076	1.157	0	0.768088
Nitab4.5_0011529g0020.1	XM_016632242.1						AUX/IAA family	6.23179	3.53834	7.25778	3.72054	3.64045	6.52801	3.85298	4.07022	6.00647	9.33791	49.5038	53.4483	42.8177	52.4645	41.4748	46.4097	32.6686	39.2689	41.485	47.2087	49.4944	39.4074	22.6827	23.4262	27.1718	11.0222	13.0286	10.9042	.	6.10761	3.8104	44.5988	50.7742	42.7235	40.4541	24.4269	11.6517	3.2117e-23	3.45449e-22	1.26572	1	0.818688
Nitab4.5_0009314g0030.1	XM_016622708.1							13.6023	11.5208	15.7915	13.6632	11.9204	16.2978	14.7587	15.5791	13.2039	14.1894	16.0961	23.2401	18.3208	17.2456	20.5254	20.8192	7.39742	6.95324	8.84013	6.65874	6.67836	7.78862	15.3156	17.97	16.3758	19.0906	20.6158	17.3475	.	14.1949	13.7209	18.3141	20.435	7.14008	7.6321	16.5538	19.018	0.170074	0.227023	-0.178789	-	8.02425e-10
Nitab4.5_0003536g0040.1	XM_016646391.1							0	0	0	0	0	0	0	0	0	0	0.764009	1.51919	1.23246	1.71336	0.899006	1.75148	0.891038	1.42655	0.826157	1.16533	1.32098	0.792686	0	0.107938	0.180881	0	0	0	.	0	0	0.965159	1.66135	1.18007	0.960843	0.096273	0	0.0211	0.0346242	0.913442	0	0.779729
Nitab4.5_0002748g0020.1	XM_016601458.1	regulation of auxin activity	biosynthesis	IPyA		YUCCA6	biosynthesis	0	0	0	0	0	0	0	0	0	0	0	0	0	0	0	0	0	0	0	0	0	0	0.171407	0.115677	0	0	0	0	.	0	0	0	0	0	0	0.0956947	0	NA	NA	NA	0	NA
Nitab4.5_0001701g0100.1	XM_016593538.1							3.09452	3.27591	3.76123	3.75174	3.72919	3.9125	3.33793	6.27792	5.04752	4.39161	3.90225	4.33394	3.80334	3.66867	4.17362	4.50073	2.50876	2.67428	3.65569	2.41017	2.49065	2.01836	3.26751	3.41957	3.70191	2.89488	3.87838	3.4179	.	3.8316	4.58628	3.95973	4.16778	2.39443	2.85821	3.463	3.39705	0.00676476	0.0121515	-0.371271	-	0.000134817
Nitab4.5_0005820g0020.1	XM_016612055.1	regulation of auxin activity	metabolism	IAA-AA hydrolysis		NtILR1aS	reactivation	14.3357	15.2851	15.0637	21.6729	15.4982	15.504	13.0442	21.8554	17.3289	17.5806	20.4995	17.0704	20.8763	16.1971	17.6952	15.8986	18.3262	17.4236	21.8756	19.1787	20.1025	16.2935	12.4686	15.7644	9.34916	12.0242	11.4736	12.4843	.	15.4489	19.6755	19.6903	16.3887	17.9399	19.7935	12.5274	11.994	6.58137e-11	3.03182e-10	-0.67675	-	0.0823032
Nitab4.5_0001891g0070.1	XM_016642154.1	regulation of auxin activity	transport	influx		NtLAX2aT	influx	0	0.057796	0.103057	0	0	0	0	0	0.053836	0	0.060152	0.137212	0.171617	0.193634	0.239736	0.321913	0.062207	0.336913	0.075664	0	0.052181	0.191512	0.20317	0	0.053372	0	0	0	.	0.0306699	0	0.157168	0.217586	0.193535	0.045957	0.085514	0	NA	NA	NA	0	NA
Nitab4.5_0006741g0020.1	XM_016595870.1							24.4221	22.3882	24.7096	31.8165	34.2793	25.8861	20.0138	30.9727	29.4802	28.4974	13.1553	14.1918	13.1196	20.2567	13.1712	17.755	11.2018	15.8682	17.5941	18.4238	21.1527	16.615	14.2316	17.0985	12.6648	14.3487	19.6211	13.4323	.	25.0568	32.3562	13.1487	17.4011	17.8786	15.7399	14.665	15.8007	2.76675e-11	1.31645e-10	-0.792969	-	0.0336234
Nitab4.5_0004944g0010.1	XM_016632582.1							0.053935	0.085551	0	1.41531	0.871604	0.039346	0	0.074249	0.0739	0.057951	0.053587	0.185619	0.075053	0.133444	0.196738	0.261791	0.201198	0.062925	0.192562	0.409478	0.126406	0.286509	0	0.084704	0.35529	0.764598	1.12137	0.44862	.	0.0443833	0.787054	0.108459	0.193618	0.158613	0.267746	0.146665	0.778197	0.551699	0.62665	0.367349	0	0.745387
Nitab4.5_0002918g0060.1	XM_016653979.1							14.1793	15.4598	17.4702	20.2075	20.2861	15.5987	12.1207	22.3864	26.1588	22.4491	9.19979	10.532	9.04128	9.06213	7.00076	10.3347	15.0893	17.6436	16.2949	19.3194	16.8557	15.2033	7.52636	8.06219	8.36258	9.70053	9.8569	8.22958	.	17.6338	20.96	8.41394	9.97627	16.5675	16.9012	7.98371	9.26234	1.9611e-23	2.13779e-22	-1.10495	2	0.000199566
Nitab4.5_0006132g0030.1	XM_016641710.1							23.0116	22.4796	21.103	13.9078	9.42779	20.9589	23.4425	11.051	22.9553	29.61	40.9006	29.0193	40.3271	33.0728	40.5582	30.9536	26.6177	24.3323	26.2622	24.8474	27.5221	21.1822	14.2417	16.3589	15.23	14.4459	15.9864	12.9297	.	23.3658	11.4622	40.5953	31.0152	24.3455	25.9091	15.2769	14.454	4.78668e-11	2.23093e-10	-0.725422	-	3.54198e-06
Nitab4.5_0000610g0180.1	XM_016645722.1							26.3861	21.7343	23.446	23.9531	36.0754	26.2998	29.4498	27.1732	23.4237	25.0173	57.918	73.2812	64.4106	76.2722	52.7963	74.4153	82.7329	68.5296	81.3805	77.0493	79.4166	79.3826	45.9619	51.52	44.1353	54.642	48.6404	53.131	.	25.1082	29.0672	58.3749	74.6562	75.7763	80.3876	47.2057	52.1378	0.00597984	0.0108545	0.410892	-	0.207988
Nitab4.5_0006977g0010.1	XM_016610251.1						AUX/IAA family	193.51	192.772	188.055	96.8932	121.822	222.575	231.749	155.541	177.912	197.992	588.736	624.874	463.016	698.624	526.076	667.962	77.793	139.823	67.4235	82.8642	101.573	105.51	372.529	366.909	366.122	393.23	383.326	405.283	.	200.652	124.752	525.943	663.82	115.635	76.0269	368.52	393.946	0.0196234	0.0323966	0.260809	-	5.16347e-32
Nitab4.5_0003811g0020.1	XM_016632807.1							0.737749	0.59371	2.96032	2.6044	0.599247	0.809061	0.483418	1.7968	2.33261	2.59501	6.94917	10.9574	6.26743	10.0989	7.08255	9.73976	4.90843	4.74256	5.82105	5.02017	5.89722	4.06096	6.68987	7.72998	6.96464	7.21835	7.70454	5.52821	.	1.5017	1.66682	6.76638	10.2653	4.90025	5.24989	7.12816	6.81703	4.51428e-08	1.59582e-07	1.56142	1	0.235507
Nitab4.5_0001657g0040.1	XM_016587627.1							0	0	0	0	0	0	0	0	0	0.033362	0.241423	0.29777	0.351019	0.340166	0.153673	0.246016	1.63287	2.23233	1.25119	2.51892	0.960097	1.67945	1.13118	1.19531	1.05267	0.655711	1.45641	0.406526	.	0.004766	0	0.248705	0.294651	1.62396	1.80099	1.12638	0.839548	3.92578e-40	9.16393e-39	4.23601	1	4.03466e-06
Nitab4.5_0000899g0130.1	XM_016660027.1						ARF family	1.82119	2.12609	2.80055	6.17994	8.39326	2.50846	1.60366	4.92607	3.49826	3.46941	5.48921	7.54676	5.30305	7.48085	6.84326	7.78896	0.045152	0.210565	0.04272	0.052719	0.109863	0.148661	3.82462	2.63899	4.07461	3.84436	3.72579	3.44892	.	2.5468	6.49975	5.87851	7.60552	0.156363	0.0468637	3.51274	3.67302	0.696551	0.760228	-0.0804491	-	7.1148e-50
Nitab4.5_0009866g0010.1	XM_016616163.1							9.33876	8.45425	16.5044	12.4149	8.33845	8.00315	6.20699	9.01181	15.6605	16.9065	14.0957	15.2943	13.1426	16.4296	14.8055	17.1257	16.7812	19.2437	19.5323	16.4894	18.301	17.9454	4.70275	5.81321	6.28632	6.54978	7.36408	5.23123	.	11.5821	9.92172	14.0146	16.2832	18.4967	17.601	5.60076	6.3817	1.8172e-13	1.03097e-12	-1.04146	2	0.143292
Nitab4.5_0004342g0020.1	XM_016632553.1							6.22092	5.46543	10.4937	11.3425	6.55154	5.47629	3.57727	7.69378	10.3329	10.1591	10.1526	15.7869	9.04388	15.3805	10.3703	17.9684	13.2816	14.2747	14.9194	13.8762	14.1021	12.0693	19.4748	21.1797	20.5055	19.4804	19.7373	19.6243	.	7.38938	8.52926	9.85559	16.3786	13.482	14.0257	20.3867	19.614	4.27553e-08	1.51531e-07	0.712434	-	0.127462
Nitab4.5_0006598g0020.1	XM_016635498.1						SAUR-like	0.67571	10.9071	0	2.99534	3.71304	1.74618	5.55424	0	0	0	2.19553	6.73149	4.23994	8.3744	3.06031	2.23875	2.27139	12.7654	3.30658	3.30781	15.4877	4.59854	8.18792	24.5682	17.2658	8.54687	12.5025	37.1529	.	2.69761	2.23613	3.16526	5.78155	10.9506	2.96193	16.6739	19.4007	0.00222247	0.00433945	2.04808	1	0.220107
Nitab4.5_0008524g0010.1	XM_016652904.1						AUX/IAA family	1.72346	2.17196	2.50357	1.28122	2.11471	2.40509	1.91039	5.76622	2.93432	2.32762	10.9608	9.5844	11.1251	12.2655	11.7504	9.17383	2.25223	4.30159	1.43348	2.48064	3.84613	2.52219	1.98443	2.72563	3.32318	2.26861	3.54212	2.90763	.	2.28234	3.05405	11.2787	10.3413	3.55664	2.05545	2.67775	2.90612	0.0724623	0.10627	-0.369668	-	7.14532e-07
Nitab4.5_0004222g0040.1	XM_016634719.1							0.84437	0.661008	0.709778	0.16617	0.054093	0.655961	0.556096	0.053796	0.788952	0.756935	9.09602	6.40365	10.7304	6.89374	7.20145	7.28696	15.0263	14.845	18.9282	20.4506	13.8335	16.8002	0.234028	0	0	0	0	0	.	0.710443	0.091353	9.00929	6.86145	15.1596	18.1351	0.0780093	0	5.43138e-18	4.27151e-17	-2.79428	2	0.195372
Nitab4.5_0010408g0030.1	XM_016609131.1							0.022581	0.05047	0.028762	0.344911	0.662929	0.081879	0.0212	0.273052	0.035362	0.157136	0.269372	0.080624	0.268564	0.311463	0.204979	0	0.488209	0.723778	0.585641	0.447703	0.878701	0.610671	3.24937	4.24798	3.17134	2.57226	2.53053	1.67464	.	0.05677	0.426964	0.247638	0.130696	0.737717	0.507184	3.55623	2.25914	1.07527e-17	8.28552e-17	3.62999	1	0.061214
Nitab4.5_0003995g0010.1	XM_016637822.1							1.2897	1.08349	1.28315	3.13115	2.59004	1.85917	0.853162	3.05859	3.14599	2.98705	0.208872	0.474289	0.568433	1.17536	0.605299	0.837724	0	0	0.109046	0	0	0.467071	10.5461	11.5848	11.881	10.5368	11.9214	7.05193	.	1.78596	2.92659	0.460868	0.829124	0.15569	0.0363487	11.3373	9.8367	1.59458e-08	5.90487e-08	2.01336	1	0.0023571
Nitab4.5_0000400g0010.1	XM_016639755.1						SAUR-like	0	0	0	0.325008	0	0	0.523133	0	0	0	6.92634	8.5894	7.37146	6.79777	4.94481	10.0555	7.02111	8.07991	8.97265	7.09718	6.15414	7.32701	2.76021	3.1595	2.35593	2.0367	3.5999	0.772631	.	0.0747333	0.108336	6.41421	8.4809	7.18702	7.69698	2.75855	2.13641	3.42321e-12	1.7589e-11	3.245	1	0.92656
Nitab4.5_0000813g0020.1	XM_016578343.1							0	0	0	0	0	0	0	0	0	0	0.202339	0.155044	0.183035	0.14899	0.350268	0.236981	1.39345	1.38353	0.876426	0.818919	0.90974	1.09797	1.13038	1.42759	1.29784	1.22653	1.79238	1.72959	.	0	0	0.245214	0.180338	1.13041	1.0296	1.28527	1.58283	1.50529e-41	3.69013e-40	4.61065	1	0.000430344
Nitab4.5_0005267g0010.1	XM_016593538.1							0.206441	0.460986	0.433287	0.122888	0	0.116298	0	0.291108	0.157343	0.40925	1.81479	2.5578	1.4137	2.08801	1.80767	2.35356	2.17518	1.69793	3.17264	2.4689	1.79801	2.21771	0.12861	0.031942	0.067298	0.110911	0	0.196754	.	0.254801	0.137999	1.67872	2.33312	1.90455	2.60557	0.07595	0.102555	0.158233	0.213086	-0.990049	0	0.981085
Nitab4.5_0001526g0070.1	XM_016611189.1							86.1236	93.5348	81.1835	42.6015	40.2128	80.5189	85.5507	47.9548	76.0801	75.2406	96.6698	91.2442	103.328	87.3925	106.225	96.0291	73.6648	68.2101	75.2221	73.637	67.9511	71.0426	51.8972	52.8546	52.5695	50.7201	51.7849	47.9051	.	82.6046	43.5897	102.074	91.5553	69.0679	74.1746	52.4405	50.1367	2.59755e-11	1.23985e-10	-0.625517	-	4.97713e-05
Nitab4.5_0000677g0270.1	XM_016578985.1	regulation of auxin activity	metabolism	AA conjugation		NtGH3.6 pseudo	inactivation	1.62196	1.72855	3.55126	1.76042	2.18549	1.51133	2.67446	3.56574	5.13369	3.11389	4.75906	6.09369	4.07927	6.03194	5.44552	4.11609	2.56938	4.5986	5.0755	5.03057	3.0829	4.49298	0	0.225574	0	0	0	0	.	2.76216	2.50388	4.76128	5.41391	4.05816	4.22515	0.0751913	0	5.64444e-39	1.2563e-37	-3.68275	2	0.673243
Nitab4.5_0004177g0020.1	XM_016640699.1							0.302263	0.055793	0.308269	0.550931	4.5467	0.303183	0.181425	1.43765	0.456294	1.05013	9.66419	1.03538	4.57082	0.70292	5.47176	2.13436	2.69642	1.88004	2.32252	6.0906	2.45587	2.03422	0.070965	0.144784	0	0.069487	0	0	.	0.379623	2.17843	6.56892	1.29089	2.12338	3.70318	0.0719163	0.0231623	0.00050359	0.00108546	-1.60248	0	0.0425402
Nitab4.5_0006192g0020.1	XM_016633489.1							7.23607	5.99055	8.0684	9.21737	9.39384	6.94462	6.02938	10.5429	6.77314	7.46905	13.6705	14.8512	12.2084	17.4935	14.9285	15.177	38.2144	30.8822	43.2548	41.1066	33.1451	30.6869	9.51132	10.3427	8.19333	9.69217	8.80655	9.84565	.	6.93017	9.71805	13.6025	15.8405	31.5714	40.8586	9.3491	9.44812	0.827465	0.876707	-0.0212238	-	6.49113e-12
Nitab4.5_0004165g0010.1	XM_016609838.1							0	0	0	0	0	0	0	0	0	0	3.65462	2.37795	4.19168	1.99054	4.08947	2.16782	2.53884	3.20281	2.39831	2.68888	2.57416	2.78921	0	0.211686	0	0	0	0	.	0	0	3.97859	2.17877	2.85539	2.54201	0.070562	0	0.050233	0.076247	0.677688	0	0.27589
Nitab4.5_0009714g0010.1	XM_016618796.1							0.584465	0.336487	0.738873	2.27147	1.28287	0.416322	0.194738	1.27233	0.891487	1.31287	1.3468	2.09868	1.1701	2.18546	1.7008	1.97799	2.77843	3.80726	4.35913	3.04388	3.04181	2.87826	1.68725	2.67569	1.94477	1.94905	2.30925	1.60088	.	0.63932	1.60889	1.4059	2.08737	3.24244	3.39382	2.10257	1.95306	3.36317e-05	8.52766e-05	0.947422	-	0.00327125
Nitab4.5_0003904g0060.1	XM_016638898.1							0.219981	0	0.183721	0	0.190058	0	0.04054	0.109595	0	0.039003	1.9822	1.36351	2.27643	1.18932	2.59007	1.07037	4.25729	7.17119	5.88338	6.24856	5.99456	6.58	1.08061	1.0331	0.849666	1.79181	1.10153	1.20077	.	0.069035	0.0998843	2.2829	1.20773	6.58192	5.46307	0.987793	1.3647	8.10835e-07	2.49376e-06	2.42422	1	0.102982
Nitab4.5_0004010g0060.1	XR_001652834.1							5.98525	5.76163	7.03163	12.9847	13.6916	5.72327	5.09633	14.9805	4.46261	5.88814	18.2488	21.3503	20.001	27.03	14.4028	25.1538	8.71193	9.44648	8.68826	8.7443	8.76852	9.60027	9.40107	10.1166	10.5038	7.67544	7.7405	9.11304	.	5.70698	13.8856	17.5509	24.5113	9.27176	8.71483	10.0072	8.17633	0.0419481	0.0647266	0.219334	-	1.08926e-07
Nitab4.5_0004447g0010.1	XM_016585582.1	regulation of auxin activity	transport	ABCB		NtABCB9cS		0	0	0.054699	0.043459	0.020113	0	0	0.116894	0.022906	0.055768	8.83971	6.35476	7.86338	5.99763	10.0727	8.41007	3.78062	3.78581	6.46521	6.60183	2.72128	3.68414	0	0.036723	0.174772	0	0.019386	0	.	0.0190533	0.0601553	8.92526	6.92082	3.39707	5.61589	0.0704983	0.006462	0.186786	0.246365	0.759483	0	0.133101
Nitab4.5_0002229g0040.1	XM_016590216.1	regulation of auxin activity	metabolism	AA conjugation		NtGH3.6cS	inactivation	6.62386	8.6784	7.27344	3.92996	4.03865	8.78079	8.18719	16.8345	7.27605	7.24664	0.152261	0.076637	0.126884	0.168781	0.077248	0.137861	0.051722	0.201553	0.16739	0.219898	0.163976	0.092887	3.28458	3.45609	4.0447	7.43336	5.94976	8.32941	.	7.72377	8.2677	0.118798	0.12776	0.152805	0.146337	3.59512	7.23751	2.54603e-05	6.56362e-05	-1.17004	2	0.557581
Nitab4.5_0000297g0190.1	XM_016621257.1							33.6373	32.7588	50.6974	31.7959	25.0351	33.8203	24.9276	32.3613	47.0587	49.1551	33.487	29.0781	30.0086	31.7271	32.133	30.2693	26.1453	24.7157	26.8776	25.942	23.6826	23.8714	39.6962	40.4496	39.1743	32.7569	34.9165	35.5098	.	38.865	29.7308	31.8762	30.3581	24.0899	26.3217	39.7734	34.3944	0.000314055	0.000695895	-0.336097	-	0.00151918
Nitab4.5_0000131g0110.1	XM_016627759.1							5.5119	4.11233	3.58543	4.61874	4.32633	4.76876	3.12862	5.83298	6.36992	8.01243	9.40603	15.406	12.2664	16.1266	13.2774	14.5634	10.6453	13.5145	12.4966	14.1381	14.7138	14.5005	14.9893	15.9401	12.3135	14.7141	17.4967	17.4329	.	5.06991	4.92602	11.65	15.3653	14.2429	12.4266	14.4143	16.5479	1.17124e-05	3.15055e-05	0.606278	-	0.138457
Nitab4.5_0001244g0010.1	XM_016619926.1							0.037161	0.126164	0	0.114085	0	0.061641	0.042439	0	0	0.193826	2.68845	2.58603	2.73601	2.22157	2.49431	1.21891	6.17356	5.35462	5.75677	5.93482	5.0651	6.57415	0.42832	0.9285	0.715568	0.632861	0.922641	0.289872	.	0.0658901	0.0380283	2.63959	2.00883	5.66463	5.95505	0.690796	0.615125	1.09364e-06	3.31615e-06	2.09247	1	0.146748
Nitab4.5_0000190g0020.1	XM_016647636.1						auxin receptor	3.73412	3.9094	4.07869	6.42624	4.3449	4.34206	3.60129	4.45649	3.34243	3.55686	13.5919	24.6906	12.3063	24.6979	16.3796	23.0859	13.9181	12.8406	13.1486	13.7321	13.6996	13.1445	16.6793	15.5853	16.2052	12.8507	13.4685	13.8693	.	3.79498	5.07588	14.0926	24.1581	13.2282	13.5996	16.1566	13.3962	8.31172e-28	1.15083e-26	1.12511	1	0.292391
Nitab4.5_0000677g0150.1	XM_016606102.1	regulation of auxin activity	metabolism	AA conjugation		NtGH3.6cT	inactivation	1.53835	2.1181	1.30387	1.28819	1.79888	3.13422	2.64161	1.58159	1.2723	1.07562	2.76556	3.04785	5.1256	3.30336	3.00673	4.02085	1.05816	0.679698	0	0	0.310171	0.389836	0	0.207579	0	0	0	0	.	1.86915	1.55622	3.63263	3.45736	0.459902	0.35272	0.069193	0	1.13399e-12	6.02874e-12	-3.69887	2	0.000521469
Nitab4.5_0000464g0020.1	XM_016620438.1	regulation of auxin activity	transport	inner		PILS1	endomembrane	3.10903	3.43762	4.27327	3.04902	2.8094	2.78422	3.2466	5.03358	3.78002	4.2614	9.59486	7.24014	10.217	8.34944	9.69353	7.49275	7.31876	6.76172	10.3221	9.55003	8.6178	7.64276	15.1711	13.818	12.9229	8.91913	8.8597	8.47154	.	3.55602	3.63067	9.83512	7.69411	7.6741	9.06363	13.9706	8.75012	8.53918e-14	4.96533e-13	1.01561	1	0.0945509
Nitab4.5_0000227g0080.1							SAUR-like	0	0	0	0	0	0	0	0	0	0	0.865793	1.34269	1.76274	1.51062	1.31189	2.01111	4.38819	5.52836	6.764	4.77695	2.86239	6.07606	0.199417	0	0	0.196933	0.227636	0.480594	.	0	0	1.31347	1.62147	4.82227	5.30971	0.0664723	0.301721	0.309394	0.382892	0.394513	0	0.0105302
Nitab4.5_0005161g0090.1	XM_016611814.1						auxin receptor	17.4627	16.5411	19.8462	22.8557	20.3701	17.2423	12.5804	20.7311	16.7284	17.2694	36.0562	50.0743	42.1652	52.7861	38.7376	52.3043	65.1504	69.3504	63.8946	58.0991	54.3514	64.6965	34.0532	32.9407	27.0588	34.375	32.7834	35.6119	.	16.8101	21.319	38.9864	51.7216	62.7994	62.3814	31.3509	34.2568	0.00707967	0.0126721	0.256926	-	0.000371042
Nitab4.5_0002635g0090.1	XM_016623432.1							3.7015	3.9994	2.89943	0.309897	0.90654	3.2349	4.06613	1.43977	2.83318	5.09828	5.39694	7.17848	5.80253	6.65292	5.86228	11.0536	0.837737	0.913831	0.84382	1.97591	0.764932	2.62126	0	0.197769	0	0	0.105464	0.225637	.	3.6904	0.885403	5.68725	8.29501	1.43334	1.21915	0.065923	0.110367	5.43044e-24	6.10564e-23	-3.91241	2	0.00146327
Nitab4.5_0000383g0260.1	XM_016643542.1							2.74151	2.19513	3.60863	10.2885	8.03929	3.91033	2.4689	4.55411	4.98909	3.62768	10.1583	17.8226	8.63451	17.081	12.1163	14.9939	11.9706	11.4246	14.5887	12.3218	10.8025	9.59607	14.9176	16.3701	15.7267	21.5109	20.7124	22.6595	.	3.36304	7.62728	10.3031	16.6325	10.6077	12.9604	15.6714	21.6276	3.32377e-10	1.43833e-09	0.960274	-	0.309506
Nitab4.5_0000130g0020.1	XM_016621565.1							12.2633	14.587	12.7473	9.0979	12.3573	15.7351	13.51	14.9752	16.4262	18.4265	9.02528	12.2116	9.5668	12.3168	10.4723	10.591	8.48738	8.03312	7.91885	7.14029	6.9884	5.58514	15.0798	12.6773	16.0298	16.023	18.2109	12.198	.	14.8136	12.1435	9.68813	11.7065	6.86889	7.84884	14.5957	15.4773	0.000388792	0.000850582	-0.472681	-	0.00378443
Nitab4.5_0006318g0030.1	XM_016623992.1	regulation of auxin activity	transport	ABCB		NtABCB19T		2.56604	1.76192	3.63346	3.02573	1.00043	2.17466	1.48037	2.6446	3.34904	3.05315	2.19177	2.69228	1.76415	3.09386	2.08277	2.75719	3.68717	6.51417	5.79758	4.20951	5.2372	5.84221	3.77284	4.18772	4.11337	4.91685	4.79185	3.8993	.	2.57409	2.22359	2.0129	2.84777	5.86453	4.56475	4.02464	4.536	0.724186	0.785036	0.0525789	-	4.85739e-08
Nitab4.5_0009068g0020.1	XM_016606298.1							5.26564	4.82365	8.76508	4.74844	5.13847	4.79359	5.2251	8.59252	6.8753	8.28754	1.35731	2.66959	1.70358	2.57352	1.83497	1.89556	3.33671	3.36569	4.64319	2.50029	3.19426	3.89441	2.48114	2.44034	2.37946	1.25307	2.08821	2.49287	.	6.29084	6.15981	1.63195	2.37956	3.48479	3.4934	2.43364	1.94472	8.52016e-12	4.22906e-11	-1.10008	2	0.000676414
Nitab4.5_0004737g0010.1	XR_001643507.1						ARF family	5.57149	7.0396	7.79059	15.7495	8.28053	6.70297	5.41292	12.737	7.18779	6.9957	5.69839	8.34512	5.16453	10.2004	7.53944	7.31294	7.04295	8.50849	6.10216	4.40751	5.37235	5.16574	8.35103	8.15092	8.97389	7.47297	6.19866	6.80701	.	6.67158	12.2557	6.13412	8.6195	6.34886	5.85087	8.49195	6.82621	0.039879	0.0618277	-0.301782	-	0.436174
Nitab4.5_0003861g0020.1	XM_016655222.1	regulation of auxin activity	transport	ABCB		NtABCB1T		4.84345	5.24526	8.30293	14.0674	8.75897	4.16203	2.71038	8.04078	8.81007	5.86502	7.95152	6.61247	6.92544	5.5393	7.91633	5.81256	9.63866	11.6843	10.8013	13.8247	12.809	9.60868	14.6333	15.3585	16.2367	11.9149	12.4271	8.0682	.	5.70559	10.2891	7.59776	5.98811	11.3673	11.4216	15.4095	10.8034	7.59171e-06	2.08663e-05	0.671211	-	0.0773983
Nitab4.5_0003016g0030.1	XM_016639982.1						ARF family	0.124375	0.270841	0.603729	1.07558	0.594995	0.209608	0.070347	1.13983	0.386531	0.344233	3.84192	8.13231	3.02916	9.08245	3.42616	7.4906	2.80047	3.37656	3.70051	2.00241	2.28276	2.19754	0.054846	0.054384	0.086027	0.026622	0.05922	0.066496	.	0.287095	0.936801	3.43241	8.23512	2.61895	2.83446	0.0650857	0.0507793	1.10774e-05	2.98812e-05	-1.48629	0	0.433857
Nitab4.5_0001565g0070.1	XM_016659030.1						ARF family	2.38212	2.0767	4.35464	5.51932	5.45153	2.33573	1.89284	5.12914	4.44434	4.26045	1.9149	2.77539	1.52096	2.70214	2.50149	2.53243	1.02106	1.4808	1.47107	1.50893	0.769358	1.15558	3.82355	3.98522	2.92402	3.51654	3.52101	3.38037	.	3.10669	5.36666	1.97912	2.66999	1.13525	1.33369	3.5776	3.47264	0.361562	0.437343	-0.138975	-	0.00137616
Nitab4.5_0001861g0010.1	XM_016611149.1							11.0832	10.7806	13.8766	39.4176	37.43	12.5603	10.1865	45.364	10.6211	12.9864	15.2296	19.5277	13.756	21.5187	16.6157	20.8909	22.7157	19.2669	21.9709	24.4335	24.9096	20.7485	10.0664	8.82833	8.26578	9.63509	9.47617	9.50283	.	11.7278	40.7372	15.2004	20.6458	21.6417	23.04	9.05352	9.53803	5.48081e-07	1.72075e-06	-0.516067	-	0.0253434
Nitab4.5_0000284g0090.1	XM_016586329.1							0.249676	0.253036	0.225104	1.92909	1.40971	0.461978	0	1.69521	0.162006	1.31896	1.31749	1.50882	0.990769	0.957292	1.35035	1.43712	5.10695	3.42559	6.17973	4.50459	4.37365	3.98162	0.082848	0	0.089225	0.627318	0	0	.	0.381537	1.678	1.21954	1.30108	3.92695	5.26376	0.0573577	0.209106	0.0222631	0.0363567	-1.33077	0	0.109567
Nitab4.5_0000428g0110.1	XM_016649113.1							0.106213	0.063011	0.038866	0.032151	0.215691	0	0.033531	0.025708	0.049331	0.105818	8.97936	10.668	8.12033	11.2315	9.51231	12.3779	16.4045	15.6654	16.77	17.8632	14.6104	15.668	2.58234	1.68383	2.582	2.01704	2.1667	1.90813	.	0.0566814	0.0911833	8.87067	11.4258	15.3146	17.0126	2.28272	2.03062	1.34398e-16	9.59906e-16	3.38137	1	0.357164
Nitab4.5_0000174g0220.1	XM_016624777.1							3.64463	3.78873	8.1798	12.243	4.9112	4.98762	2.43056	8.94864	8.09074	7.87257	11.3372	13.5429	8.36058	12.1475	11.2908	14.2315	12.2974	16.5452	15.8979	14.512	14.889	14.1959	10.6682	12.0764	10.5425	14.092	13.545	13.3325	.	5.57066	8.70095	10.3295	13.3073	15.21	14.2358	11.0957	13.6565	0.0350265	0.0549145	0.371189	-	0.060892
Nitab4.5_0004384g0060.1	XM_016607807.1							4.72495	10.5373	0	8.97442	78.6824	17.2939	4.37772	37.7878	0	5.41561	175.552	140.729	74.8829	101.176	64.4259	197.603	21.4559	30.1206	19.5642	43.2597	26.4878	12.8728	0	1.58308	1.87669	0	1.74765	2.18937	.	6.04992	41.8149	104.954	146.503	23.1604	28.0933	1.15326	1.31234	0.134806	0.184839	-0.917955	-	0.0394199
Nitab4.5_0002046g0180.1	XM_016590563.1							3.5174	3.62532	2.79243	4.45094	5.09507	3.22522	1.85005	4.55555	2.4893	2.69149	3.66233	4.06003	3.97721	3.07512	3.28065	3.251	11.0217	11.436	13.9948	11.0206	10.2215	10.2594	3.67608	4.71182	4.5868	4.91712	4.32672	3.86878	.	2.88446	4.70052	3.64006	3.46205	10.6389	12.0124	4.3249	4.37087	0.671263	0.737244	-0.059576	-	6.00657e-10
Nitab4.5_0001565g0020.1	XM_016630367.1							0	0	0.035932	0	0	0	0	0	0	0	0	0	0.031769	0	0	0	4.05947	9.71475	3.99764	3.68467	8.04739	6.08426	0	0.079417	0.089641	0.03791	0	0	.	0.00513314	0	0.0105897	0	7.9488	3.91393	0.0563527	0.0126367	0.0108792	0.0188346	0.991904	0	2.23992e-34
Nitab4.5_0001421g0080.1	XM_016597821.1							30.2236	31.6877	29.4614	24.298	38.072	32.7955	28.093	40.2673	24.4621	26.3381	71.9311	71.4362	79.4842	72.3608	61.1629	76.8807	28.4071	21.6864	29.7133	38.0213	22.3931	21.061	47.9805	40.333	45.5203	50.7492	44.6667	49.8008	.	29.0088	34.2124	70.8594	73.5592	21.7135	32.0472	44.6113	48.4056	0.147163	0.19971	0.189508	-	2.3343e-16
Nitab4.5_0009942g0020.1	XM_016631161.1							5.0911	4.04316	5.77902	7.32527	7.02568	4.71845	4.60736	8.34025	6.26161	6.46699	9.35546	13.044	7.50802	10.9421	8.2448	16.0936	4.91385	5.50004	6.60641	7.44656	4.97004	4.82117	4.27795	5.35308	7.18978	5.91725	5.60936	4.34696	.	5.2811	7.56374	8.36942	13.3599	5.09708	6.32227	5.60694	5.29119	0.0289223	0.0461027	-0.346684	-	0.00293736
Nitab4.5_0000646g0050.1	XM_016610806.1							1.37528	1.54454	3.35534	2.6934	1.35278	1.90086	0.76393	2.47667	3.30601	3.62587	1.99809	2.93698	1.71223	1.88678	2.13158	2.24272	0.171701	0.121857	0.20131	0.1434	0.201376	0.099259	4.53444	4.61781	4.80235	5.21314	4.68026	4.47923	.	2.2674	2.17428	1.9473	2.35549	0.140831	0.172137	4.65153	4.79088	0.0193432	0.0319848	0.491547	-	2.26757e-27
Nitab4.5_0000707g0300.1	XM_016628684.1							8.86557	9.82501	12.8532	10.0334	12.5006	11.7317	8.37887	12.1337	14.3158	13.1014	9.46602	11.338	8.98474	12.6639	9.31091	13.8875	6.87472	7.25084	7.71473	8.2505	7.35832	8.39787	12.6017	12.7772	10.2941	13.2368	16.0375	12.3675	.	11.2959	11.5559	9.25389	12.6298	7.66901	7.61332	11.891	13.8806	0.00912263	0.0160194	-0.304193	-	0.00620761
Nitab4.5_0000195g0010.1	XM_016587704.1	regulation of auxin activity	transport	inner		NtPILS6bT	endomembrane	8.08206	7.86399	9.18541	8.5446	6.83566	6.74182	4.82038	14.2213	8.08982	6.08584	7.88022	14.1093	9.37813	14.5606	9.30455	14.4024	24.088	21.0832	28.0112	25.189	17.8342	19.4929	10.4487	12.3994	11.7423	11.6958	10.3903	11.0778	.	7.26705	9.86719	8.8543	14.3574	19.4701	25.7628	11.5301	11.0546	0.151277	0.20467	0.17253	-	4.54808e-07
Nitab4.5_0000095g0060.1	XM_016588949.1							0.166736	0	0	0	0	0.206001	0	0	0	0	0.477978	0.333909	0.833808	0.634353	0.82099	0.673338	2.13832	1.03867	1.50769	2.1338	1.46172	0.962831	0	0	0.155418	0	0	0	.	0.0532481	0	0.710925	0.5472	1.15441	1.9266	0.051806	0	0.783893	0.838556	-0.110408	0	0.275455
Nitab4.5_0001292g0050.1	XM_016588463.1	regulation of auxin activity	transport	influx	NRT1		influx	0	0	0	0	0	0	0	0	0	0	0.030448	0.036335	0.034605	0	0.075633	0	0.657299	0.860272	0.235626	0.369803	0.68957	0.838159	0	0	0.151556	0.043583	0.100149	0.115572	.	0	0	0.0468953	0.0121117	0.796	0.420909	0.0505187	0.0864347	0.0883264	0.126745	0.69749	0	3.38389e-07
Nitab4.5_0010095g0010.1	XM_016644274.1							14.971	14.752	22.9673	17.1869	13.9693	15.6838	14.3894	18.0937	23.1755	22.4408	22.0059	25.349	19.9766	23.7663	22.7102	26.1397	27.1038	29.3078	30.865	29.9412	27.7896	28.4286	34.7328	35.8669	36.2503	38.2613	35.7678	33.3392	.	18.34	16.4166	21.5642	25.085	28.5087	29.3033	35.6167	35.7895	1.77292e-05	4.66239e-05	0.399995	-	0.019759
Nitab4.5_0001181g0040.1	XM_016650921.1							13.1796	11.8045	24.2277	17.7651	9.57626	13.2722	10.6423	12.7383	20.1757	18.9276	17.3036	19.3419	15.0727	17.9556	16.6266	21.1121	21.0507	23.9703	26.107	23.8177	19.5672	20.942	8.89992	9.7467	10.2239	11.0716	9.6112	8.69508	.	16.0328	13.3599	16.3343	19.4699	21.4932	23.6585	9.6235	9.79261	5.28765e-19	4.44311e-18	-0.869968	-	0.112571
Nitab4.5_0001918g0010.1	XM_016613394.1							2.5927	1.89197	3.19874	2.31799	1.42807	1.60338	2.01953	7.96745	2.90846	3.28977	7.02377	7.94338	8.1229	10.6488	8.34627	10.8547	6.21013	6.22558	8.12912	7.75103	7.83132	6.58082	8.1823	7.79544	9.08696	9.47001	7.4711	5.50588	.	2.50065	3.90451	7.83098	9.81563	6.87924	7.36343	8.3549	7.48233	1.55629e-08	5.76855e-08	1.10194	1	0.467063
Nitab4.5_0013292g0010.1	XM_016598102.1	regulation of auxin activity	metabolism	AA conjugation		NtGH3.6aT	inactivation	1.11994	1.18417	0.775999	4.72161	6.0763	0.933533	0.817478	0.957072	1.31518	1.4288	2.40929	2.40971	2.2901	1.89051	3.35372	2.73768	0	0.083601	0.026484	0.028363	0.107713	0.2061	0.520729	0.159384	0.335431	0.413026	0.588594	0.735386	.	1.08216	3.91833	2.68437	2.34597	0.132471	0.0182823	0.338515	0.579002	1.86726e-06	5.50876e-06	-1.58241	2	1.69048e-14
Nitab4.5_0000140g0070.1	XM_016659069.1							46.3723	41.4716	63.6534	78.1218	68.9806	46.1458	34.9826	82.0081	57.0705	68.0975	24.5682	32.2285	29.3503	36.4204	24.4289	38.4299	65.764	62.7548	69.4553	67.1201	66.364	61.295	100.408	102.429	97.312	91.3191	90.6981	89.0171	.	51.1134	76.3702	26.1158	35.6929	63.4713	67.4465	100.05	90.3448	0.000651334	0.00138	0.317466	-	2.60753e-13
Nitab4.5_0004141g0010.1	XR_001643085.1							1.37275	0.585907	0.725533	0.968336	0.903542	0.842435	0.315593	2.56462	0.352784	0	3.22147	6.197	5.23491	5.28557	4.49036	4.95448	7.09948	8.06937	10.4162	7.26807	7.20642	6.90323	3.47381	1.33815	3.19591	2.43327	1.3964	3.59789	.	0.599286	1.47883	4.31558	5.47902	7.39301	8.26126	2.66929	2.47585	0.00481912	0.00888389	1.26401	1	0.367963
Nitab4.5_0000451g0110.1	XM_016640518.1	regulation of auxin activity	biosynthesis	IPyA		NtYUCCA3T	biosynthesis	0	0	0	0	0	0	0	0	0	0	0.492517	0.46636	0.257097	0.225663	0.228468	0.155171	0.511528	0.810916	0.539394	0.693165	0.489204	0.911688	0	0	0.142672	0	0	0	.	0	0	0.326027	0.282398	0.737269	0.581362	0.0475573	0	0.133438	0.183213	0.582289	0	0.113051
Nitab4.5_0000622g0120.1	XM_016614770.1							12.4169	10.6475	12.0997	12.1729	8.83477	10.8133	7.67128	10.3177	14.8015	13.6905	8.62163	14.9745	7.19623	11.6437	10.3199	11.1402	21.0958	19.8596	21.8034	24.4346	25.8062	26.7591	16.5399	18.6578	18.3723	19.2022	20.8497	16.4781	.	11.7344	10.4418	8.71258	12.5861	24.1416	22.4446	17.8567	18.8433	0.976775	1	0.0037251	-	6.13202e-10
Nitab4.5_0000168g0030.1	XM_016639758.1	regulation of auxin activity	metabolism	methylation		NtIAMT1bT	inactivation	7.14213	5.99939	7.28584	3.51139	1.08887	5.77889	5.61273	1.32713	9.72063	6.55736	2.88214	12.5013	2.61992	10.3444	1.81507	8.1873	1.34046	1.27296	1.20189	0.855683	0.231457	0.977802	9.07512	4.8576	5.61207	15.0576	13.6276	18.1438	.	6.871	1.9758	2.43904	10.3443	0.827408	1.13268	6.51493	15.6096	0.0156821	0.0263934	-0.641935	-	5.02972e-06
Nitab4.5_0000316g0160.1	XM_016657982.1							1.79915	2.01236	3.0913	2.76162	2.4656	2.09396	1.86369	2.87277	2.80122	3.54994	1.59867	1.31273	1.23835	1.18499	1.45914	1.79069	3.10344	2.41166	2.7419	2.40428	3.07168	2.66489	4.63752	5.99067	6.59104	7.01203	7.58717	7.02508	.	2.4588	2.7	1.43205	1.42947	2.71608	2.74987	5.73974	7.2081	0.00405162	0.0075651	0.380579	-	0.000571627
Nitab4.5_0005357g0020.1								0.222065	0.336383	0.317189	0.267554	0.170502	0.160682	0.217256	0.064196	0.420325	0.313946	0.040089	0.135662	0	0.192161	0.193967	0.113896	0.748336	0.573075	0.858908	0.337034	0.480679	0.746941	0	0.068348	0.071275	0.063251	0.072208	0	.	0.283978	0.167417	0.0780187	0.14724	0.600232	0.648093	0.046541	0.045153	8.18615e-05	0.000197285	-1.91207	0	0.000452221
Nitab4.5_0001503g0150.1	XM_016600231.1							56.5442	44.9885	54.9964	28.111	20.0275	55.6435	44.757	27.8758	73.9717	72.7755	18.8333	21.0256	21.4455	24.5979	19.2489	24.6275	8.27615	17.046	4.52636	4.96415	9.48704	11.1968	34.6024	33.0602	37.9478	41.0234	45.8666	41.1184	.	57.6681	25.3381	19.8426	23.417	12.5766	5.92222	35.2035	42.6695	0.00046354	0.00100384	-0.429011	-	0.000595821
Nitab4.5_0004556g0080.1	XM_016658576.1	regulation of auxin activity	transport	efflux		NtPIN1S	efflux	0	0	0	0	0	0	0.036154	0	0.047753	0	0.208578	0.082339	0	0.209912	0.137549	0.34529	0	0.153069	0.075937	0.040279	0.075247	0	0.045375	0.091971	0	0.127478	0.099488	0	.	0.0119867	0	0.115376	0.212514	0.0761053	0.0387387	0.045782	0.0756553	NA	NA	NA	0	NA
Nitab4.5_0003670g0010.1	XM_016585726.1							0	0.160233	0.149217	0	0.143553	0	0.104627	0	0	0.259744	2.84475	6.31064	3.68573	6.42012	2.62378	3.55811	0	0.141753	0	0.136484	0.143119	0.178708	0	0.13508	0	0.117311	0.293991	0.141912	.	0.0962601	0.047851	3.05142	5.42962	0.154527	0.0454947	0.0450267	0.184405	0.423266	0.500579	-0.377938	0	2.69633e-06
Nitab4.5_0002972g0010.1	XM_016628026.1							2.2971	2.16858	4.18923	6.9771	3.07325	2.14307	1.46216	4.91985	4.40676	4.22697	3.5912	4.46498	2.92852	3.95314	3.49004	4.28015	5.69006	6.60541	7.30105	5.96726	4.99121	5.68279	5.41222	5.03725	5.33024	7.06514	6.42572	6.13766	.	2.98484	4.99007	3.33659	4.23276	5.7598	6.31945	5.25991	6.54284	0.151186	0.204577	0.24413	-	0.00710555
Nitab4.5_0001447g0060.1	XM_016653702.1							14.3383	15.727	14.4504	12.7163	15.5257	12.6753	16.1388	13.7237	13.589	12.5966	25.9568	25.7564	22.2323	23.0488	25.4681	25.3906	37.7862	33.8446	40.8049	39.9635	36.8561	32.6809	21.7381	22.0849	21.8253	23.1292	22.6071	22.8305	.	14.2165	13.9886	24.5524	24.732	34.4605	39.5182	21.8828	22.8556	0.0542787	0.0818421	0.183759	-	0.0336749
Nitab4.5_0006391g0030.1	XM_016649790.1							0.357462	0.292909	0.333634	1.39809	1.83303	0.364934	0.1388	1.85259	0.383797	2.27064	85.3842	53.6531	64.0342	63.1706	43.9088	81.8241	34.2324	27.4279	36.3792	55.2314	34.9268	31.0292	8.80227	8.16568	8.35595	9.85892	9.4359	9.24938	.	0.591739	1.69457	64.4424	66.2159	31.128	41.9477	8.4413	9.51474	1.30636e-16	9.34029e-16	2.69754	1	0.0364488
Nitab4.5_0004203g0040.1	XM_016621180.1						AUX/IAA family	114.816	120.06	120.54	209.713	199.314	105.808	95.4921	223.059	137.253	107.07	2.94323	2.39451	3.62013	4.42259	1.2931	2.97247	11.4299	17.8597	7.61994	7.58853	8.59689	11.565	8.20086	7.82885	10.874	11.7525	12.4691	12.1045	.	114.434	210.695	2.61882	3.26319	12.6739	8.87946	8.96789	12.1087	1.41621e-50	4.62497e-49	-2.72029	2	1.73642e-12
Nitab4.5_0000185g0030.1	XM_016631506.1							4.25886	6.14152	7.83821	2.59529	2.87648	7.18753	4.61499	10.4625	9.77029	15.0013	4.11052	8.3417	4.68702	9.59874	5.05558	6.18073	7.35806	14.9261	6.91478	5.46154	8.48873	10.4986	3.43194	2.88643	2.97539	2.36463	2.1162	1.98561	.	7.83039	5.31143	4.61771	8.04039	11.3045	6.57813	3.09792	2.15548	1.09079e-09	4.50297e-09	-1.17362	2	0.00174275
Nitab4.5_0000208g0090.1	XM_016606899.1							0	0	0	0	0	0	0	0	0	0	0.322128	0	0	0	0	0	0	0.112136	0	0	0.11977	0.141975	0.130991	0	0	0	0	0	.	0	0	0.107376	0	0.124627	0	0.0436637	0	NA	NA	NA	0	NA
Nitab4.5_0001048g0070.1	XM_016644926.1							0.38194	0.478923	0.350523	0.205118	0.879041	0.556448	0.292628	1.20072	1.31583	0.946125	6.74148	9.98966	8.26361	5.06608	6.73064	6.36956	4.56139	4.6678	4.61777	6.15442	3.50351	5.4681	1.61298	1.96413	4.12161	2.94866	2.68091	1.10433	.	0.617488	0.761625	7.24524	7.14176	4.54647	5.11119	2.56624	2.24463	5.16053e-06	1.44699e-05	1.38689	1	0.148871
Nitab4.5_0004575g0050.1	XM_016617623.1						SAUR-like	0.623107	0.404229	0.365524	0.514141	1.34035	2.30092	0	0.651583	3.57439	1.46949	1.3376	1.42946	0.389257	1.94458	0.712006	1.40341	0.926891	0.510904	0.436882	0.39326	0	0	0	0.791541	2.66785	0.235939	0.550023	1.15342	.	1.24824	0.83536	0.812954	1.59248	0.170301	0.585678	1.15313	0.646462	0.317179	0.391124	-0.70646	-	0.0524116
Nitab4.5_0011300g0010.1	XM_016583329.1						auxin receptor	8.85961	9.3878	17.1914	16.2957	6.44038	9.72902	5.21817	14.2895	14.6152	12.8168	18.9733	21.0862	15.4111	18.592	20.0002	19.9736	23.9687	33.0996	30.8094	30.0708	31.056	30.7321	19.0435	19.0026	20.8155	22.0131	17.8006	19.3462	.	11.1169	12.3419	18.1282	19.8839	31.6292	28.283	19.6205	19.72	0.265771	0.335584	0.192423	-	0.0229068
Nitab4.5_0009887g0010.1	XM_016583793.1							2.72185	2.10113	12.1427	13.313	3.47397	3.01564	0.890066	6.61379	10.359	11.4617	12.341	11.8401	11.0137	9.70746	12.0062	11.9989	14.5482	22.0939	21.7447	14.164	14.4037	14.1056	9.53444	12.0401	10.0778	9.82443	9.5038	9.16969	.	6.09887	7.80026	11.787	11.1822	16.8677	16.8189	10.5508	9.49931	0.164163	0.22006	0.44266	-	0.467255
Nitab4.5_0002250g0010.1	XM_016651726.1	regulation of auxin activity	transport	ABCB		NtABCB2T		0.868909	0.980734	1.60892	2.9576	0.763526	0.781096	0.730515	1.43118	1.75286	1.37597	10.542	7.62012	6.72316	6.99018	7.45103	8.00764	13.1972	29.4554	14.4657	13.3666	17.44	19.5417	2.1905	1.98939	2.0634	3.0848	2.23339	2.04027	.	1.157	1.71744	8.23875	7.53931	22.1457	13.6765	2.0811	2.45282	0.136842	0.187274	0.271209	-	1.74063e-05
Nitab4.5_0003866g0030.1	XM_016632147.1							11.4132	13.0329	14.8496	15.1637	16.0994	12.3118	10.0504	18.4495	15.4255	15.0923	7.05464	6.56313	5.71394	5.83747	8.15015	6.75828	14.4456	9.99764	13.4869	12.8756	10.6634	10.9973	8.60665	9.21121	8.32687	9.75116	8.36741	7.56967	.	13.168	16.5709	6.97291	6.38629	10.5528	13.6027	8.71491	8.56275	1.02394e-17	7.90692e-17	-0.84854	-	0.00170735
Nitab4.5_0006645g0050.1	XM_016622289.1							13.1428	11.7405	13.2861	21.3721	17.928	15.0035	10.8143	17.9309	13.5408	16.332	25.1416	24.8753	28.6509	28.2641	24.8226	25.6606	44.6226	42.6702	46.7913	43.6493	46.3755	44.3547	23.8945	22.8036	22.3052	23.4869	24.2569	21.7427	.	13.4086	19.077	26.205	26.2667	44.4668	45.0211	23.0011	23.1622	0.0414143	0.0639755	0.209863	-	0.00136197
Nitab4.5_0001467g0140.1	XM_016583639.1	regulation of auxin activity	transport	inner		NtPILS5aT	endomembrane	35.0507	29.0909	33.2046	19.7612	25.1251	26.6884	24.2662	33.203	40.5447	46.1221	80.0904	42.0307	78.7421	33.9248	70.0912	50.2293	54.4794	76.6068	45.6448	69.7489	59.3623	73.4894	12.5751	11.2546	10.7534	10.9321	8.38519	9.16605	.	33.5668	26.0298	76.3079	42.0616	69.8195	56.6244	11.5277	9.49445	1.87366e-25	2.27989e-24	-1.2728	2	0.998147
Nitab4.5_0002156g0040.1	XM_016586447.1							0	0	0.064894	0.062053	0.227217	0	0	0.39093	0	0	28.5347	24.1173	27.1739	32.3911	31.5831	23.0523	0.754646	0.545153	1.42476	0.841459	1.3253	0.661605	0.120479	0	0	0	0	0	.	0.00927057	0.226733	29.0973	26.5202	0.844019	1.00695	0.0401597	0	0.308559	0.38199	0.381008	0	5.74707e-17
Nitab4.5_0001535g0030.1	XM_016660027.1						ARF family	2.89903	2.60164	5.40089	6.43232	7.50532	3.07766	1.58328	6.37507	5.33635	5.55145	3.38428	4.26275	3.82259	4.8802	4.82718	5.24772	1.61789	3.11217	1.89884	2.3635	4.14201	2.59593	10.4483	9.68266	10.4127	10.021	10.1557	8.60298	.	3.77862	6.7709	4.01135	4.79689	3.28337	1.96008	10.1812	9.59322	0.000129069	0.000302277	0.705183	-	0.372348
Nitab4.5_0005427g0040.1	XM_016652053.1							15.4531	14.8155	18.9203	18.9799	14.8616	14.6292	12.7293	21.2891	18.5033	18.8575	4.88391	7.362	5.35436	5.74535	5.99727	5.8685	4.97506	4.72429	4.26887	5.20294	4.91772	4.43411	15.6948	15.7059	15.1085	14.6384	14.9623	13.8035	.	16.2726	18.3769	5.41185	6.32528	4.69204	4.81562	15.5031	14.468	0.0028567	0.00547813	-0.312472	-	0.140476
Nitab4.5_0000689g0050.1	XR_001647494.1							0	0	0	0	0	0	0	0.186176	0	0	0.513074	0.234726	0.062552	0.137096	0.33181	0.532285	0	0.170842	0.09526	0	0.191063	0	0.057076	0.058647	0	0.268234	0	0.066969	.	0	0.0620587	0.302479	0.301369	0.120635	0.0317533	0.0385743	0.111734	0.159366	0.214371	0.783528	0	0.184554
Nitab4.5_0009267g0030.1	XM_016646239.1						AUX/IAA family	0	0	0.095677	0.590496	0.316184	0	0.06213	0.094099	0.215363	0	2.99072	2.14031	3.41217	2.31674	2.01976	3.02337	0.144691	0.830261	0.454107	0.796762	0.40237	0.385995	0.114195	0	0	0	0.386196	0.54106	.	0.05331	0.333593	2.80755	2.49347	0.539542	0.465187	0.038065	0.309085	0.71554	0.777353	-0.184398	0	0.00600684
Nitab4.5_0000964g0040.1	XM_016621322.1							35.7245	37.5539	43.9662	61.8682	40.7779	39.8423	36.8485	49.1599	47.0668	44.3883	45.064	53.0395	52.5593	54.5551	53.4651	50.0934	19.861	20.1789	23.0661	19.7342	24.8704	23.3941	96.4832	91.2549	92.8507	96.7257	96.2137	99.5062	.	40.7701	50.602	50.3628	52.5627	22.8145	20.8871	93.5296	97.4819	0.00402804	0.00752392	0.26956	-	1.56862e-16
Nitab4.5_0005122g0020.1	XM_016639536.1							1.90052	2.42093	2.57594	1.4485	1.71386	1.56106	1.31652	3.25323	3.15072	3.89465	28.2696	47.3724	35.0049	51.7841	31.8322	50.6217	5.41993	5.06867	6.54227	6.14963	7.29773	4.98823	1.98432	1.90811	2.205	1.98998	2.23747	1.62918	.	2.40291	2.13853	31.7023	49.9261	5.78488	6.03728	2.03248	1.95221	0.0201216	0.0331456	-0.362593	-	2.54115e-20
Nitab4.5_0008420g0010.1	XM_016659520.1							6.68013	7.48595	7.14101	1.96482	3.15046	7.72061	6.49787	8.44435	7.37776	8.30102	13.0643	14.993	11.2652	16.3938	11.8125	15.6465	9.96102	10.7607	11.8832	8.65645	10.0267	10.923	26.0617	26.082	23.8902	24.1659	22.5141	23.3388	.	7.31491	4.51988	12.0473	15.6778	10.5701	10.1669	25.3446	23.3396	1.31663e-06	3.95269e-06	0.722998	-	0.165596
Nitab4.5_0004009g0040.1	XM_016583260.1	regulation of auxin activity	transport	inner		NtPILS6bS	endomembrane	1.07473	1.27212	1.11768	2.60044	4.06772	1.34759	2.4501	5.90848	1.74317	1.50393	5.06456	7.93191	5.20511	7.24345	4.32373	5.01356	7.99788	5.26423	10.4148	8.12061	5.35113	6.20747	4.26193	4.60914	5.15584	4.83317	3.83889	3.39181	.	1.50133	4.19222	4.86447	6.72964	5.60761	8.84442	4.67564	4.02129	5.78265e-07	1.81054e-06	0.925252	-	0.556379
Nitab4.5_0007812g0060.1	XM_016622843.1							0	0.056778	0.094057	0	0	0	0	0	0.220744	0	2.33193	4.90243	2.70855	3.99723	0.979797	3.1337	1.91338	2.44321	3.57158	2.24798	2.02004	2.04738	3.95603	3.28398	3.51306	3.81363	4.77063	4.51864	.	0.0530827	0	2.00676	4.01112	2.17021	2.57765	3.58436	4.36763	1.06708e-32	1.85753e-31	4.02802	1	0.909119
Nitab4.5_0000564g0080.1	XM_016595851.1							0	0	0	0	0	0	0	0	0	0	5.67561	4.19761	2.1202	3.33453	3.04607	3.68755	2.15892	0.572879	2.5789	1.65349	2.83934	1.11824	0	0	0.111791	0.655661	0.112263	0.116481	.	0	0	3.61396	3.7399	1.51015	2.13044	0.0372637	0.294802	0.293839	0.366048	0.404803	0	0.0243525
Nitab4.5_0004612g0050.1	XM_016600368.1							6.80505	6.60012	7.75963	5.4414	3.00128	6.5923	4.03221	6.44961	12.9074	9.85805	32.6298	31.6757	35.977	38.5231	33.0433	37.9579	26.2278	32.7738	31.4431	26.8117	33.5389	29.5782	19.1891	22.8648	19.725	19.496	18.9048	17.4137	.	7.79354	4.9641	33.8834	36.0522	31.9636	28.1608	20.593	18.6048	3.97795e-08	1.4139e-07	0.597606	-	0.120398
Nitab4.5_0003247g0080.1	XM_016627834.1							41.5156	40.0283	65.3224	39.6239	27.6286	40.4477	29.8174	40.6602	61.8829	60.8947	47.3792	48.6951	42.2885	45.0977	51.6261	50.2264	55.4414	54.9026	61.171	59.3783	60.661	56.7503	99.4006	102.678	99.5858	92.2741	90.6336	85.0333	.	48.5584	35.9709	47.0979	48.0064	57.4379	58.6636	100.555	89.3137	1.4494e-06	4.32742e-06	0.482877	-	0.248003
Nitab4.5_0003167g0040.1	XM_016617850.1							24.4548	24.2263	28.0087	22.7678	18.72	29.5329	19.1799	19.8763	32.7733	28.5293	22.0574	27.2076	22.1757	30.3875	24.0044	22.4323	26.8507	28.2328	29.452	27.6493	33.223	30.2437	71.4653	64.9729	62.9892	57.6796	57.056	64.8332	.	26.6722	20.4547	22.7458	26.6758	30.5665	27.984	66.4758	59.8563	9.89867e-06	2.68499e-05	0.434951	-	0.0442091
Nitab4.5_0001823g0090.1	XM_016588111.1							6.16598	6.23205	7.55413	8.60647	7.29087	6.11645	8.8589	5.55279	8.05578	7.29779	12.4237	11.2414	10.6206	11.5187	15.572	10.7452	22.8358	28.1313	23.6688	21.2339	25.4872	25.2759	8.12896	7.93644	7.56392	7.73732	7.94264	8.04919	.	7.18301	7.15004	12.8721	11.1684	26.2981	22.5795	7.87644	7.90972	0.042984	0.0661779	-0.215164	-	2.72922e-09
Nitab4.5_0011041g0010.1	XM_016649089.1							1.31666	0.373101	1.21942	0.108577	0.108992	1.11318	0.797211	0.258752	0.612069	0.88816	0.099264	0.109355	0.214722	0	0.142432	0.103186	0.752945	0.545935	0.189909	1.24123	0.58943	0.552983	0.618256	0.361619	1.59545	1.07967	1.5781	1.02967	.	0.902827	0.158774	0.152139	0.070847	0.562783	0.728029	0.858442	1.22915	0.739914	0.799063	-0.156618	-	0.0517735
Nitab4.5_0001252g0070.1	XM_016635910.1							33.1157	34.9818	48.5864	33.5571	26.1661	40.1285	30.9845	36.8983	43.9676	48.6424	6.0566	8.027	5.8432	6.94238	6.07392	6.6842	12.5078	9.29865	13.4957	12.4711	9.65959	10.5122	20.1396	19.0544	18.7716	16.9506	16.5231	14.1575	.	40.0581	32.2072	5.99124	7.21786	9.82349	12.8249	19.3219	15.8771	1.0525e-24	1.2321e-23	-1.0904	2	0.000839644
Nitab4.5_0014024g0010.1	XM_016635177.1	regulation of auxin activity	metabolism	AA conjugation		NtGH3.6_pseudo	inactivation	0	0	0	0	0	0	0	0.0502	0	0	0	0.119687	0	0	0.059983	0.048606	0.067425	0.332933	0.120094	0.080855	0.360881	0.312221	0.055064	0.056248	0	0	0.059429	0	.	0	0.0167333	0.0199943	0.0560977	0.335345	0.089458	0.037104	0.0198097	NA	NA	NA	0	NA
Nitab4.5_0001284g0120.1	XM_016586240.1	regulation of auxin activity	biosynthesis	IPyA		NtTAA2S	biosynthesis	0	0	0	0	0	0	0.029889	0	0	0	1.80944	3.77382	3.68887	5.28123	2.59972	4.29804	0	0	0	0	0	0	0.105694	0	0	0	0	0	.	0.00426986	0	2.69934	4.45103	0	0	0.0352313	0	0.25119	0.319609	0.394158	0	2.00877e-31
Nitab4.5_0000381g0150.1	XM_016580691.1	regulation of auxin activity	metabolism	IAA-AA hydrolysis		NtILR1cS	reactivation	2.46034	2.44702	3.34965	2.47651	2.38348	3.39951	1.78402	3.15651	3.1971	2.87058	5.48244	7.39506	4.8426	6.12359	5.05924	6.68341	6.28547	5.44119	6.53084	6.88816	5.90661	6.19958	7.4126	9.84811	7.58776	6.68613	5.69013	5.7084	.	2.78689	2.67217	5.12809	6.73402	5.84913	6.56816	8.28282	6.02822	1.66034e-07	5.52381e-07	0.737763	-	0.633103
Nitab4.5_0004269g0040.1	XM_016627750.1							0.096674	0.13871	0.091561	0.31291	0.189392	0	0	0.095865	0	0	10.6039	13.3374	10.2695	15.8621	8.31415	14.7007	8.50193	7.69107	9.10701	4.41409	3.5116	5.52702	2.88267	2.15489	2.66882	3.87664	2.59951	3.33969	.	0.0467064	0.199389	9.72918	14.6334	5.57656	7.34101	2.5688	3.27195	2.14361e-19	1.84555e-18	3.11841	1	0.103283
Nitab4.5_0000399g0040.1	XM_016620393.1							5.34675	5.1883	9.36077	7.73188	4.21693	5.8636	4.82931	7.01876	8.53596	8.28762	16.9552	15.5069	13.5131	15.4469	16.906	15.3687	12.5239	13.7416	14.4113	13.4971	12.9166	12.7543	14.4055	14.3391	14.9729	15.2425	15.1284	13.1596	.	6.77319	6.32252	15.7914	15.4408	13.1375	13.4775	14.5725	14.5102	2.27408e-08	8.28891e-08	0.538217	-	0.0663681
Nitab4.5_0003631g0010.1	XM_016608842.1							0	0	0	0	0	0	0	0	0	0	0	0	0	0	0	0	0	0	0	0	0	0	0.104577	0	0	0	0	0	.	0	0	0	0	0	0	0.034859	0	NA	NA	NA	0	NA
Nitab4.5_0003037g0140.1	XM_016596938.1	regulation of auxin activity	transport	inner		NtPILS6aT	endomembrane	19.3881	22.8419	20.1523	32.1642	53.9622	18.9566	19.0188	66.1716	17.1854	18.417	19.231	20.7865	12.2714	17.7579	12.9661	23.9446	33.6692	20.8426	31.4637	30.9412	17.9549	21.3669	19.024	20.7412	20.3925	15.4035	12.9684	13.855	.	19.4229	50.766	14.8228	20.8297	20.0548	32.0247	20.0526	14.0756	0.00211863	0.00415018	-0.297897	-	0.0229597
Nitab4.5_0010603g0020.1	XM_016649435.1						auxin receptor	0	0	0	0	0	0	0	0	0	0	0	0	0.716174	0.227024	0.405722	0	0	0	0.933982	0	0.373264	0	4.18289	5.04294	3.25614	3.29717	4.55473	2.2639	.	0	0	0.373965	0.0756747	0.124421	0.311327	4.16066	3.37193	8.4318e-15	5.26802e-14	3.75733	1	0.162529
Nitab4.5_0000326g0350.1	XM_016596095.1	regulation of auxin activity	biosynthesis	IPyA		YUCCA	biosynthesis	0	0	0	0.109062	0	0	0	0	0	0.104471	0	0	0	0.115278	0	0	0	0	0	0	0	0	0	0	0.097489	0	0	0	.	0.0149244	0.036354	0	0.038426	0	0	0.0324963	0	NA	NA	NA	0	NA
Nitab4.5_0011006g0020.1	XM_016650033.1							24.8116	26.2859	29.3942	30.5624	24.535	28.6066	23.123	32.1732	39.7675	34.0812	9.22132	8.24838	10.5082	9.03403	9.80158	9.45384	38.7378	41.3327	40.0524	41.1407	43.8467	44.1215	27.1516	26.3321	26.6776	25.6876	29.0626	28.611	.	29.4386	29.0902	9.84368	8.91208	43.1003	39.977	26.7205	27.7871	0.00110947	0.00226937	-0.32414	-	1.75501e-30
Nitab4.5_0002093g0100.1	XM_016659318.1						auxin receptor	5.08293	5.44793	7.01321	8.1252	7.46478	7.74653	6.48685	10.6528	8.11334	8.3118	6.43161	8.05613	8.89878	8.45902	4.94275	7.42563	11.6287	11.3402	10.9375	9.28093	9.7961	11.4373	3.19212	2.40414	4.58308	2.41608	3.14339	1.24449	.	6.88608	8.7476	6.75771	7.98026	10.8579	10.6157	3.39311	2.26798	1.40432e-07	4.71013e-07	-1.05212	2	0.0690217
Nitab4.5_0010261g0030.1	XM_016630367.1							0	0	0	0	0	0	0	0	0	0	0	0.021654	0	0	0	0	0.178591	0.207493	0.216311	0.133795	0.128954	0.198974	0	0.097355	0	0.272139	0.20886	0.078258	.	0	0	0	0.007218	0.178474	0.176232	0.0324517	0.186419	0.0733463	0.107429	0.677688	0	1.21909e-08
Nitab4.5_0003039g0030.1	XM_016646239.1						AUX/IAA family	0.542377	0.749613	0.490604	2.98858	2.0835	0.198454	0.314469	3.1722	1.0657	0.90858	16.0642	17.7264	15.473	18.1923	15.4371	18.767	2.7941	4.61721	2.09344	2.81461	2.87414	2.84029	0.626633	0.670715	0.556719	1.80042	1.2855	0.582893	.	0.609972	2.74809	15.6581	18.2286	3.44388	2.56739	0.618022	1.22294	0.397681	0.474437	-0.262671	-	1.82448e-05
Nitab4.5_0011492g0040.1	XM_016642685.1							23.9224	23.894	35.2391	25.9271	13.9392	27.2524	20.1921	23.0222	51.0609	44.4752	21.9842	19.0581	23.6093	20.8835	25.6225	20.9665	37.2155	37.5705	40.0957	42.2193	41.7434	42.3885	43.4189	42.387	38.9689	39.2945	38.574	36.8931	.	32.2909	20.9628	23.7387	20.3027	40.5675	39.8435	41.5916	38.2539	0.756947	0.814412	0.0300105	-	0.000103207
Nitab4.5_0000267g0070.1	XM_016630483.1							2.93031	3.06437	2.67399	1.95406	5.36681	4.98777	2.85737	8.39338	7.48844	5.81168	4.04558	5.10797	4.5069	6.68211	2.17976	3.43308	3.77685	2.90226	5.12117	1.77734	3.4308	4.46404	2.70319	3.80086	4.94002	3.82457	2.65019	2.77614	.	4.25913	5.23809	3.57741	5.07439	3.59904	3.55846	3.81469	3.08363	0.0335127	0.0527865	-0.56444	-	0.918922
Nitab4.5_0007026g0040.1	XM_016586765.1							0.029629	0.13729	0	0	0	0	0.083855	0	0	0.046465	2.8297	2.2092	3.38169	1.54492	3.55207	2.18603	0.659781	0.766735	0.429734	0.460652	0.795067	0.772424	2.02924	1.73821	2.5671	0.367259	0.625953	0.874408	.	0.0424627	0	3.25449	1.98005	0.778075	0.516722	2.11152	0.62254	5.56251e-21	5.29234e-20	3.45084	1	0.000530786
Nitab4.5_0010575g0020.1	XM_016644593.1							1.66902	1.84267	1.04452	0.975025	1.43553	1.85917	1.77265	3.55093	2.64926	3.11692	6.18529	10.5639	8.4942	10.574	8.16195	10.4127	1.53587	0.992269	0.564911	0.428933	0.71583	1.42966	3.88056	3.44464	4.24561	3.04981	3.20727	6.29318	.	1.99346	1.98716	7.61382	10.5169	1.04592	0.843237	3.85693	4.18342	0.0810848	0.117472	0.513384	-	7.90358e-09
Nitab4.5_0001788g0020.1	XM_016631279.1							14.5458	14.8193	17.2886	9.3351	6.47547	15.5176	13.1561	10.2666	19.0412	21.1642	2.64391	2.19613	3.9765	1.6085	2.0904	2.47214	9.55137	9.54856	9.12544	9.90445	12.3633	9.96014	20.7062	20.0329	18.0465	20.6525	20.6252	17.9143	.	16.5047	8.6924	2.9036	2.09225	10.624	9.52709	19.5952	19.7307	0.729994	0.790235	-0.0405325	-	1.04001e-19
Nitab4.5_0011188g0020.1	XM_016654228.1							9.00207	9.93529	11.116	9.15233	5.6978	10.8602	9.71041	8.05371	11.8679	11.315	24.0403	28.1565	28.802	26.8972	27.6598	25.4134	39.0698	38.76	38.4874	38.0612	36.726	37.1518	14.4014	17.7269	13.5523	16.1592	14.121	16.9146	.	10.5438	7.63461	26.8341	26.8224	37.5459	38.5395	15.2269	15.7316	0.551913	0.626818	-0.0599617	-	0.0598887
Nitab4.5_0001843g0060.1	XM_016636758.1							0.095432	0	0.08682	2.90114	1.18847	0.212882	0.145852	1.05646	0	0.405692	0.234851	0.10012	0.17046	0.293639	0	0	3.20023	5.29108	3.04047	2.27321	3.97189	3.5132	0.340626	0.575702	0.242897	0.328763	0.795886	0.607181	.	0.13524	1.71535	0.135104	0.131253	4.25872	2.83797	0.386408	0.577277	0.0822543	0.118982	1.08785	0	1.25729e-06
Nitab4.5_0000027g0470.1	XM_016652447.1							17.1521	16.7249	19.4914	15.0671	20.1769	16.9688	16.7843	21.1341	20.1585	11.8661	76.8677	70.0154	81.3107	79.5464	80.1887	65.2079	214.323	233.072	244.677	206.319	264.884	241.781	19.8888	14.6899	16.5158	20.8742	21.5925	16.2055	.	17.0209	18.7927	79.4557	71.5899	246.579	221.773	17.0315	19.5574	0.0123723	0.0211949	-0.305391	-	2.51259e-14
Nitab4.5_0002814g0130.1	XM_016593289.1	regulation of auxin activity	transport	ABCB		NtABCB9aT		0	0	0	0.062961	0	0	0	0	0	0	0.08799	0.021476	0.076241	0.288223	0.054008	0.077828	0.202088	0.167721	0.106586	0.20178	0.176276	0.153807	0.094694	0	0	0	0	0.038048	.	0	0.020987	0.0727463	0.129176	0.165935	0.170151	0.0315647	0.0126827	0.137749	0.188362	0.684611	0	0.219674
Nitab4.5_0002793g0010.1	XM_016638656.1							120.235	115.664	127.766	90.4129	74.5445	122.871	116.911	78.6329	120.248	125.311	33.95	22.6376	33.3225	20.2309	34.7396	26.088	55.6664	58.3099	49.8425	55.4019	58.6488	59.5603	40.8238	37.2834	38.4753	32.1024	35.1367	35.2122	.	121.287	81.1968	34.004	22.9855	58.8396	53.6369	38.8609	34.1505	2.62764e-40	6.19847e-39	-1.34191	2	3.50403e-06
Nitab4.5_0008321g0020.1	XM_016588694.1							7.60123	7.25106	9.42784	13.0394	15.8639	6.92728	7.22532	14.0812	9.29996	10.765	7.56641	10.721	7.1149	11.8974	8.2737	13.305	17.9515	15.6849	19.4994	18.9889	15.4777	15.9779	3.4168	3.86688	4.48047	5.62582	5.65405	4.56549	.	8.35682	14.3282	7.65167	11.9745	15.7135	18.8132	3.92138	5.28179	4.17349e-23	4.46849e-22	-1.08117	2	1.88423e-06
Nitab4.5_0000032g0130.1	XM_016627750.1							0.891644	1.92086	1.67409	1.39072	2.61021	2.77171	1.94651	2.91201	0.879828	0.9182	5.23646	8.90016	6.54808	6.88317	5.92552	8.8301	9.49386	7.87663	7.14783	5.28787	6.42209	5.54224	6.93389	2.96538	5.06809	3.89456	6.48176	6.67355	.	1.57184	2.30432	5.90335	8.20448	6.61366	7.30986	4.98912	5.68329	0.0134289	0.0228646	0.739052	-	0.882477
Nitab4.5_0008455g0010.1	XM_016652329.1	regulation of auxin activity	transport	ABCB		NtABCB1S		2.96443	3.1112	5.85426	6.88484	3.42787	2.71221	2.02159	4.90336	6.22447	4.71298	23.4035	31.3384	22.6182	32.676	25.2658	33.4177	10.1224	11.217	12.1735	9.8826	11.1843	10.1374	4.61245	4.59461	4.40909	4.38365	3.85926	3.15493	.	3.94302	5.07202	23.7625	32.4774	10.8462	10.7262	4.53871	3.79928	0.338543	0.413565	-0.135574	-	3.64257e-07
Nitab4.5_0002766g0040.1	XM_016648869.1							0.292483	0.211296	0.270499	0.334435	0.233428	0.322966	0.506865	0.203725	0.468916	0.491701	0.220547	0	0.06123	0	0.088299	0	2.89865	2.37121	3.29404	2.08723	2.37329	2.77909	0.044264	0	0.046965	0	0	0	.	0.366389	0.257196	0.123359	0	2.50787	2.75997	0.0304097	0	2.3632e-06	6.88524e-06	-2.1641	0	4.28861e-08
Nitab4.5_0002561g0060.1	XM_016603030.1							15.2413	14.5462	21.3158	18.3747	13.3957	10.857	11.3464	24.2607	25.1749	24.731	20.0451	25.8201	18.9275	27.6048	18.363	25.1376	20.2306	22.7206	24.6242	20.9798	24.3377	21.3271	45.728	48.6672	47.301	50.238	47.3422	51.2363	.	17.6018	18.677	19.1119	26.1875	22.7952	21.9448	47.2321	49.6055	1.74475e-07	5.78777e-07	0.564597	-	0.416807
Nitab4.5_0014082g0010.1	XM_016646479.1							0.046579	0.027642	0.071057	0	0.068555	0	0	0	0	0.079654	1.23487	1.89894	1.68808	1.10205	1.52563	1.70231	1.57943	4.0418	2.30661	2.47122	1.97573	1.95657	0	0.090933	0	0	0	0	.	0.0321331	0.0228517	1.48286	1.56777	2.65803	2.11909	0.030311	0	0.5425	0.617652	-0.25732	0	0.3437
Nitab4.5_0027568g0010.1	XM_016579712.1							17.1716	14.8125	33.0785	35.9324	12.0582	16.2714	8.90654	23.8179	32.4966	26.7163	36.9164	61.404	30.1323	64.114	36.5231	64.7746	60.1065	71.8023	69.9444	63.8257	59.2068	63.1801	32.4378	37.1226	32.5954	31.5801	31.3547	27.0516	.	21.3505	23.9362	34.5239	63.4309	64.7297	64.6255	34.0519	29.9955	0.34152	0.416506	0.179285	-	0.00849404
Nitab4.5_0000090g0360.1	XM_016602486.1							1.11096	0.977132	1.65432	5.93772	4.68238	1.64049	0.783393	5.40557	1.01011	1.25067	2.42707	3.16786	2.88138	3.12688	2.85189	2.71499	5.79808	4.57912	4.94714	4.38833	5.00457	3.16582	1.04716	1.11302	0.586706	0.694797	0.924261	0.463955	.	1.20387	5.34189	2.72011	3.00324	4.24984	5.04452	0.915627	0.694338	3.00049e-05	7.66024e-05	-0.751295	-	0.175146
Nitab4.5_0000647g0320.1	XM_016659864.1							0	0	0.081678	0	0	0	0	0.082404	0	0	0.636012	0.081515	0.458588	0	0.437862	0.352383	0.438369	0.675629	0.221029	0.072518	0.685584	0.466195	0.087977	0	0	0.084151	0	0	.	0.0116683	0.027468	0.510821	0.144633	0.609136	0.243972	0.0293257	0.0280503	0.588076	0.660814	0.229892	0	0.765178
Nitab4.5_0000355g0060.1	XM_016607561.1						AUX/IAA family	1.49452	1.12813	2.0998	8.22983	10.3417	1.6927	1.65792	6.08985	1.59074	4.00949	75.4763	85.1672	77.1151	81.5928	85.5234	86.9626	22.1252	37.3547	20.84	21.8743	41.5191	33.2647	29.4605	24.6642	31.6237	28.3855	28.4936	18.9003	.	1.95333	8.22045	79.3716	84.5742	37.3795	21.6132	28.5828	25.2598	4.14864e-53	1.45516e-51	2.33374	1	6.59073e-07
Nitab4.5_0001557g0030.1	XM_016635159.1	regulation of auxin activity	biosynthesis	IPyA		YUCCA8	biosynthesis	0	0	0	0.103622	0.374557	0	0	0	0	0.086269	0	0	0	0	0	0.092543	0.251316	0.153907	0.295647	0	0.231825	0	0	0.084141	0	0.149041	0.270645	0.366127	.	0.0123241	0.159393	0	0.0308477	0.128577	0.182321	0.028047	0.261938	NA	NA	NA	0	NA
Nitab4.5_0005880g0040.1	XM_016648124.1							0	0	0	0.08259	0	0	0	0	0	0	0.595732	1.77559	0.472428	1.44325	0.741175	1.49642	0.079244	0.10323	0.050998	0	0	0	0.074453	0	0	0.138936	0	0.174974	.	0	0.02753	0.603112	1.57176	0.03441	0.043414	0.0248177	0.104637	0.382063	0.458523	0.394513	0	1.18961e-06
Nitab4.5_0007788g0010.1	XM_016652753.1	regulation of auxin activity	biosynthesis	IPyA		YUCCA8	biosynthesis	0	0.044814	0.237209	0	0	0.144813	0.084969	0.297444	0	0	0	0	0	0	0	0	13.926	11.0702	13.8944	10.8575	10.9629	14.4191	0	0.074388	0	0	0	0	.	0.073115	0.099148	0	0	12.1507	12.8926	0.024796	0	0.265763	0.335583	-0.529201	0	6.38449e-24
Nitab4.5_0002904g0050.1	XM_016622708.1							29.6369	22.9577	28.8763	19.0079	15.8528	21.7231	20.0153	25.5085	21.3433	25.0423	36.3577	38.2591	34.2584	31.9969	37.1433	29.4877	50.6513	49.1841	50.4728	45.7678	57.8216	48.6887	10.6109	9.29925	9.84312	11.6077	8.86763	9.00807	.	24.2278	20.1231	35.9198	33.2479	51.8981	48.9639	9.91774	9.82781	3.34301e-25	4.0147e-24	-1.21336	2	0.0133262
Nitab4.5_0000462g0060.1	XM_016633865.1							9.72018	8.74193	11.3521	27.0924	16.4984	10.9032	7.20234	16.3812	12.857	12.5435	3.92702	6.31846	7.97085	9.68664	8.95526	8.41797	2.0385	4.56111	4.26096	4.61161	5.17192	6.30679	16.6961	20.5338	16.9825	23.197	19.8131	17.5563	.	10.4743	19.9907	6.95104	8.14103	5.34661	3.63703	18.0708	20.1888	0.603935	0.676059	0.0857779	-	0.0804147
Nitab4.5_0005002g0010.1	XM_016595370.1							4.48697	4.45288	4.48729	0.896164	1.04832	5.31043	4.64309	2.3975	6.57244	9.26435	0	0	0	0	0	0	1.5909	1.80006	1.73572	1.226	1.85122	2.30446	0	0.073068	0	0.101803	0	0	.	5.60249	1.44733	0	0	1.98525	1.51754	0.024356	0.0339343	1.32787e-57	5.27727e-56	-5.64842	2	4.81967e-31
Nitab4.5_0002458g0130.1	XM_016593163.1							10.3708	9.92929	13.6607	27.8335	16.8681	11.0015	8.78905	23.8775	17.913	15.7024	21.7713	24.7456	19.775	31.6083	20.9881	28.0459	29.503	34.08	28.4614	27.7295	29.5869	31.3938	26.6348	29.6039	29.1711	35.5793	38.1858	30.517	.	12.481	22.8597	20.8448	28.1333	31.6869	28.5646	28.4699	34.7607	3.7068e-05	9.34994e-05	0.422027	-	0.0348589
Nitab4.5_0003381g0060.1	XM_016650818.1	regulation of auxin activity	metabolism	IAA-AA hydrolysis		NtILL6T	reactivation	0.248797	0.274186	0.216763	0.101348	0.049768	0.187243	0.187864	0.094728	0	0.036878	0.104004	0.043448	0.049758	0.187462	0.027306	0.047486	0	0.0838	0	0.086414	0.053984	0.169375	3.6363	3.20671	4.5848	4.73831	5.22968	4.32438	.	0.164533	0.081948	0.060356	0.0927987	0.102386	0.0288047	3.80927	4.76412	1.3124e-09	5.379e-09	3.05712	1	0.608673
Nitab4.5_0003328g0100.1	XM_016618619.1							0.015467	0.050108	0.10772	0.290805	0.032023	0	0	0.120807	0.027316	0.042921	10.0414	8.93157	8.73871	9.33523	10.7194	10.2279	15.2549	20.5892	16.3394	16.4016	18.6962	19.0621	0	0	0.069672	0.161416	0	0	.	0.0347903	0.147878	9.83317	9.49822	19.4492	15.9986	0.023224	0.0538053	0.301762	0.374654	-0.56774	0	0.404455
Nitab4.5_0001742g0030.1	XM_016603720.1							0.026049	0.05889	0	0.060526	0.379568	0.055988	0	0.277599	0	0.140843	35.5968	25.5551	20.8627	19.1915	14.2729	48.4745	7.74214	8.57067	5.4623	8.18059	3.94324	5.62552	0.259679	0.697955	0.681162	1.47415	1.32336	1.39851	.	0.0402529	0.239231	23.5775	31.0737	6.04647	7.12834	0.546265	1.39867	4.08825e-08	1.45124e-07	2.29821	1	0.00619688
Nitab4.5_0004118g0060.1	XM_016590033.1							8.29031	8.62591	6.46277	56.205	32.9871	8.21764	7.53639	26.1794	12.3513	10.3613	9.89478	9.13029	11.3777	12.0849	10.8988	8.50853	26.6649	23.7705	24.121	23.1132	28.3922	25.5961	23.0224	17.8506	15.6466	25.6541	22.6668	24.5282	.	8.83509	38.4572	10.7237	9.90792	25.9196	24.633	18.8399	24.283	0.0941886	0.134323	0.248315	-	4.31707e-06
Nitab4.5_0000888g0160.1	XM_016636284.1							9.39709	8.51054	8.37651	10.6413	8.61824	9.37705	9.90137	7.96305	7.0983	6.59453	62.8978	83.2888	54.4236	81.2574	50.376	70.4932	64.6508	49.0247	66.6661	61.642	46.991	43.4166	18.658	18.5717	24.5522	21.6274	18.6643	19.3995	.	8.46505	9.0742	55.8991	78.3465	46.4775	64.3197	20.594	19.8971	0.000887502	0.00184332	0.594497	-	0.29862
Nitab4.5_0007886g0020.1	XM_016616724.1						SAUR-like	2.72333	3.22263	4.94202	8.4774	3.86269	4.34866	3.62001	6.57814	4.32157	2.52768	1.21905	2.54167	1.51962	3.91582	0.88067	4.92899	0.231394	0.154565	0.435323	0	0.143592	0	0.476384	1.04573	1.06714	3.0672	1.65007	3.17192	.	3.67227	6.30608	1.20644	3.79549	0.0993857	0.222239	0.863083	2.62973	3.58342e-07	1.14795e-06	-1.99959	2	1.03961e-05
Nitab4.5_0005221g0030.1	XM_016660514.1	regulation of auxin activity	metabolism	methylation		NtIAMT1aS	inactivation	21.2212	21.2338	28.6725	9.80705	5.92066	23.8208	20.6043	10.5082	26.5378	32.71	4.07502	3.71728	3.39858	5.94013	3.12196	4.26276	0.064841	0.121366	0.081935	0.086172	0.117208	0.05384	16.3275	15.2363	18.523	21.4737	19.6463	17.0287	.	24.9715	8.74529	3.53185	4.64006	0.0974713	0.0776493	16.6956	19.3829	0.000458452	0.000993511	-0.877469	-	1.43466e-33
Nitab4.5_0004704g0020.1	XM_016648924.1							6.40309	4.91069	6.52639	2.94056	7.60032	9.25878	5.84922	10.9356	9.93684	11.6867	10.021	9.8446	5.24796	7.61212	4.51664	13.1863	19.1878	26.3905	13.1548	25.2528	14.8015	19.4209	5.28664	7.11006	8.32162	6.59771	9.11514	7.04096	.	7.79596	7.15883	6.59522	10.2144	20.2043	19.1985	6.90611	7.5846	0.124516	0.172337	-0.359811	-	4.56403e-05
Nitab4.5_0011194g0010.1	XM_016643703.1							1.50518	1.41749	2.15834	3.22208	1.81814	2.23968	1.12658	2.56413	2.81081	3.24564	3.34527	3.21335	2.97	3.07954	2.81605	4.08283	0.970669	2.7723	1.81446	1.49741	2.37563	2.59807	2.29973	2.69107	2.21486	2.36134	2.73678	2.39014	.	2.07196	2.53478	3.04377	3.45857	2.582	1.42751	2.40189	2.49608	0.475313	0.552916	-0.121397	-	0.20791
Nitab4.5_0001889g0140.1	XM_016660113.1	regulation of auxin activity	transport	influx		NtLAX2bS	influx	0.029139	0.040195	0	0	0	0	0.036234	0	0	0	0.419905	0.435618	0.319122	0.597243	0.177778	0.326967	0.080561	0.318305	0.108082	0.37262	0.051569	0.32705	0	0	0.065584	0.059479	0	0	.	0.0150811	0	0.305602	0.453276	0.232308	0.187088	0.0218613	0.0198263	0.836151	0.884092	-0.0924343	0	0.349744
Nitab4.5_0006457g0020.1	XM_016585927.1							0	0	0	0	0	0	0	0	0	0	2.0479	2.68529	2.77272	1.7184	2.06511	2.18645	1.89478	2.07767	1.74416	1.90428	1.37341	1.42637	0	0	0.061014	0.049929	0.060626	0	.	0	0	2.29524	2.19671	1.62582	1.84774	0.020338	0.0368517	0.275346	0.345942	0.404803	0	0.358706
Nitab4.5_0000605g0240.1								0	0	0	0	0	0	0	0	0	0	0.039679	0	0	0.188257	0.031105	0	0.073754	0.187079	0	0	0.169288	0.124001	0	0.055641	0	0.103403	0	0	.	0	0	0.0235947	0.0627523	0.160123	0.0245847	0.018547	0.0344677	NA	NA	NA	0	NA
Nitab4.5_0004694g0040.1	XM_016624324.1							0.449736	0.321783	0.209675	9.83544	7.01219	0.313671	0.235887	1.64777	0.527156	1.32296	1.48118	1.11634	1.28596	1.62992	1.37549	1.67705	4.92659	2.65294	4.27317	7.03051	2.55593	4.16904	0.898517	1.19291	1.07821	1.29635	0.667566	1.45866	.	0.48298	6.16513	1.38087	1.47444	3.12597	5.41009	1.05655	1.14086	0.0411051	0.0635312	0.678606	-	0.058003
Nitab4.5_0002584g0060.1	XM_016605518.1							1.88155	1.44736	3.98148	1.30293	1.14821	1.86133	0.443522	4.94367	3.75357	2.41186	9.44622	10.7531	6.63084	7.36991	8.35306	5.56023	2.75935	4.81029	5.26349	2.18483	5.03088	6.84071	1.75979	2.12554	0.351123	0.622156	1.83031	2.28825	.	2.25438	2.46494	8.14337	7.8944	5.56062	3.40256	1.41215	1.58024	0.00257951	0.00498264	-1.08083	2	0.292856
Nitab4.5_0010000g0010.1	XM_016620150.1							1.38685	2.28758	2.07224	2.36804	3.34732	1.47697	1.33198	5.2025	2.30315	2.38419	0.956914	2.04995	0.749445	1.88126	0.894942	2.0155	1.40089	0.954408	1.86508	1.59429	0.785958	0.999873	1.82336	1.48453	1.57164	2.22298	1.72598	1.45429	.	1.89185	3.63928	0.8671	1.98224	0.913413	1.62009	1.62651	1.80108	0.0669352	0.0989844	-0.310962	-	0.769727
Nitab4.5_0000519g0220.1	XM_016611814.1						auxin receptor	1.40197	1.40678	2.2211	1.10545	0.948484	2.09875	1.34973	2.27146	1.59704	1.41824	3.74419	4.25365	5.26312	5.653	3.96792	4.33209	4.99027	6.41198	6.13215	4.82356	6.64868	5.89293	2.87694	3.3053	2.41776	2.21812	3.51786	2.56496	.	1.64195	1.4418	4.32508	4.74625	6.31786	5.31533	2.86667	2.76698	0.147379	0.199944	0.232451	-	0.0567934
Nitab4.5_0001167g0040.1	XM_016619917.1	regulation of auxin activity	metabolism	IAA-AA hydrolysis		NtILL6S	reactivation	0	0.133417	0	0	0	0.099118	0.037566	0	0	0	0.071839	0.19655	0.152006	0.088388	0.028336	0	0.20018	0.291257	0.379795	0.042836	0.546501	0.16538	0	0	0.054915	0.098197	0.11007	0.059134	.	0.0385859	0	0.0840603	0.0949793	0.334379	0.207604	0.018305	0.0891337	NA	NA	NA	0	NA
Nitab4.5_0004968g0010.1	XM_016652892.1	regulation of auxin activity	biosynthesis	IPyA		YUCCA6	biosynthesis	0.03589	0	0.033469	0.040639	0	0.037201	0.026134	0.071365	0	0	4.84472	4.16608	8.14126	5.41212	6.57544	4.48527	0.654057	0.931796	0.611556	0.413222	0.368423	0.481792	0	0.054884	0	0.152579	0	0	.	0.0189563	0.0373347	6.52047	4.68782	0.594004	0.559612	0.0182947	0.0508597	0.449007	0.526587	-0.342129	0	3.66844e-07
Nitab4.5_0002116g0060.1	XR_001656117.1							52.1564	54.0418	62.9767	90.3065	64.9334	50.6891	45.6388	79.5167	65.0924	47.9345	14.3682	12.9927	13.3818	14.3038	14.8582	13.202	3.96447	5.03947	5.32131	4.59569	4.59273	4.19758	75.284	79.3689	78.4274	105.182	97.0988	84.8834	.	54.0757	78.2522	14.2027	13.4995	4.60993	4.62716	77.6934	95.7215	0.200476	0.262269	0.125493	-	4.98274e-23
Nitab4.5_0002980g0100.1	XM_016598601.1							4.4997	2.87429	5.7208	5.74085	3.79361	2.75523	3.51484	6.84342	6.22156	5.90826	5.02013	3.10048	5.76089	4.07415	5.16817	5.97304	8.94868	10.4879	11.3193	10.2609	12.0203	9.49353	6.41251	6.34095	5.98333	6.96798	6.15472	5.47974	.	4.49924	5.45929	5.3164	4.38256	10.6672	10.1763	6.2456	6.20081	0.617957	0.688911	0.0767281	-	0.00121432
Nitab4.5_0000142g0310.1	XM_016608232.1							0.022564	0	0	0.111211	0.371019	0.082983	0	0.075481	0	0.124064	0.856379	0.429286	0.923715	0.585687	1.14528	0.612067	0.661062	0.46392	0.581987	0.764864	0.722736	0.582756	1.6893	1.36391	1.66872	1.32293	0.892491	1.83209	.	0.0328016	0.185904	0.975123	0.542347	0.589804	0.669304	1.57398	1.34917	6.04973e-16	4.11708e-15	3.64791	1	0.280833
Nitab4.5_0006519g0040.1	XM_016629355.1							29.499	28.7541	27.878	23.5406	23.6796	25.1674	27.301	25.0235	34.7021	27.7794	40.1729	46.0348	45.0829	36.3665	44.657	44.5618	43.053	35.8443	38.2134	39.691	43.1407	41.4154	21.295	20.6974	20.3369	20.1319	21.197	18.9694	.	28.7258	24.0812	43.3043	42.321	40.1335	40.3191	20.7764	20.0994	5.79173e-07	1.81327e-06	-0.497516	-	0.158662
Nitab4.5_0000348g0160.1	XM_016621191.1							1.8979	0.980532	9.31557	10.9678	1.9882	1.31724	0.420686	5.11338	8.35784	8.51385	8.24878	9.65649	8.7527	9.54112	9.80603	9.90642	10.9363	15.1275	15.1072	14.0688	12.6295	11.829	5.94713	6.38691	5.44594	6.31862	7.27503	5.63655	.	4.40052	6.02312	8.93584	9.70135	13.1953	13.3708	5.92666	6.41006	0.288337	0.360217	0.496202	-	0.590547
Nitab4.5_0002973g0050.1	XM_016621031.1							7.88704	8.71538	8.61111	8.17127	6.76455	7.03216	8.33116	10.0998	5.63816	5.32001	1.15697	0.881299	0.656139	1.04862	0.866325	0.912136	0.931271	0.456782	0.780051	0.408232	0.4817	0.438382	5.77145	7.82399	6.67215	8.39549	6.5094	5.013	.	7.36215	8.34521	0.893143	0.94735	0.458955	0.706518	6.75586	6.6393	0.08291	0.119838	-0.29641	-	0.000833991
Nitab4.5_0000967g0130.1	XM_016626999.1							148.639	154.051	175.197	75.0754	44.2965	146.314	129.773	72.9941	198.223	200.624	103.832	75.8848	120.711	74.8053	109.719	85.0595	106.837	120.453	101.983	103.517	116.1	114.309	96.631	103.976	101.22	106.612	99.5595	86.7736	.	164.689	64.122	111.42	78.5832	116.954	104.112	100.609	97.6485	5.76158e-15	3.64144e-14	-0.732714	-	0.487676
Nitab4.5_0007329g0040.1	XM_016624467.1							0.54694	0.884389	0.871603	0.893665	1.00082	0.545114	1.09191	1.70051	1.01548	0.664007	0.49778	0.632312	0.556663	0.790186	0.661553	1.24925	1.74022	1.19374	2.28075	1.6314	1.32299	1.64525	1.48669	1.60687	1.58637	1.97481	2.13501	2.15567	.	0.802778	1.19833	0.571999	0.890583	1.38733	1.88412	1.55998	2.08849	0.232816	0.299219	0.246338	-	0.00138914
Nitab4.5_0001070g0110.1	XM_016624810.1							0.321939	0.150174	0.900065	1.43039	0.135706	0.447432	0	0.43123	1.37482	0.937185	3.34178	5.05075	2.5783	4.57676	3.63738	3.78629	1.46284	5.74328	4.02651	3.69507	3.8132	2.67076	1.283	1.0612	1.52159	1.3677	1.89544	1.1572	.	0.59023	0.665774	3.18582	4.47127	4.07575	3.06147	1.2886	1.47345	0.109305	0.153436	1.07094	-	0.871146
Nitab4.5_0000052g0020.1	XM_016613165.1	regulation of auxin activity	biosynthesis	IPyA		YUCCA6	biosynthesis	0	0.05919	0	0	0.038691	0	0	0.069198	0.044357	0.106996	0.748329	1.23343	0.994873	1.12318	0.906721	0.785946	0.977749	0.99802	1.69633	1.66017	1.03605	0.797874	0	0.053065	0	0	0	0	.	0.0300776	0.035963	0.883308	1.04752	0.943982	1.44475	0.0176883	0	0.471844	0.549453	-0.305562	0	0.65561
Nitab4.5_0003119g0050.1	XM_016611230.1						ARF family	2.5252	2.68933	4.23309	6.36584	2.49915	2.37768	1.52573	3.62514	4.52234	4.28082	5.56489	6.08503	4.41754	6.47402	4.80698	7.61596	6.46348	6.44509	7.84062	7.77574	6.11388	6.03994	9.96565	8.47871	9.57373	10.675	9.44454	7.6818	.	3.16488	4.16338	4.9298	6.725	6.19964	7.35995	9.33936	9.26713	2.79202e-05	7.15881e-05	0.72006	-	0.345935
Nitab4.5_0002367g0010.1	XM_016630832.1						ARF family	1.24219	1.7065	1.18031	4.30114	9.45892	2.85142	1.444	12.2633	1.33053	1.9473	1.87425	1.12595	1.44861	1.24763	1.96014	1.37839	0	0.049205	0.082986	0.08028	0.136595	0.091232	0.397149	0.427933	0.3824	1.40893	1.60605	1.35087	.	1.67175	8.67445	1.761	1.25066	0.092344	0.054422	0.402494	1.45528	3.04151e-08	1.09357e-07	-1.63691	2	1.27881e-16
Nitab4.5_0003749g0040.1	XM_016607382.1							4.70361	5.12746	3.87965	2.27506	8.04378	3.40912	3.03417	11.5798	5.62967	2.59744	17.7648	28.0622	14.5249	30.0238	14.8344	25.2162	10.9705	6.94589	11.8967	9.00796	7.44221	11.0799	3.18589	3.29963	2.85881	5.47818	4.10292	3.42712	.	4.05444	7.29956	15.708	27.7674	8.48932	10.625	3.11478	4.33607	0.137451	0.18801	-0.36023	-	0.0149607
Nitab4.5_0003758g0020.1	XM_016594025.1							2.10231	1.89358	4.33352	4.01852	1.6076	1.95334	1.34136	4.74903	7.85953	7.26145	4.98104	8.3458	4.96968	8.59776	4.09844	9.08837	16.0192	16.5882	18.4821	15.1114	12.106	16.5807	2.82321	2.16708	4.15489	3.49466	2.0691	3.7278	.	3.82073	3.45838	4.68305	8.67731	15.0916	16.5376	3.04839	3.09719	0.151716	0.205206	-0.320437	-	3.68293e-05
Nitab4.5_0005525g0070.1	XM_016578657.1							166.817	149.762	140.649	103.7	139.441	163.639	186.07	143.581	141.681	177.876	78.1801	110.261	98.2753	124.094	73.5186	112.699	60.8402	46.7917	54.8843	55.643	53.3734	57.4752	171.433	177.452	179.976	166.216	171.814	167.64	.	160.928	128.908	83.3247	115.685	52.5468	57.1225	176.287	168.557	0.952761	0.983052	-0.00845426	-	0.00707048
Nitab4.5_0006200g0020.1	XM_016582296.1							155.622	170.363	127.383	130.067	207.991	154.992	195.5	145.43	137.131	123.195	36.0644	29.3144	42.8043	28.8956	39.2127	29.1649	60.1119	50.9792	50.4484	55.2139	58.8298	56.5797	74.092	63.5786	77.5299	75.2911	81.405	87.4699	.	152.027	161.163	39.3605	29.125	55.4629	55.2581	71.7335	81.3887	6.01103e-08	2.0968e-07	-0.926248	-	0.17792
Nitab4.5_0003531g0060.1	XM_016614756.1	regulation of auxin activity	transport	influx	NRT1		influx	0	0	0	0	0	0	0	0.046416	0	0.056534	0.061814	0.080994	0	0.084348	0.051069	0.036493	9.6695	4.91607	9.18722	10.2597	4.81947	6.06994	0	0	0.051946	0	0	0	.	0.00807629	0.015472	0.0376277	0.0672783	5.26849	9.70546	0.0173153	0	0.656094	0.724161	0.182998	0	1.60573e-21
Nitab4.5_0000049g0160.1	XM_016658513.1	regulation of auxin activity	transport	ABCB		NtABCB8T		0.168521	0.106954	0.270965	0.226749	0.096467	0.113561	0.073712	0.24978	0.355611	0.318841	0.426033	0.547912	0.524208	0.480993	0.670462	0.646688	0.757876	0.499917	0.8714	0.57077	0.553305	0.416735	0.051728	0	0	0	0	0	.	0.201166	0.190999	0.540234	0.558531	0.489986	0.733349	0.0172427	0	5.30842e-19	4.45896e-18	-2.82576	0	0.686009
Nitab4.5_0000156g0120.1	XM_016621344.1							0	0	0	0	0	0	0.030828	0	0	0	0.07048	0	0.352307	0	0.066493	0	0	0.054893	0	0	0	0	0.049512	0	0	0	0	0	.	0.004404	0	0.163093	0	0.0182977	0	0.016504	0	NA	NA	NA	0	NA
Nitab4.5_0001084g0010.1	XM_016579182.1							4.0403	2.2039	4.20576	4.47459	2.91143	4.31338	2.54188	3.97894	5.6113	2.30193	0	0.370805	0.207523	0.371879	0.119421	0	1.99438	1.17394	1.57962	1.96864	2.17143	1.5724	2.01134	1.67936	1.63648	1.32919	1.73886	0.295449	.	3.60263	3.78832	0.108981	0.247561	1.63926	1.84755	1.77573	1.12116	0.0393282	0.0610423	-0.848483	-	2.01694e-07
Nitab4.5_0008372g0010.1	XM_016596563.1	regulation of auxin activity	transport	influx	NRT1		influx	0	0	0.043564	0	0	0	0	0	0	0	0	0	0	0	0	0	0.529293	0.277819	0.345678	0.429188	0.261624	0.174065	0.049215	0	0	0	0	0	.	0.00622343	0	0	0	0.237836	0.43472	0.016405	0	0.532042	0.607692	0.229892	0	6.43237e-08
Nitab4.5_0000543g0060.1	XM_016615295.1							14.3515	14.5119	26.6314	15.0747	9.16542	16.2051	10.9864	13.1585	23.3185	22.7958	8.54636	10.8297	6.4201	8.76239	7.6758	10.2861	8.25823	9.54834	8.47256	8.37052	9.04548	7.91846	16.2401	16.0747	15.9631	20.3864	18.2196	16.1508	.	18.4001	12.4662	7.54742	9.95939	8.83743	8.3671	16.0927	18.2523	0.000121807	0.000286307	-0.446817	-	0.299476
Nitab4.5_0027546g0010.1	XM_016583055.1							9.53638	7.62749	9.66456	15.1776	12.4081	10.5145	7.33512	14.6777	9.07361	9.65428	6.76987	8.05278	3.58003	3.89707	5.12843	6.42214	8.18302	10.6962	11.4642	8.66849	8.40882	9.92238	20.0937	26.0992	27.0449	21.8695	17.886	24.5315	.	9.058	14.0878	5.15944	6.124	9.67579	9.43856	24.4126	21.429	0.000883523	0.00183534	0.512517	-	0.00228201
Nitab4.5_0000495g0070.1	XM_016615926.1	regulation of auxin activity	transport	inner		NtPILS5bT	endomembrane	16.0432	22.4904	16.4325	9.21187	18.2478	11.9514	19.9453	16.4726	14.6723	13.2891	0.140153	0.142925	0.106454	0	0.077618	0.328267	1.85831	3.06624	2.35816	2.94923	4.61275	3.10843	0.583328	0.293438	0.510561	0.478936	0.252362	0.919065	.	16.4035	14.6441	0.108075	0.157064	3.59581	2.38856	0.462442	0.550121	3.82745e-25	4.58472e-24	-3.59845	2	2.29625e-15
Nitab4.5_0001658g0070.1	XM_016589657.1							45.2094	40.9567	51.1864	32.9519	35.0371	47.2289	42.8572	39.6389	65.3782	71.3907	34.3463	35.2729	37.0983	40.2224	35.2895	34.6672	44.292	49.754	55.1452	51.6328	52.7805	52.1833	32.8344	30.3832	33.5639	32.2521	31.9942	29.21	.	52.0297	35.876	35.578	36.7209	51.5726	50.3566	32.2605	31.1521	9.46406e-14	5.48272e-13	-0.716039	-	0.0137862
Nitab4.5_0005973g0030.1	XM_016590746.1							9.65698	10.5961	16.1588	19.2094	13.0326	10.9192	9.60123	13.343	13.1731	13.6379	98.5934	129.532	88.4225	120.101	97.405	127.339	89.2935	102.657	95.2315	91.2299	86.7732	97.8244	37.3931	36.2857	35.8016	38.7355	39.7237	34.7896	.	11.9633	15.195	94.807	125.657	95.7514	91.9183	36.4935	37.7496	1.26045e-10	5.657e-10	0.633082	-	0.551477
Nitab4.5_0010434g0030.1	XM_016611978.1							1.6565	2.07465	1.12652	7.35076	7.41934	1.8802	1.98549	4.77943	0.916028	0.847519	22.9057	30.546	25.1806	28.0429	21.7148	30.2018	7.21416	8.70818	6.20483	7.5958	7.46175	7.40382	2.01801	3.53066	2.14957	3.57378	2.41087	3.42664	.	1.49813	6.51651	23.267	29.5969	7.85791	7.00493	2.56608	3.1371	0.765432	0.822033	0.0603518	-	8.58291e-07
Nitab4.5_0000073g0130.1	XM_016650741.1							2.14128	1.35725	1.68309	0.905822	1.8531	1.39541	1.5142	1.12324	0	0.343077	19.864	23.7693	21.6219	22.7258	19.1001	22.2737	18.4471	17.8871	20.3755	20.5034	20.8712	19.2394	4.40586	11.7984	8.61964	4.93935	9.72193	6.02983	.	1.2049	1.29405	20.1953	22.9229	19.3326	19.7753	8.27464	6.89703	0.0261831	0.04212	1.25322	1	0.656987
Nitab4.5_0002262g0110.1	XM_016630683.1							0	0.09258	0.060408	1.08771	1.19096	0	0	1.48198	0	0	3.27657	6.41326	3.12008	6.90064	5.14836	5.89849	4.88756	4.02704	4.95062	3.11993	3.85316	3.95803	0.297446	0.25935	0.586685	0.536656	0.235977	0.731242	.	0.0218554	1.25355	3.84833	6.40413	3.94608	4.31937	0.38116	0.501292	1.5206e-10	6.77017e-10	2.56504	0	0.938766
Nitab4.5_0006348g0020.1	XM_016578796.1						SAUR-like	0	0	0	1.87325	2.67462	0	0	1.9262	0	0.138714	3.16917	2.40632	0.513857	1.99199	1.53519	7.05692	0.752529	0.908292	1.47346	1.0191	1.14689	0.380972	2.89857	2.14428	3.2492	1.19704	2.51338	0.877916	.	0.0198163	2.15802	1.73941	3.81841	0.81205	1.0817	2.76401	1.52945	6.03149e-14	3.54496e-13	3.06618	1	0.190803
Nitab4.5_0001226g0080.1	XM_016622044.1							6.90108	8.72421	9.20909	7.22677	4.48566	6.67847	5.40845	2.42793	9.17177	8.35985	43.0131	26.5664	48.112	29.1268	45.8952	26.3024	28.3235	46.2093	27.7921	25.4906	41.4773	38.8036	7.36117	9.12536	10.3212	11.9327	11.7085	7.24216	.	7.77899	4.71346	45.6735	27.3318	42.1634	27.2021	8.93589	10.2945	0.322796	0.397054	0.159016	-	0.54491
Nitab4.5_0000587g0030.1	XM_016658124.1							0.048561	0	0.124747	0.047514	0.161595	0.068065	0	0.043269	0	0.041218	0.590136	0.669268	0.502107	0.699357	0.496579	0.34645	0.286011	0.24204	0.264988	0	0.104271	0.081641	0	0	0.049167	0	0	0	.	0.0403701	0.084126	0.529607	0.571692	0.142651	0.183666	0.016389	0	0.339555	0.414509	-0.507472	0	0.0267649
Nitab4.5_0005595g0010.1	XM_016632418.1							11.1543	10.5225	15.9844	14.8848	8.60364	11.5972	10.4506	13.9961	11.2825	12.5085	36.2306	40.3835	33.9005	42.8373	35.5913	43.6007	34.0733	28.7037	30.827	32.9786	30.0791	29.7182	24.0054	25.7865	24.8767	24.8806	24.0534	22.3646	.	11.9286	12.4948	35.2408	42.2738	29.5003	32.6263	24.8895	23.7662	4.52238e-07	1.43298e-06	0.484061	-	0.0283199
Nitab4.5_0000023g0020.1	XM_016625019.1							0	0	0	0	0	0	0	0	0	0	0	0.078003	0	0	0.082564	0	0.361999	0.295136	0.645034	0.317424	0.081274	0.601546	0.048322	0	0	0	0	0.0566	.	0	0	0.0275213	0.026001	0.325985	0.441486	0.0161073	0.0188667	0.328371	0.402964	0.394513	0	6.09305e-05
Nitab4.5_0002085g0110.1	XM_016635900.1							0.040434	0	0	0	0	0	0	0	0	0	0	0	0	0	0	0	0	0	0	0	0	0	0	0.036974	0	0	0	0	.	0.00577629	0	0	0	0	0	0.0123247	0	NA	NA	NA	0	NA
Nitab4.5_0000339g0050.1	XM_016652451.1							19.0743	22.0618	27.1839	23.0995	17.6926	23.8653	20.7075	28.0519	27.7137	32.8787	7.04078	6.6431	6.60786	5.52839	5.77628	5.49694	10.9518	6.65697	6.59751	8.09189	7.59506	9.83061	14.1711	13.3121	12.0298	13.7431	10.1846	11.791	.	24.7836	22.948	6.47497	5.88948	8.02755	8.54706	13.171	11.9062	1.36894e-05	3.65114e-05	-0.656691	-	0.174538
Nitab4.5_0000003g0910.1	XM_016603770.1							0	0	0	0	0	0	3.28266	0	0	0	0	0	0	0	0	0	0	0	0	0	8.98074	0	0	0	0	0	0	0	.	0.468951	0	0	0	2.99358	0	0	0	NA	NA	NA	0	NA
Nitab4.5_0006531g0010.1	XM_016622595.1	regulation of auxin activity	transport	efflux		NtPIN11S	efflux	2.77198	1.48044	3.78163	1.87674	1.08689	3.25637	1.73615	3.78098	2.33143	2.83785	2.10021	1.07819	1.39308	1.39631	1.5888	1.3338	0.263838	0.153267	0.250963	0.094611	0.089131	0	24.2367	25.4953	23.0811	34.1704	30.8585	32.1379	.	2.59941	2.2482	1.69403	1.26943	0.0807993	0.203137	24.271	32.3889	3.34224e-08	1.19647e-07	1.81339	1	8.19147e-18
Nitab4.5_0014024g0020.1	XM_016635177.1	regulation of auxin activity	metabolism	AA conjugation		NtGH3.6dT	inactivation	0	0	0	0	0	0	0	0	0	0	0	0	0	0	0.759333	0	0	2.63379	1.08604	0	0	0	0	0	0	0	0	0	.	0	0	0.253111	0	0.877929	0.362013	0	0	NA	NA	NA	0	NA
Nitab4.5_0000136g0310.1	XM_016633575.1							15.3689	16.3441	17.8357	16.4651	23.1644	14.7029	14.3353	28.1288	15.2287	14.7018	32.4156	42.6275	31.4293	53.415	28.834	42.7369	25.5866	19.7917	28.5805	24.3107	21.1417	19.207	13.6953	11.8993	13.6239	11.269	11.7861	13.1727	.	15.5025	22.5861	30.8929	46.2598	20.0468	26.1593	13.0728	12.0759	0.322396	0.396681	-0.123156	-	0.0199653
Nitab4.5_0010882g0020.1	XM_016624631.1							0.074055	0	0.036696	0.140496	0.10737	0.092828	0	0	0	0	34.9124	26.9877	28.2984	22.3467	30.9019	28.1238	37.5935	45.7497	44.0064	46.4624	41.0129	40.7077	18.018	17.2427	18.111	16.101	17.9832	14.1432	.	0.0290827	0.082622	31.3709	25.8194	42.4901	42.6874	17.7906	16.0758	2.88607e-36	5.78398e-35	6.30528	1	0.709339
Nitab4.5_0000143g0480.1	XM_016621950.1							9.52946	8.14965	9.30489	17.0389	16.0409	12.2971	7.19911	19.3439	12.0672	9.86966	0	0	0	0	0.303801	0.170136	12.3754	11.5918	11.7962	8.94783	11.3224	10.7017	1.71018	1.71078	1.98368	1.86914	0.584664	1.7203	.	9.77386	17.4746	0.101267	0.056712	11.2053	11.0398	1.80154	1.39137	2.7969e-08	1.0091e-07	-1.73553	2	7.59799e-32
Nitab4.5_0009399g0010.1	XM_016623225.1							4.09429	3.56534	10.0258	5.71701	3.37391	3.76585	1.47245	7.07239	10.0569	9.83428	2.78705	3.34388	2.1612	2.66137	2.59127	2.79171	4.52862	5.82041	6.06402	5.1418	4.90815	5.59295	5.28136	6.66037	6.06788	6.28121	6.17571	5.0608	.	6.11642	5.38777	2.51317	2.93232	5.4405	5.24481	6.0032	5.83924	0.955053	0.985048	0.0131744	-	0.00537386
Nitab4.5_0015003g0010.1	XM_016623941.1							6.47415	2.75947	7.02991	3.70957	2.85893	3.83261	3.76174	8.54062	8.35913	6.68125	33.4614	43.2613	27.5996	38.3791	37.8996	39.8117	28.7375	31.0213	31.8882	39.4633	44.5797	32.7681	8.00969	10.517	8.71839	7.95492	10.1872	8.93564	.	5.55689	5.03637	32.9869	40.484	36.1231	33.363	9.08169	9.02591	0.0527053	0.079708	0.296675	-	0.832508
Nitab4.5_0003128g0050.1	XM_016609201.1	regulation of auxin activity	biosynthesis	IPyA		YUCCA4	biosynthesis	0	0	0	0	0	0	0	0	0	0	0.771934	1.10461	0.505417	0.599375	1.53328	0.706075	0	0.11545	0.23891	0.245036	0.118519	0	0.197725	0.725824	0.57255	0.175387	1.1137	0.944129	.	0	0	0.936878	0.803355	0.0779897	0.161315	0.4987	0.744407	4.05548e-11	1.9011e-10	2.77966	0	3.71551e-06
Nitab4.5_0004384g0050.1	XM_016607810.1							0.697354	0.867231	0	7.53558	23.5296	1.54377	0	9.46353	1.7951	1.01477	19.9419	13.9433	9.00209	23.2097	10.4783	27.4302	4.31389	6.55952	2.04065	4.4125	7.59152	4.25507	0.593269	0.666561	2.01571	2.32911	0.717003	5.17238	.	0.845462	13.5096	13.1408	21.5277	6.13537	3.58901	1.09185	2.7395	0.884847	0.926286	-0.0765678	-	0.212835
Nitab4.5_0001556g0100.1	XM_016630862.1						AUX/IAA family	28.4031	24.3434	29.0422	6.83816	12.7295	32.6676	23.2058	25.4481	43.2723	34.5459	67.0701	94.2405	79.4706	106.194	64.7589	93.0867	1.41136	8.28152	0.589886	0.923322	1.4134	3.29275	0	0	0	0	0	0	.	30.7829	15.0052	70.4332	97.8403	4.32922	0.974856	0	0	1.37692e-144	1.81893e-142	-6.71162	2	2.32734e-22
Nitab4.5_0000061g0180.1	XM_016607789.1							1.60778	1.43821	3.26817	1.67501	0.874556	1.51736	0.783223	2.12894	3.89336	3.57053	3.46578	3.71949	2.54296	3.62564	3.1684	3.39824	2.13305	1.92917	2.01872	2.19245	1.80431	2.16624	6.91287	5.95181	6.54479	8.10475	5.42029	6.93763	.	2.29695	1.5595	3.05905	3.58112	1.96657	2.11474	6.46982	6.82089	4.2257e-06	1.19754e-05	0.97973	-	0.0275536
Nitab4.5_0010802g0020.1	XM_016649676.1							3.25356	3.12222	5.42282	12.554	9.41182	3.25806	3.27771	11.6637	4.45188	3.97722	0.846541	1.12277	0.784718	1.30424	0.47921	1.13558	4.14226	4.17314	4.88462	4.72503	4.44917	3.86811	7.68688	7.13938	7.38031	9.07836	9.27484	6.70488	.	3.82335	11.2098	0.70349	1.18753	4.16347	4.58397	7.40219	8.3527	0.290645	0.362623	0.154236	-	4.72465e-21
Nitab4.5_0000772g0070.1	XM_016596654.1							3.73794	3.28331	7.6671	10.9835	6.9549	4.24059	2.903	9.54951	6.35223	7.34319	25.1285	25.9867	20.7525	28.2043	21.6452	27.3296	32.7764	31.5054	36.9219	29.8167	27.5029	27.6599	8.70878	9.63156	9.48842	9.34262	9.65206	9.89608	.	5.07534	9.16263	22.5087	27.1735	28.8894	33.1717	9.27625	9.63025	0.016653	0.0278754	0.319089	-	0.263663
Nitab4.5_0001812g0040.1	XM_016587140.1							1.00332	0.837718	0.982756	2.10252	0.384895	1.3509	0.654903	0	0.633489	0.879377	0.969518	1.02472	0.233775	0.625941	0.452041	1.72798	0.174356	1.45868	0.769946	2.08586	1.29919	0.946311	1.46135	2.15754	2.07339	2.81576	1.95088	2.52052	.	0.906065	0.829138	0.551778	1.12621	1.23473	1.01005	1.89743	2.42905	0.478072	0.55563	0.425418	-	0.215237
Nitab4.5_0012838g0010.1	XM_016634421.1	regulation of auxin activity	metabolism	IAA-AA hydrolysis		NtILR1bS	reactivation	3.92827	4.19188	5.16375	4.40926	2.38993	4.85272	3.81947	3.56924	5.06254	3.50437	18.3992	18.1384	17.2808	20.512	19.1738	17.217	33.5295	29.4208	38.2793	34.385	35.2069	35.0272	0.652202	0.718952	0.633479	0.534315	0.5881	0.573879	.	4.36043	3.45614	18.2846	18.6224	33.2183	35.3979	0.668211	0.565431	4.34733e-45	1.18324e-43	-2.30447	2	0.00614556
Nitab4.5_0003428g0020.1	XM_016597361.1							5.68675	5.34189	9.1517	6.19674	4.59942	4.42047	4.33658	7.51842	17.4988	20.5996	5.54549	5.0423	6.08249	7.86297	6.13248	9.41047	8.92566	12.0058	10.3891	10.8195	9.51633	10.4391	13.3173	13.8327	13.4701	10.0965	14.4098	11.1064	.	9.57655	6.10486	5.92015	7.43858	10.6537	10.0447	13.54	11.8709	0.515905	0.592116	0.108774	-	0.00438664
Nitab4.5_0000486g0110.1	XM_016621031.1							4.22285	2.91098	12.604	12.0386	2.26688	2.56249	1.15227	5.61273	15.928	15.7272	0.059729	0.109507	0.167121	0.083764	0.058259	0.204734	4.75015	5.94615	7.44212	6.2782	4.87138	4.78292	6.62147	7.35035	6.89473	7.53258	7.62109	5.60045	.	7.87253	6.6394	0.0950363	0.132668	5.20015	6.15682	6.95551	6.91804	0.946219	0.977894	0.0268321	-	5.88801e-17
Nitab4.5_0025222g0020.1	XM_016650768.1							4.32009	3.39436	1.89269	2.47061	2.68949	4.37511	2.30376	4.87623	4.19971	3.72206	12.6765	8.85402	9.97701	10.3828	10.3843	7.10382	4.40609	7.72491	5.74753	6.42925	8.739	8.36931	15.3205	16.8892	13.7977	15.8319	16.5265	16.8913	.	3.45826	3.34544	11.0126	8.78021	8.27774	5.52763	15.3358	16.4166	6.83625e-06	1.88862e-05	0.901573	-	0.141507
Nitab4.5_0013227g0010.1	XM_016623380.1							0.66335	0.489406	0.890668	0.834515	0.374638	0.569098	0.417101	0.674668	0.535996	0.501169	1.141	2.5238	1.44628	2.46898	1.72713	1.78557	0.857475	0.810804	0.436129	0.917245	0.853424	0.687722	4.15315	3.68761	3.33099	2.71818	2.83812	2.6059	.	0.58097	0.62794	1.43813	2.25945	0.783983	0.73695	3.72392	2.72073	1.16501e-17	8.94617e-17	1.50061	1	0.0020968
Nitab4.5_0012747g0010.1	XM_016649872.1							16.4132	17.5454	13.4554	1.88048	5.32316	18.2695	17.0887	1.67873	26.0802	15.5089	11.6984	12.8388	9.0691	11.8053	10.7177	13.1366	23.2034	44.4802	23.0858	23.7511	31.3431	37.8731	1.224	1.94573	1.63122	2.11157	2.97888	2.48882	.	17.7659	2.96079	10.4951	12.5936	37.8988	23.3468	1.60032	2.52642	1.61824e-38	3.54124e-37	-2.7018	2	2.63227e-06
Nitab4.5_0001650g0050.1	XM_016650636.1						SAUR-like	0.154318	0.119438	0.142207	0.129723	0.133244	0.28447	0.225052	0.253266	0	0.038144	0.054835	0.094615	0.166785	0.052705	0.099489	0.034438	0.031091	0	0.044649	0	0.131717	0.101353	0.552223	1.04611	0.927177	0.964017	0.742539	0.581908	.	0.137661	0.172078	0.107036	0.060586	0.07769	0.0252467	0.841837	0.762821	0.00114043	0.00232833	1.93869	1	0.332214
Nitab4.5_0000351g0240.1	XM_016593104.1						AUX/IAA family	51.2086	64.1734	66.8493	32.8258	19.5233	48.958	56.7076	37.6708	44.5406	62.9878	14.1036	71.4589	21.7709	74.2039	17.6839	55.2223	0.438819	1.14106	0	0.136484	0.143119	1.25095	0	0	0	1.52029	0.219341	0.912899	.	56.4893	30.0066	17.8528	66.9617	0.845044	0.191768	0	0.884176	1.76173e-78	1.10304e-76	-6.88797	2	6.01633e-14
Nitab4.5_0000889g0030.1	XM_016596567.1							0.343263	0.216776	0.408032	0.236629	0.11075	0.2143	0	0.140313	0.35783	0.965155	0	0	0	0	0	0	0.428427	1.22184	0.354589	0.412599	0.292205	0.556079	0	0	0	0	0	0	.	0.357908	0.162564	0	0	0.690043	0.398538	0	0	9.45671e-06	2.57121e-05	-1.96629	0	1.5684e-06
Nitab4.5_0004430g0080.1	XM_016596563.1	regulation of auxin activity	transport	influx	NRT1		influx	16.3678	18.3019	22.3852	53.4575	35.3112	16.8324	16.7569	38.6876	17.4807	13.8486	0.19792	0.030278	0	0.042514	0.080085	0.037276	4.08546	2.54605	9.26432	9.03893	5.56342	3.919	14.2327	12.7153	10.6974	15.3071	12.7171	11.9758	.	17.4248	42.4854	0.0926683	0.0366893	4.00949	7.4629	12.5485	13.3333	0.0482984	0.0735629	-0.599366	-	4.69739e-27
Nitab4.5_0010821g0010.1	XM_016584954.1							0.396824	0.558647	0.260866	14.3808	20.7797	0.594698	0.529564	26.6473	0.762016	0.761998	1.88267	2.29426	1.54107	3.20468	1.41328	1.72661	1.14985	0.721158	0.895122	0.740456	0.502516	0.298723	0.800306	2.92842	1.48568	2.79092	2.22637	2.42659	.	0.552088	20.6026	1.61234	2.40852	0.507466	0.928475	1.73813	2.4813	0.00421265	0.00784545	0.797068	-	0.000375483
Nitab4.5_0000060g0030.1	XM_016658900.1							11.3861	7.84115	11.5809	18.9992	12.1306	11.5117	7.32565	15.6633	14.5456	9.8025	12.6161	14.5453	15.2517	13.258	13.9255	16.7148	10.3671	13.2679	13.2572	12.2946	12.5828	14.0389	21.0019	22.4518	22.9826	28.411	27.8941	23.1946	.	10.5705	15.5977	13.9311	14.8394	13.2965	11.973	22.1455	26.4999	5.95476e-07	1.86145e-06	0.534236	-	0.479309
Nitab4.5_0000045g0280.1	XM_016645214.1							8.39421	9.78342	12.315	5.89561	12.206	9.85099	10.186	10.0969	10.6495	10.5748	5.1429	6.78757	3.59023	5.44476	5.238	6.2365	10.8291	9.18549	10.0141	10.6357	8.07128	7.92653	4.93817	6.19431	6.57252	6.98838	6.39248	7.22126	.	10.2506	9.3995	4.65704	6.15628	8.39443	10.493	5.90167	6.86737	5.27893e-15	3.34496e-14	-0.85104	-	3.10408e-05
Nitab4.5_0007553g0010.1	XM_016630862.1						AUX/IAA family	0	0	0	0	0	0	0	0	0	0	0.415304	0.240226	1.36673	0.162693	1.48176	0.259523	8.43679	12.3777	2.34992	7.84502	4.62687	6.87282	0	0	0	0	0	0	.	0	0	1.08793	0.220814	7.95913	6.21058	0	0	1	1	3.86184e-16	0	1.87598e-06
Nitab4.5_0005029g0030.1	XM_016628449.1							2.91884	2.49171	3.07902	6.38358	4.96828	2.2634	2.35304	5.58849	2.08189	4.26598	15.7362	14.1193	12.4839	15.4544	14.2629	17.0711	11.6706	12.2418	10.7045	15.3293	9.91493	10.7815	7.00174	7.22133	7.41086	9.18267	9.0414	8.0591	.	2.77913	5.64678	14.161	15.5483	10.9794	12.5681	7.21131	8.76106	1.39938e-07	4.69456e-07	0.578386	-	0.0197251
Nitab4.5_0007329g0020.1	XM_016652267.1							3.27842	4.10213	3.40825	1.91317	4.8767	5.31548	2.86407	5.07506	2.16396	5.40246	1.96806	3.9122	3.21134	4.80642	4.0957	5.81111	7.30948	11.6953	6.89038	6.10274	8.86003	8.84903	5.50788	6.50947	4.54757	6.24913	6.02254	5.26801	.	3.79068	3.95498	3.0917	4.84324	9.80145	6.76753	5.52164	5.84656	0.695123	0.758952	-0.0905893	-	8.16964e-05
Nitab4.5_0010557g0010.1	XM_016586406.1							19.7336	19.9674	16.3398	11.1002	11.3306	19.2235	18.6118	15.1927	18.0111	12.9722	27.7731	34.0341	24.9956	35.7329	33.708	31.0572	18.5272	14.5528	17.2006	14.3636	16.3917	14.495	35.8158	36.0239	37.7866	33.3109	31.0421	26.0347	.	17.8371	12.5412	28.8256	33.608	15.1465	16.6971	36.5421	30.1292	0.482316	0.559703	0.096243	-	1.37422e-05
Nitab4.5_0000938g0070.1	XM_016580571.1							24.0479	23.4263	21.2365	20.8148	26.1881	20.8469	21.6588	22.1723	19.9232	25.0365	53.2883	55.0689	58.8825	49.3501	57.3179	56.6435	50.8137	52.4529	57.6876	50.1502	51.4773	44.162	61.0215	56.4384	57.1453	67.4162	77.5479	69.7607	.	22.3109	23.0584	56.4962	53.6875	49.364	52.8838	58.2017	71.5749	0.0103496	0.0179881	0.301148	-	0.136074
Nitab4.5_0002077g0080.1	XM_016604852.1							143.323	149.504	163.64	203.878	257.83	145.279	135.592	160.529	194.491	171.86	178.008	184.49	188.443	188.829	156.344	177.007	292.873	224.36	255.568	274.596	258.413	279.532	166.376	168.136	175.839	173.511	197.446	143.425	.	157.67	207.412	174.265	183.442	254.102	274.346	170.117	171.461	1.96126e-07	6.46621e-07	-0.592682	-	0.0235052
Nitab4.5_0007732g0010.1	XM_016626755.1							3.32876	3.79055	6.11167	1.42011	1.08451	4.75059	4.29721	2.55791	7.1306	7.13972	3.1164	1.39108	2.46077	0.999009	3.98003	1.40583	2.145	2.82837	3.30959	2.39611	3.33872	2.35633	9.99468	12.428	11.2174	9.44477	9.47448	9.28467	.	5.2213	1.68751	3.18573	1.2653	2.84114	2.6169	11.2134	9.40131	0.0015469	0.00309591	0.416265	-	0.150468
Nitab4.5_0002990g0010.1	XM_016585017.1							0.034436	0.191059	0.066697	0	0	0	0	0	0	0	0	0.06399	0	0.355042	0	0	0.240338	0.325092	0.178677	0.133763	0.563065	0.443812	0	0	0	0	0	0	.	0.0417417	0	0	0.139677	0.44399	0.184259	0	0	0.140654	0.191837	-0.631108	0	6.00373e-07
Nitab4.5_0000639g0220.1	XM_016651146.1							5.07064	4.02376	5.96593	5.96502	5.67063	3.7537	2.62412	7.00301	7.39965	5.55428	12.2935	12.5839	8.60613	12.8971	12.3293	13.8286	4.60093	6.11047	5.15321	5.98493	6.15295	5.54776	9.29823	8.62758	7.19184	7.79647	8.07961	7.86236	.	4.91315	6.21288	11.0763	13.1032	5.93706	5.24636	8.37255	7.91281	0.0101087	0.0175968	0.300122	-	6.76386e-06
Nitab4.5_0000141g0080.1	XM_016613485.1							1.76541	3.22106	3.2324	2.4959	2.888	1.47555	1.69286	3.69403	4.40883	2.92488	0.771703	2.25093	1.83372	3.62474	2.49515	1.98551	0	0.230351	0.109258	0.102935	0	0	0.484223	0.805425	1.28778	0.623948	0.426853	1.26928	.	2.67443	3.02598	1.70019	2.62039	0.0767837	0.070731	0.859143	0.773361	0.00147866	0.00296859	-1.1838	2	7.13361e-11
Nitab4.5_0001588g0010.1	XM_016646001.1	regulation of auxin activity	transport	influx		NtLAX1aT	influx	74.7564	83.32	83.6961	35.4646	40.201	66.8942	75.1069	59.422	61.9567	51.9352	87.5455	118.74	76.6473	136.428	89.5764	111.327	11.0509	20.4465	11.4917	7.68105	20.7314	15.9312	167.516	171.83	170.31	319.175	308.89	318.059	.	71.0951	45.0292	84.5897	122.165	19.0363	10.0745	169.885	315.375	1.16078e-09	4.77968e-09	0.577403	-	5.60624e-42
Nitab4.5_0001663g0170.1	XM_016617991.1							40.9994	32.3787	35.2566	23.6706	24.6721	36.9819	39.4014	26.8321	47.8114	40.535	37.9564	44.5804	38.2902	46.0342	37.6002	41.094	38.9906	40.298	34.3603	39.7541	46.8685	34.6208	31.139	33.7575	31.3516	30.05	30.2229	42.3851	.	39.0521	25.0583	37.9489	43.9028	40.5957	37.7017	32.0827	34.2193	7.24326e-08	2.50538e-07	-0.533714	-	0.646035
Nitab4.5_0004607g0020.1	XM_016658252.1							155.859	169.474	157.769	221.266	201.57	159.875	170.132	191.324	183.808	153.409	282.537	295.391	299.234	328.463	278.703	303.308	497.408	511.259	526.352	497.025	447.342	497.846	285.693	277.657	261.64	278.495	293.943	293.632	.	164.333	204.72	286.825	309.054	485.482	506.928	274.997	288.69	0.983787	1	-0.00226027	-	0.00357561
Nitab4.5_0001303g0100.1	XM_016585403.1							7.39945	8.15689	13.9573	10.6674	5.98928	7.8416	6.0183	9.02801	15.9024	17.2972	60.9989	56.2143	50.3861	47.7711	65.8033	54.7965	63.0678	75.1822	81.1533	73.1657	72.8559	69.6868	14.5058	15.6526	15.4372	16.4771	16.435	12.6746	.	10.939	8.56156	59.0628	52.9273	72.575	72.4622	15.1985	15.1956	0.806661	0.858622	0.0389657	-	0.359281
Nitab4.5_0001267g0110.1	XM_016617013.1							30.7519	30.7157	21.2472	20.7764	24.6947	27.1595	35.0976	24.5995	23.5982	18.9331	11.7289	8.24439	10.1065	7.2023	11.4705	8.5599	2.53782	1.47136	1.83949	1.61924	1.50472	1.88554	87.8705	82.0011	88.9051	71.932	67.5099	79.1366	.	26.7862	23.3569	11.102	8.0022	1.62054	1.99885	86.2589	72.8595	4.24414e-10	1.81832e-09	0.835017	-	4.33986e-35
Nitab4.5_0003622g0030.1	XM_016604592.1	cell cycle regulation	SKP2		SKP2A/SKP2;1		Component of SCF E3 ubiquitin ligase. Controls E2Fc and DPb degradation; binds to auxin.	3.10824	2.84544	4.14109	18.3063	14.4374	3.42498	2.78253	10.2962	2.46101	4.90862	3.62146	6.99376	3.96592	5.65915	4.09636	7.50162	11.3661	8.34112	13.1078	16.5715	9.05018	9.00541	10.323	8.79235	8.43324	8.37176	5.67349	8.67434	.	3.3817	14.3466	3.89458	6.71818	8.7989	13.6818	9.18287	7.5732	0.0060957	0.0110492	0.391138	-	5.97859e-05
Nitab4.5_0000824g0120.1	XM_016586158.1						ARF family	16.4158	17.5423	17.9078	17.7135	32.0463	15.6767	19.5181	33.46	22.0241	14.3747	8.08025	11.7023	7.33425	11.3523	7.95218	9.51148	11.2307	8.95723	10.9633	4.96265	7.70523	8.71779	12.3126	13.4951	14.0296	11.0712	12.494	12.332	.	17.6371	27.7399	7.78889	10.8554	8.46008	9.05223	13.2791	11.9658	0.00772964	0.0137583	-0.482954	-	0.685222
Nitab4.5_0002030g0030.1	XM_016608417.1							0	0	0	0	0	0	0	0	0	0	0.97072	0.343732	0.699769	0	0.150684	0.675457	0.207163	0.233649	0.218979	0.955655	0.826208	0.180702	0	0	0	0	0	0.10063	.	0	0	0.607058	0.33973	0.41352	0.460599	0	0.0335433	1	1	-1.36659e-16	0	0.473967
Nitab4.5_0001198g0220.1	XM_016649683.1							11.1152	10.1169	10.2584	8.79922	8.36315	8.15372	11.0059	16.6286	8.79572	11.1818	15.0991	12.6213	20.0469	19.2604	17.7599	17.7751	17.6837	11.1006	16.2261	18.076	17.874	14.3173	23.189	21.2259	24.5966	23.7537	19.6237	17.6269	.	10.0897	11.2637	17.6353	16.5523	14.4306	17.3286	23.0038	20.3347	2.12294e-05	5.5282e-05	0.615785	-	0.100343
Nitab4.5_0001500g0080.1	XM_016603365.1							18.0582	13.6533	17.0731	21.2052	22.3263	18.664	14.5874	36.8945	16.775	18.2977	8.72477	17.5734	13.5781	15.1734	13.1513	12.6239	7.42249	8.80076	6.90947	5.36194	8.85295	6.76636	0	0	0	0	0	0	.	16.7298	26.8087	11.8181	15.1236	8.14002	6.56464	0	0	0	0	-6.73101	2	0.0385886
Nitab4.5_0005259g0020.1	XM_016599867.1							0	0	0	0.086047	1.32723	0	0	0.60942	0	0	2.92172	5.95113	0.398728	3.96221	0.931871	6.86794	0.099883	0.059473	0.11969	0.274326	0	0.167523	0.065152	0.201514	0.214941	1.62352	1.85312	0.835357	.	0	0.674231	1.41744	5.59376	0.0756653	0.164633	0.160536	1.43733	6.82226e-05	0.000166037	1.76969	0	1.88018e-06
Nitab4.5_0002954g0070.1	XM_016612745.1							8.69446	8.81213	3.29946	9.22944	9.02039	9.45181	10.1033	23.8055	2.98756	3.97888	0.474965	8.8047	0.488926	1.27501	4.22694	7.20489	1.49968	2.33997	0	2.47584	1.76363	1.62296	0	0	0	0	0	0	.	6.76108	14.0184	1.73028	5.76153	1.90885	1.32517	0	0	1.23964e-12	6.57627e-12	-3.60379	2	0.555032
Nitab4.5_0004933g0020.1	XM_016653949.1	regulation of auxin activity	metabolism	IAA-AA hydrolysis		NtILL2S	reactivation	0	0	0	0	0	0	0	0	0	0	0	0	0	0	0	0.068282	0	0.058447	0	0.071027	0.536076	0.405808	0	0	0	0	0	0	.	0	0	0	0.0227607	0.333444	0.0236757	0	0	NA	NA	NA	0	NA
Nitab4.5_0004172g0070.1	XM_016615591.1							2.77498	2.68728	3.50066	3.34996	2.41535	3.07441	2.64626	4.48461	4.81342	3.71452	5.1701	5.77277	4.52631	6.14661	4.23808	5.35522	3.38291	6.47107	4.33513	3.94081	5.14111	5.66029	3.54742	3.49229	3.80195	4.97314	4.1435	4.02352	.	3.31593	3.41664	4.64483	5.7582	5.75749	3.88628	3.61389	4.38005	0.00403989	0.0075445	-0.390756	-	0.6599
Nitab4.5_0012487g0010.1	XM_016611189.1							224.354	230.777	215.795	121.888	116.103	213.323	219.204	141.777	217.406	236.19	50.8347	44.3959	61.7902	43.9168	55.1605	54.6257	36.2217	39.664	39.9908	43.3047	38.3764	46.9072	206.941	207.838	203.786	191.949	198.957	198.257	.	222.436	126.589	55.9285	47.6461	41.6492	39.8391	206.188	196.388	0.00533923	0.00976897	-0.264328	-	0.00196637
Nitab4.5_0000116g0290.1	XM_016617150.1							11.5939	8.83448	16.4804	36.4147	15.1527	11.6869	7.2016	22.6032	22.3416	13.9077	27.7246	43.0317	24.5138	47.839	30.4754	43.1346	76.0266	77.6304	95.8169	98.9523	81.3832	81.4071	12.2008	12.2314	11.555	17.305	13.7946	14.6862	.	13.1495	24.7236	27.5712	44.6684	80.1402	90.2653	11.9958	15.2619	0.00625968	0.0113171	-0.373119	-	6.22262e-11
Nitab4.5_0001894g0040.1	XM_016648428.1							0	0	0	0.331577	1.32858	0	0	1.18733	0	0	0.077912	0.148636	0.063455	0.058308	0.228422	0.079466	0.28478	0.281	0.294183	0.207813	0.516604	0.195644	0	0	0	0	0	0	.	0	0.949163	0.123263	0.09547	0.331083	0.262259	0	0	1	1	-2.32168e-15	0	0.0903748
Nitab4.5_0001915g0120.1	XM_016605115.1							23.5267	17.7912	24.4904	17.6796	10.9111	26.7354	15.0395	16.8929	34.0747	37.1095	15.5225	21.9218	16.2473	20.3695	18.356	21.1075	22.4505	21.0429	23.8857	21.1423	17.4282	21.9019	39.6141	47.1877	48.454	45.211	44.334	41.4588	.	25.5382	15.1612	16.7086	21.1329	20.1243	22.4928	45.0853	43.6679	0.108266	0.152122	0.174649	-	0.236509
Nitab4.5_0000564g0140.1	XM_016610098.1	regulation of auxin activity	transport	ABCB		NtABCB19T		3.35211	2.62151	3.82157	1.87919	1.15754	3.74054	1.94258	1.17568	2.76843	3.45702	4.03003	3.68928	3.54115	3.75902	4.17588	4.52797	5.12332	8.78981	5.29488	3.88407	7.58094	6.02132	1.37722	1.3253	1.41701	1.88504	1.61656	1.92668	.	3.10054	1.40413	3.91569	3.99209	7.46402	4.76742	1.37317	1.80943	2.16e-24	2.48395e-23	-1.19293	2	9.82232e-05
Nitab4.5_0006589g0010.1	XM_016637080.1							1.41939	1.39934	1.53745	1.04615	0.755456	0.908006	0.5923	0.667304	1.45219	5.46869	12.326	2.87046	11.1642	2.47421	11.4573	2.99971	1.76112	2.37726	2.31159	1.49996	2.05077	1.86373	0	0	0	0	0	0	.	1.82534	0.822972	11.6492	2.78146	2.09725	1.85756	0	0	2.03371e-105	1.84117e-103	-5.57685	2	4.52263e-09
Nitab4.5_0000540g0090.1	XM_016629947.1	regulation of auxin activity	metabolism	IAA-AA hydrolysis		NtIAR3aT	reactivation	4.37667	3.13976	4.84329	1.78492	1.19	4.5704	2.10301	4.59942	4.7141	4.91206	3.3721	4.56438	4.04096	4.88561	3.45756	3.9827	5.47291	3.10903	7.25871	5.54932	4.36706	3.21501	5.95007	7.91517	7.66506	6.02687	7.70001	7.22618	.	4.09418	2.52478	3.62354	4.47756	3.5637	6.09365	7.17677	6.98435	0.122685	0.170124	0.242418	-	0.482587
Nitab4.5_0001476g0010.1	XM_016597098.1							26.0529	21.529	33.5499	33.3759	19.6555	26.1092	24.4299	32.7453	26.5676	28.1533	22.9083	29.8105	21.4021	28.2267	21.4381	27.6675	16.3646	9.87401	16.0257	15.657	9.81994	10.3895	68.8135	81.6314	79.4442	58.4527	62.3337	57.0274	.	26.6274	28.5922	21.9162	28.5682	10.0278	16.0158	76.6297	59.2712	3.65543e-05	9.22532e-05	0.438711	-	2.73241e-11
Nitab4.5_0002727g0010.1	XM_016660390.1							0	0	0	0	0	0	0	0	0	0	0	0	0	0	0	0	0	0	0	0	0.197379	0	5.46651	1.10127	2.55684	2.57049	1.90765	2.77712	.	0	0	0	0	0.065793	0	3.04154	2.41842	2.16224e-16	1.52116e-15	2.85885	1	0.438695
Nitab4.5_0000092g0270.1	XM_016605081.1							2.76035	2.46162	3.85857	3.37351	3.13342	2.61464	2.76241	2.44476	2.59462	1.98233	1.14994	2.64469	1.42541	1.9883	1.80439	1.95132	6.05981	5.16402	5.56551	5.02124	5.57269	4.94415	1.77781	2.29026	2.79178	2.90368	2.50186	1.97014	.	2.71922	2.9839	1.45991	2.19477	5.22695	5.54885	2.28662	2.45856	0.00123483	0.0025074	-0.466016	-	4.30276e-13
Nitab4.5_0000327g0020.1	XM_016632388.1	regulation of auxin activity	biosynthesis	IAM		NtAMI1T	biosynthesis	6.16399	5.46042	6.58451	10.262	7.93826	6.24142	4.90457	10.1159	5.19104	6.84512	32.661	45.9417	35.5741	47.8575	31.3331	52.2108	21.2585	19.8679	24.4242	25.5083	22.6171	21.0549	20.1252	21.9887	20.9304	20.5541	20.5883	18.5654	.	5.91301	9.43873	33.1894	48.67	21.18	23.7303	21.0148	19.9026	3.06778e-16	2.13706e-15	0.868495	-	1.00011e-05
Nitab4.5_0000234g0250.1	XM_016596547.1	regulation of auxin activity	transport	ABCB		NtABCB21T2		0	0	0	0.251413	0	0.278885	0	0.267947	0	0	0	0	0	0.265045	0.158876	0.245082	0	0	0.414206	0.218985	0.887781	0	0	0	0	0	0	0	.	0.0398407	0.17312	0.0529587	0.170042	0.295927	0.211064	0	0	NA	NA	NA	0	NA
Nitab4.5_0000101g0260.1	XM_016579712.1							48.2499	50.3934	41.0347	50.7013	45.9371	46.1693	44.7802	54.036	65.9002	48.8318	48.1134	85.6636	45.3505	96.8683	45.2097	87.2511	106.194	100.503	97.4568	92.1269	100.899	105.616	60.6099	84.9036	67.2405	64.4533	69.4638	69.4538	.	49.3371	50.2248	46.2245	89.9277	102.339	98.5926	70.918	67.7903	0.599635	0.671967	-0.0529078	-	1.31108e-09
Nitab4.5_0000137g0150.1	XM_016630460.1							41.8014	30.5533	53.4197	29.9378	17.73	32.8413	23.5404	30.2871	75.2724	56.2929	41.2425	43.6544	43.5046	50.0553	51.2741	38.1288	32.4657	35.5159	35.0517	32.5203	35.758	32.9797	23.1735	33.3867	28.347	26.4837	29.0619	28.5706	.	44.8173	25.985	45.3404	43.9462	34.7512	33.3459	28.3024	28.0387	1.12346e-05	3.02845e-05	-0.477829	-	0.537767
Nitab4.5_0028615g0010.1	XM_016638195.1						SAUR-like	2.68233	2.80209	6.85994	5.08629	5.53035	3.28383	12.132	4.34893	0.923065	2.21462	4.36475	0	4.41364	0	5.08853	4.15337	0	4.81317	3.90059	1.89701	3.47128	0.950833	21.7119	18.612	17.7422	23.925	40.0415	28.5949	.	4.41398	4.98853	4.62231	1.38446	3.07843	1.93253	19.3553	30.8538	0.025142	0.0405942	1.19429	1	0.369679
Nitab4.5_0007284g0060.1	XM_016586034.1						SAUR-like	1.679	0	0	1.1998	0	0	0	0	0	0	0	0	0	0	1.49001	0	0	2.32337	0	3.66975	0	0	0	0	0	0	0	0	.	0.239857	0.399933	0.49667	0	0.774456	1.22325	0	0	NA	NA	NA	0	NA
Nitab4.5_0001172g0110.1	XM_016592277.1							2.72759	2.02159	3.02583	15.4465	24.9679	3.24639	2.96717	10.9361	2.67583	3.49252	8.55719	10.5087	8.60085	14.1031	7.79368	14.6081	9.88983	12.9473	10.2731	12.1384	10.065	12.3896	9.07177	7.9173	7.97217	12.2874	8.67096	9.26781	.	2.87956	17.1168	8.31724	13.0733	11.8006	10.7671	8.32041	10.0754	1.5661e-05	4.14797e-05	0.623766	-	0.11489
Nitab4.5_0009520g0030.1	XM_016610146.1							6.87922	6.92488	9.08287	4.60875	3.9588	7.28565	6.09639	7.59537	11.5148	13.069	7.05701	3.96098	5.67904	3.75323	7.98082	3.82642	7.62198	8.79498	9.42779	9.70187	12.1754	8.51389	0	0	0	0	0	0	.	8.69327	5.38764	6.90562	3.84688	9.82807	8.91721	0	0	0	0	-6.93483	2	0.122311
Nitab4.5_0002763g0010.1	XM_016591999.1							279.776	283.899	272.469	325.775	253.467	276.084	275.541	295.839	268.059	274.258	365.176	436.586	370.784	478.196	389.719	437.366	413.216	415.201	396.545	377.849	431.342	423.66	396.045	394.128	364.319	379.948	415.609	403.88	.	275.727	291.694	375.226	450.716	423.401	395.87	384.831	399.813	0.00112135	0.00229197	-0.30663	-	0.650574
Nitab4.5_0003462g0010.1	XM_016637678.1							8.7493	7.581	13.4603	8.7274	2.6425	7.45421	5.63073	7.53293	11.9635	9.38968	17.1978	17.6838	12.6233	19.5072	16.2848	17.4457	18.3954	22.1065	19.4025	18.0281	17.9582	18.4345	10.0289	11.9753	9.69858	11.8555	12.1046	9.67399	.	9.17552	6.30094	15.3687	18.2123	19.4998	18.6087	10.5676	11.2114	0.477829	0.555402	-0.115859	-	0.280859
Nitab4.5_0000031g0380.1	XM_016634343.1	regulation of auxin activity	biosynthesis	IPyA		NtTAA1T	biosynthesis	0	0	0.149217	0.325008	0.43066	0	0	0.308777	0	0	0.494739	0.43611	0.812902	1.88827	0.100914	2.1818	1.31646	0.850573	1.05763	0.955503	0.143119	0.519572	2.63141	2.18079	3.15289	1.95676	1.37244	2.46234	.	0.0213167	0.354815	0.469518	1.50206	0.504421	1.10986	2.65503	1.93051	3.14828e-15	2.03447e-14	3.45486	1	0.940167
Nitab4.5_0000635g0170.1	XM_016622782.1							0.810135	0.526251	1.30714	0.826194	0.473636	0.63498	0.602263	0.515621	1.10134	0.808362	1.62196	0.91023	1.25649	0.891579	1.84387	1.65409	2.79069	4.08665	2.43602	3.10861	3.69245	2.97463	1.01373	0.895094	0.777947	1.1722	1.00262	0.847551	.	0.82721	0.60515	1.5741	1.15197	3.58458	2.77844	0.89559	1.00746	0.111403	0.156129	-0.334989	-	0.0101869
Nitab4.5_0005985g0020.1	XM_016649676.1							0.120356	0.839833	0.310755	1.88117	1.23995	0.686569	0.213888	1.8442	0.827537	0.390211	0.101362	0.086514	0.085807	0.211165	0.022384	0	0.77359	1.26945	1.74001	1.20139	1.44426	1.50053	1.4931	1.10718	1.16752	0.860482	1.43743	1.66433	.	0.484164	1.65511	0.069851	0.0992263	1.40475	1.23833	1.25593	1.32075	0.0960076	0.136655	0.684247	-	1.13848e-08
Nitab4.5_0003579g0010.1	XM_016607873.1							4.04085	4.23227	4.99376	22.6395	17.9292	4.44168	3.70303	13.6403	5.32822	3.12116	7.15196	11.2108	2.67661	6.82336	3.73148	12.9567	11.2198	8.2746	8.90063	10.3279	10.3278	7.66013	9.70024	9.56612	15.3531	10.5904	8.50424	7.88876	.	4.26585	18.0697	4.52002	10.3303	8.75418	10.1494	11.5398	8.99447	0.000726955	0.00152999	0.684454	-	0.0125794
Nitab4.5_0001578g0010.1	XM_016595359.1							0.05072	0	0	0	0	0	0	0.210597	0	0.289402	0.589305	0.773493	0.424008	0.93872	0.401265	0.571988	0.871583	0.199715	0.386152	0.098203	0	0.629039	0	0	0	0	0	0	.	0.0485889	0.070199	0.471526	0.7614	0.276251	0.451979	0	0	0.412691	0.489839	-0.399176	0	0.0923117
Nitab4.5_0000426g0020.1	XM_016577628.1							43.3976	37.5356	44.1603	46.2791	44.2068	40.6028	35.2017	58.6128	35.065	46.2007	186.028	217.358	204.113	233.797	171.482	217.491	133.669	115.293	132.529	140.39	110.997	121.393	96.2631	91.2053	92.11	93.5746	80.7908	73.4223	.	40.3091	49.6995	187.207	222.882	115.895	135.529	93.1928	82.5959	1.8557e-11	8.96427e-11	0.654134	-	1.98023e-06
Nitab4.5_0003432g0050.1	XM_016644512.1							15.134	16.7499	13.0447	11.367	16.5151	15.3062	15.646	18.2877	12.0536	10.2288	22.1183	21.6326	19.0097	30.3291	19.1568	23.7362	25.2333	16.2837	24.8409	33.4607	19.2731	29.99	34.2314	33.1747	33.4743	31.5064	32.1313	31.0344	.	14.0233	15.3899	20.0949	25.2326	21.8489	27.845	33.6268	31.5574	0.0496358	0.0754161	0.352538	-	0.878377
Nitab4.5_0006318g0060.1	XM_016650517.1							0.096591	0	0	0.089547	0	0	0.063019	0	0.296719	0.081384	0.659299	1.2956	1.2046	0.318227	0.463173	0.527184	0.433311	0.256211	0.08716	0.253857	0.079869	0.492244	0	0	0	0.49695	0	0	.	0.0768161	0.029849	0.775692	0.713669	0.276108	0.258109	0	0.16565	0.131721	0.181118	-0.823379	0	0.0921391
Nitab4.5_0013564g0010.1	XR_001655050.1							0.088256	0	0	0	0	0	0	0	0	0	0	0.272856	0.107704	0.241166	0.355507	0.187463	0.096707	0.333627	0.241603	0.248451	0.145839	0.320914	0	0	0	0	0	0	.	0.012608	0	0.154404	0.233828	0.266793	0.195587	0	0	NA	NA	NA	0	NA
Nitab4.5_0000628g0160.1	XM_016648067.1							15.293	13.8972	18.1952	17.8362	18.1265	14.3979	14.2097	21.9289	18.005	17.5146	26.5601	33.5549	29.5635	40.857	28.1557	30.1476	36.5412	27.7306	37.3424	34.6898	32.6503	29.6762	31.6276	24.7959	28.2778	21.8214	23.7154	19.7014	.	15.9304	19.2972	28.0931	34.8531	30.0191	36.1912	28.2337	21.7461	0.00139107	0.00280402	0.335692	-	0.866186
Nitab4.5_0003256g0030.1	XM_016632418.1							33.8528	35.3918	46.1048	40.6861	31.6251	34.4358	25.9697	31.8789	48.4694	47.2876	34.4133	29.6852	28.0089	27.4187	35.678	31.9653	36.9058	39.8683	47.6158	44.8204	39.5663	35.2449	59.6077	58.7926	58.1171	54.8491	59.3624	52.5958	.	38.7874	34.73	32.7001	29.6897	38.2265	43.114	58.8391	55.6024	0.0516972	0.0782946	0.184098	-	0.461203
Nitab4.5_0008011g0040.1	XM_016618354.1							4.38601	2.54475	4.26848	1.99324	1.7989	4.59646	4.22618	3.59824	3.63465	4.48359	2.46571	3.39413	3.09424	5.28319	3.12242	4.80105	4.28782	4.61953	2.80728	4.15809	3.07064	3.91402	2.56036	2.78638	1.78452	3.4709	1.78545	1.25382	.	4.02002	2.46346	2.89412	4.49279	3.86807	3.75107	2.37708	2.17005	0.000355944	0.000783238	-0.742536	-	0.236299
Nitab4.5_0000147g0440.1	XM_016616636.1							3.48478	3.51865	6.72177	6.64263	3.0233	4.112	2.00421	6.89001	6.45285	6.67898	24.5421	29.0064	19.7508	28.692	22.4414	29.2707	13.3337	17.3709	17.6283	16.9357	17.7336	16.0985	10.8716	10.7922	11.4117	9.62932	10.0152	8.9074	.	4.71046	5.51865	22.2448	28.9897	17.0676	15.9659	11.0252	9.51731	7.2499e-05	0.000175988	0.652954	-	0.109938
Nitab4.5_0008432g0030.1	XM_016637080.1							0	0	0	0.139502	0.276801	0.171544	0	0.273227	0	0.021891	0.247937	0.770236	0.217195	0.802861	0.320813	0.77674	0.472658	0.213114	0.151543	0.144466	0.284171	0.29977	0	0	0	0	0	0	.	0.0276336	0.229843	0.261982	0.783279	0.265685	0.256222	0	0	0.206865	0.269567	-0.541124	0	0.96553
Nitab4.5_0000738g0010.1	XM_016609326.1							18.1866	17.315	16.9392	29.5067	29.4877	14.6921	20.1678	33.3834	16.8612	21.2342	31.4177	39.5714	36.6742	40.9516	27.1656	37.3725	37.8824	36.5795	38.7159	38.5754	36.3243	33.3987	31.4185	29.9221	30.3358	34.894	34.9726	29.1814	.	17.9137	30.7926	31.7525	39.2985	35.4342	38.3913	30.5588	33.016	0.0182724	0.0303619	0.249248	-	0.381334
Nitab4.5_0001755g0090.1	XM_016615043.1							18.8754	18.1975	21.0079	14.0645	11.7402	12.9387	12.6399	12.0779	27.3552	25.7443	8.69314	13.0272	10.3759	10.2983	9.11518	11.2711	0.123829	0.085118	0.189679	0.166818	0	0.106059	43.0129	40.8223	42.206	33.7871	36.9471	35.8568	.	19.537	12.6275	9.39475	11.5322	0.0637257	0.160109	42.0137	35.5303	0.19188	0.252347	0.381857	-	1.27773e-43
Nitab4.5_0001172g0090.1	XM_016653537.1							0	0	0	0.332014	0	0	0	0	0	0	1.85527	2.09428	1.20263	2.54704	1.79724	1.33517	0.549587	0.374366	0.447928	0.360708	0.234785	0.155885	0	0	0	0	0	0	.	0	0.110671	1.61838	1.99216	0.255012	0.452741	0	0	1	1	-1.06948e-15	0	0.000572627
Nitab4.5_0000235g0110.1	XM_016628544.1	regulation of auxin activity	transport	inner		PILS1	endomembrane	0	0	0	0	0.194157	0	0	0	0	0	0.271467	0.0519	0.469626	0.074164	0.490845	0.061388	0.847351	0.735366	0.354891	0.345577	1.00166	0.704579	0	0	0	0	0	0	.	0	0.064719	0.410646	0.062484	0.813867	0.51594	0	0	1	1	-1.10933e-16	0	0.151669
Nitab4.5_0000363g0120.1	XM_016621805.1	regulation of auxin activity	transport	ABCB		NtABCB21T		19.5628	18.5055	34.8208	100.716	64.6734	16.9354	13.5403	37.5369	37.6392	51.7581	131.779	94.1624	121.123	82.1401	124.666	107.551	110.419	223.843	94.8102	124.484	125.377	151.166	47.8815	51.9476	46.9334	52.163	51.1858	42.3134	.	27.5375	67.642	125.856	94.6178	166.795	109.904	48.9208	48.5541	0.109241	0.153368	0.320545	-	0.469026
Nitab4.5_0002790g0040.1	XM_016581224.1							10.537	14.207	13.3776	26.5195	8.33069	11.4353	9.27778	15.2328	23.0745	17.7368	0.150771	0	0	0	0	0	0	0.177708	0	0	0	0	14.3631	16.4238	10.5266	14.543	13.2591	14.6934	.	14.2352	16.6943	0.050257	0	0.059236	0	13.7711	14.1652	0.256828	0.325889	-0.404298	-	0.964717
Nitab4.5_0001985g0040.1	XR_001645999.1							0.224373	0.37775	0.513199	0	0	0.109806	0.279782	0.525249	0	0.111258	2.00479	2.21368	2.74058	4.40193	1.57621	1.69227	3.61301	3.91691	4.13618	2.84425	3.0798	3.73421	0	0	0	0.216469	0	0	.	0.230881	0.175083	2.10719	2.7693	3.57697	3.53115	0	0.0721563	0.0011692	0.00238281	-1.65957	0	0.358012
Nitab4.5_0000174g0130.1	XM_016587303.1	regulation of auxin activity	biosynthesis	IPyA		YUCCA	biosynthesis	0	0	0	0	0	0	0	0	0	0	0	0	0	0	0	0	0.262762	0.250947	0.168618	0	0.252753	0.229367	0	0	0	0.081216	0	0	.	0	0	0	0	0.244356	0.143793	0	0.027072	NA	NA	NA	0	NA
Nitab4.5_0000574g0280.1	XM_016610442.1							77.394	68.1474	85.9673	72.8332	55.9971	67.445	65.4149	70.4672	82.0572	94.3267	179.568	165.713	183.672	169.056	179.859	164.786	158.805	120.49	152.518	151.344	137.378	124.118	149.739	153.028	150.133	157.018	148.263	128.643	.	77.2504	66.4325	181.033	166.518	127.329	154.223	150.967	144.641	0.000526504	0.00113142	0.323693	-	0.000115229
Nitab4.5_0002973g0030.1	XM_016621031.1							0.428509	0.7107	1.16896	1.05334	0.926072	0.616305	0.274618	1.07564	0.926798	1.82034	0.040329	0	0.032749	0.026443	0.096967	0.14634	0.694871	1.28779	0.684008	0.971236	0.943979	0.679226	16.1689	16.3617	14.1963	15.8194	18.2145	15.7709	.	0.849462	1.01835	0.0566817	0.0575943	0.97033	0.783372	15.5756	16.6016	3.674e-14	2.19513e-13	2.78352	1	2.84401e-09
Nitab4.5_0003318g0040.1	XM_016651739.1							3.53283	3.31192	4.1482	4.2604	4.42851	3.31132	2.78927	5.41716	4.24923	3.16485	3.23313	3.53329	3.00754	4.26424	2.95929	3.83304	5.04609	4.507	5.79065	4.94686	4.43019	5.18581	6.54242	5.35724	6.37981	5.88902	6.00471	6.3052	.	3.50109	4.70202	3.06665	3.87685	4.70766	5.2612	6.09316	6.06631	0.0807149	0.116993	0.217233	-	0.0181399
Nitab4.5_0000050g0280.1	XM_016588781.1							12.0138	11.4766	9.71403	14.2974	9.66565	12.1966	11.3105	15.2735	11.2454	7.97969	26.2084	29.0219	33.6934	26.9931	37.1068	30.053	44.3689	35.2997	41.5732	36.9816	41.5847	51.5772	0	0	0	0	0	0	.	10.8481	13.0789	32.3362	28.6893	42.8205	40.9746	0	0	2.88877e-202	5.6921e-200	-5.24325	2	0.308759
Nitab4.5_0000233g0100.1	XM_016640113.1							0	0	0	0	0	0	0	0	0	0.104416	3.20433	0.643889	3.3395	1.40364	2.74004	1.18632	0.60241	0.298539	0	0.980584	0.599931	0.613431	5.79567	9.73647	7.72119	6.63266	8.14272	6.79276	.	0.0149166	0	3.09463	1.07795	0.503967	0.527665	7.75111	7.18938	2.13776e-32	3.67764e-31	4.61493	1	0.000179245
Nitab4.5_0007283g0060.1	XM_016617736.1							1.84622	2.74802	1.36678	1.58798	2.89147	2.2895	1.84997	3.91367	1.41763	2.57523	0.210853	0.435551	0.470248	1.65697	0.369459	0.459655	0	0.042771	0	0.093701	0	0.125081	0.101291	0.251421	0.158535	1.16115	0.629182	0.123792	.	2.01334	2.79771	0.350187	0.850726	0.0559507	0.0312337	0.170416	0.638041	9.52636e-10	3.94724e-09	-2.64365	2	0.000286827
Nitab4.5_0008892g0010.1	XM_016623704.1							0.225554	0.495908	0.522984	0.598582	0.769886	0.212406	0.068925	0.308986	0.575926	0.428459	1.46521	1.38756	0.903786	1.8113	1.73364	1.15182	0	0.084058	0.04764	0	0	0.070089	0.736548	1.36152	1.05162	1.64469	0.775528	0.735505	.	0.361452	0.559151	1.36754	1.45023	0.0513823	0.01588	1.0499	1.05191	0.0278356	0.0445324	0.945257	-	2.10884e-11
Nitab4.5_0007239g0020.1	XM_016605546.1	regulation of auxin activity	biosynthesis	IPyA		NtTAA2S	biosynthesis	0	0	0	0	0	0	0	0	0	0	2.05661	2.7246	1.86977	3.64055	1.51063	1.91076	0.127698	0.201706	0.397211	0.124344	0.239809	0.21081	0	0	0	0	0	0	.	0	0	1.81234	2.75864	0.217442	0.216418	0	0	1	1	-1.31707e-15	0	7.99287e-07
Nitab4.5_0006095g0010.1	XM_016597221.1							3.51964	3.77689	4.84354	5.66164	3.35118	4.47913	3.5267	9.17646	5.0222	4.89857	14.3907	15.7469	16.0089	21.4479	12.7915	16.7492	15.9581	16.2149	17.4115	19.5513	14.333	12.0344	6.12273	10.1503	9.18772	7.58533	8.4944	7.78778	.	4.29524	6.06309	14.397	17.9813	14.1941	17.6403	8.48693	7.95584	0.0636726	0.0945353	0.23992	-	0.476309
Nitab4.5_0001840g0050.1	XM_016652774.1							0	0	0.135515	0.055386	0.214544	0	0	0.123002	0.054214	0	0	0.050808	0.130049	0	0	0	0.09885	0.104486	0.213637	0.053543	0.335589	0.19294	0	0	0	0	0	0	.	0.0271041	0.130977	0.0433497	0.016936	0.211005	0.12201	0	0	NA	NA	NA	0	NA
Nitab4.5_0000803g0010.1	XM_016659385.1							0.387852	0.60398	0.522581	1.24979	0.160289	0.756655	0.365508	0.863546	0.893846	0.50333	2.357	5.28933	2.86201	3.50968	4.7086	4.44555	0.673567	0.636521	0.695087	0.920379	1.47171	0.414516	5.30676	4.44988	6.06811	5.99244	4.72565	5.58929	.	0.57625	0.757874	3.3092	4.41485	0.840917	0.763011	5.27492	5.43579	1.83954e-10	8.13456e-10	1.84236	1	1.43777e-05
Nitab4.5_0006945g0020.1	XM_016660053.1							0	0.030952	0	0	0	0	0	0.059003	0	0	0.06845	0	0	0	0	0	0.412115	0.104722	0	0.1471	0.181053	0.345322	0	0	0	0	0	0	.	0.00442171	0.0196677	0.0228167	0	0.210366	0.186405	0	0	NA	NA	NA	0	NA
Nitab4.5_0003942g0040.1	XM_016606298.1							6.81604	7.79144	10.6619	10.8787	8.16058	8.11808	5.08317	8.11681	12.9281	12.7663	8.42519	10.7164	10.4867	10.6843	8.0494	11.1437	10.7999	12.0616	15.1691	14.0011	12.7001	13.0233	14.9489	13.1203	16.3259	11.9679	13.7379	12.7803	.	9.16644	9.05202	8.98708	10.8481	12.595	13.3234	14.7984	12.8287	0.0380557	0.0592281	0.228287	-	0.142867
Nitab4.5_0000663g0220.1	XM_016621326.1						ARF family	6.92287	7.75963	8.60706	8.42357	8.15818	8.26815	6.94751	10.2584	7.98437	8.06886	7.09614	9.18501	7.37751	10.0983	7.95138	9.36103	8.93492	9.47484	9.00031	8.44005	7.57785	7.85942	6.95506	8.60282	6.78538	9.37997	8.63954	8.73639	.	7.79406	8.94671	7.47501	9.54812	8.30403	8.79176	7.44775	8.91863	6.04605e-06	1.68031e-05	-0.448976	-	0.686872
Nitab4.5_0001871g0030.1	XM_016645977.1							0	0	0	0	0	0	0	0	0	0	0.14581	0.281297	0.438321	0.329324	0.083487	0.147026	0.189166	0.176004	0.059627	0	0.059758	0.391251	0	0	0	0	0	0	.	0	0	0.222539	0.252549	0.209004	0.082931	0	0	NA	NA	NA	0	NA
Nitab4.5_0001048g0010.1	XM_016621552.1							222.889	238.725	266.042	168.975	106.692	234.364	199.267	160.641	342.897	325.307	74.8104	55.6208	84.6996	63.6773	82.6702	59.7722	63.9178	70.501	68.6403	65.2069	75.4199	74.492	266.371	273.119	258.778	259.528	273.999	237.444	.	261.356	145.436	80.7267	59.6901	73.471	65.9217	266.09	256.99	0.0186552	0.0309475	-0.233249	-	0.0593517
Nitab4.5_0011213g0010.1	XM_016605960.1							0.734548	2.2606	0	5.33606	22.5877	0	3.28991	7.83637	0	1.67973	29.9647	15.9444	8.23451	9.36049	3.41412	53.9404	3.14663	2.73463	1.60781	2.28396	4.83445	2.15588	0	0	0	0	0	0	.	1.13783	11.9201	13.8711	26.4151	3.24165	2.34614	0	0	0.0252937	0.0408083	-1.54223	2	0.155692
Nitab4.5_0008453g0010.1	XM_016649783.1						SAUR-like	0.24309	0.342286	0.159377	0.20957	3.45847	0.165479	0.2235	5.989	0	0.138714	2.24716	3.61692	1.54006	2.44504	0.943875	5.33559	2.52834	0.605748	1.62271	1.4591	1.14607	0.573403	2.89857	3.75249	2.16613	2.15467	1.95485	1.46319	.	0.181778	3.21901	1.57703	3.79918	0.775074	1.87005	2.93906	1.85757	3.06707e-05	7.82042e-05	1.97708	1	0.206761
Nitab4.5_0002300g0120.1	XM_016638017.1							2.44799	2.29219	3.35162	4.5934	2.21065	2.39602	1.87436	3.53112	3.68098	2.67219	2.1129	2.91272	2.21054	2.02946	2.52742	2.87804	1.87444	1.59038	1.49499	2.30897	1.40099	1.6576	5.68082	5.6507	5.09194	5.27784	4.95115	4.85462	.	2.67362	3.44506	2.28362	2.60674	1.54966	1.8928	5.47449	5.02787	0.025165	0.0406257	0.302016	-	0.00269192
Nitab4.5_0000203g0050.1	XM_016656574.1							0	0	0	0	0	0	0	0	0	0	0.123685	0	0	0	0	0	0.61674	0.41305	0.27219	0.136484	0.142893	0	0	0	0	0	0	0	.	0	0	0.0412283	0	0.185314	0.341805	0	0	NA	NA	NA	0	NA
Nitab4.5_0000486g0100.1	XM_016639724.1							19.3092	20.4714	21.697	21.0151	17.3905	20.7091	17.2752	21.3354	30.2741	28.5242	0	0.048158	0.15435	0	0	0	10.2415	8.38306	11.1959	11.1805	10.2944	9.50389	9.09117	11.843	13.1129	12.0544	11.9949	11.241	.	22.6086	19.9137	0.05145	0.0160527	9.39377	10.8727	11.349	11.7634	0.000277115	0.000618972	-0.94373	-	2.17267e-62
Nitab4.5_0001697g0110.1	XM_016653702.1							29.4866	30.5931	33.8284	29.5762	31.7428	28.2899	31.5317	32.2685	32.7324	36.9565	6.75301	6.94058	5.17117	6.27093	5.71353	6.51519	51.4292	46.0081	50.9849	51.7223	45.4072	43.7484	15.6103	14.4116	14.673	15.3053	15.6015	13.4462	.	31.9169	31.1958	5.87924	6.57557	45.0546	51.3788	14.8983	14.7843	1.52263e-26	1.97634e-25	-1.02474	2	8.21292e-65
Nitab4.5_0000982g0060.1	XM_016593289.1	regulation of auxin activity	transport	ABCB		NtABCB9aT		0.153104	0.16502	0.387317	0.318593	0.1435	0.19241	0.11118	0.47776	0.321907	0.200682	0.014096	0.025227	0.044393	0.021039	0.052215	0	0.070205	0.04482	0.117643	0.043445	0	0.090339	0.933838	1.36468	1.06764	1.19725	1.17684	0.912921	.	0.218803	0.313284	0.0369013	0.015422	0.045053	0.0770977	1.12205	1.09567	0.000255311	0.000573615	1.44278	1	0.654554
Nitab4.5_0010337g0020.1	XM_016608404.1							7.18078	9.21751	3.99323	7.088	12.568	6.40902	7.36826	11.7162	5.55632	4.88176	8.70825	7.15402	7.11901	12.3461	7.93976	9.39544	14.1077	13.1281	13.7434	11.3021	9.79005	9.36098	6.16071	4.20542	4.68856	3.44988	6.9029	7.75283	.	6.37241	10.4574	7.92234	9.63184	10.7597	13.0511	5.01823	6.0352	0.00773288	0.0137625	-0.627053	-	0.418707
Nitab4.5_0000363g0320.1	XM_016627179.1							0	0	0	0	0	0	0	0	0	0	0	0	0	0	0	0	0.991894	0.321898	0.154333	0.07959	0	0.211797	0	0	0	0	0	0.094274	.	0	0	0	0	0.177898	0.408606	0	0.0314247	NA	NA	NA	0	NA
Nitab4.5_0000035g0300.1	XM_016583543.1							0	0	0	0	0	0	0	0.08832	0.290599	0	0	0.260003	0	0	0.167679	0.082549	0.102055	0.141274	0.137691	0	0.216457	0.172073	0	0	0	0	0.416756	0	.	0.0415141	0.02944	0.055893	0.114184	0.176601	0.0799153	0	0.138919	NA	NA	NA	0	NA
Nitab4.5_0004439g0170.1	XM_016640267.1							5.34397	5.90644	8.90573	5.0895	3.69726	7.07685	8.31656	8.2251	4.82794	6.11775	66.2341	80.7867	73.0773	97.0265	65.8738	75.3373	38.9174	31.2037	47.9149	39.4898	35.9942	33.761	16.5636	21.0419	13.9229	15.3423	14.9071	16.5591	.	6.64218	5.67062	68.395	84.3835	33.653	42.1074	17.1762	15.6028	9.26629e-06	2.52221e-05	0.601591	-	7.38938e-06
Nitab4.5_0010152g0020.1	XM_016580895.1							3.26749	3.08406	4.04939	6.27508	6.5937	2.28964	2.43496	10.7723	4.55919	2.46384	12.4372	17.7203	9.44336	19.7079	10.4505	20.152	5.20921	5.51638	7.23263	7.78699	6.43343	4.83982	7.60847	6.38143	8.71443	7.13719	7.00262	8.35989	.	3.16408	7.88034	10.777	19.1934	5.59654	6.74294	7.56811	7.4999	1.47085e-06	4.38868e-06	0.615001	-	9.98303e-07
Nitab4.5_0002919g0020.1	XM_016650947.1							7.40337	7.07205	7.79517	3.80401	2.96761	6.09236	8.45934	2.73209	7.48857	7.16831	2.07549	1.47964	1.98826	1.3313	1.95361	1.55426	0.034607	0.022818	0.117545	0.144041	0.070398	0.024832	1.25392	1.3511	1.64626	1.28697	1.30144	1.65054	.	7.35417	3.1679	2.00579	1.45506	0.0393493	0.098731	1.41709	1.41298	2.48763e-17	1.86985e-16	-2.12486	2	2.7009e-38
Nitab4.5_0002321g0080.1	XM_016581168.1							5.04754	4.74283	4.61589	9.46546	14.0487	5.94924	5.57876	13.7596	3.5418	6.61554	11.7418	14.675	10.1504	13.7984	9.02275	11.13	7.15067	4.51662	6.29397	5.43129	7.39838	5.54095	12.42	11.5312	10.997	12.4867	9.91669	12.0418	.	5.15594	12.4246	10.305	13.2012	5.81865	6.29198	11.6494	11.4817	0.00369061	0.00694132	0.487566	-	0.00167272
Nitab4.5_0005418g0060.1	XM_016587142.1							16.9963	17.1586	15.4952	12.8005	11.3603	20.081	17.534	12.2987	19.2379	17.2292	14.6405	11.5969	16.3909	12.7305	16.5784	16.3929	0.084838	0	0	0	0.110841	0	23.6736	22.8522	24.7806	20.8825	22.9033	24.1528	.	17.676	12.1532	15.87	13.5734	0.036947	0.0282793	23.7688	22.6462	0.833288	0.88174	-0.0575424	-	1.52051e-73
Nitab4.5_0004887g0040.1	XM_016638660.1						AUX/IAA family	0.151784	0.320467	0	0	0	0.162268	0	0	0.496735	0	228.44	188.245	233.477	240.524	213.222	199.714	0	0.141753	0	0	0	0.357415	0	0	0	0	0	0	.	0.161608	0	225.046	209.494	0.166389	0	0	0	0.0154535	0.0260386	-0.981284	0	5.81452e-49
Nitab4.5_0009863g0010.1	XM_016608799.1						SAUR-like	0	0	0	0.365398	0	0	0	0	0	0	0.371054	0.402807	0.961495	0.566481	1.21097	0.309401	0.21941	0	0.276867	0.545937	0.143119	0.352648	0	0	0	0	0	0	.	0	0.121799	0.847841	0.42623	0.165256	0.347405	0	0	NA	NA	NA	0	NA
Nitab4.5_0002450g0040.1	XM_016590563.1							7.889	9.15384	8.18892	8.37429	10.5325	8.46067	9.6104	8.05558	8.64506	8.36108	15.7576	17.6513	13.7658	16.995	16.882	19.0652	0	0	0.054209	0.080197	0	0.107251	6.18876	6.23639	6.49516	7.09631	6.62597	6.98083	.	8.61557	8.98746	15.4684	17.9038	0.0357503	0.044802	6.30677	6.90104	0.0481675	0.0733851	-0.713513	-	3.05995e-50
Nitab4.5_0000359g0210.1	XM_016658320.1							5.45257	6.43268	8.18006	14.0721	13.8189	6.6339	5.00068	9.71238	8.28623	8.96608	2.92205	2.6124	2.35303	2.99257	3.00086	3.76407	4.30579	5.31895	5.06437	6.42995	4.72624	4.40558	7.40724	7.3874	7.27426	7.59581	8.39357	7.42173	.	6.99317	12.5345	2.75865	3.12301	4.81693	5.2667	7.3563	7.8037	0.00229452	0.00447102	-0.338394	-	0.000155346
Nitab4.5_0000003g0900.1	XM_016606879.1							11.4365	8.65602	11.0439	1.74867	2.47175	11.5086	8.05443	4.99908	7.96966	11.6519	0	0	0	0.1286	0	0	0	0	0	0	0.107186	0	6.7916	7.41034	8.36177	4.78517	6.45771	4.90334	.	10.0459	3.07317	0	0.0428667	0.0357287	0	7.52123	5.38207	0.0789237	0.114639	-0.553637	-	0.166527
Nitab4.5_0000733g0160.1	XM_016657980.1							2.53839	2.47881	2.22364	1.09054	2.10075	1.9945	2.60335	2.30758	3.01287	2.87599	11.5799	13.5579	9.69133	12.6065	11.6695	13.2312	8.57957	10.4586	7.73157	7.5404	11.5446	9.83013	2.13024	2.64779	2.48708	3.06766	3.39282	2.69179	.	2.53251	1.83296	10.9803	13.1319	10.6111	7.95051	2.42171	3.05076	2.69446e-06	7.80046e-06	-0.549176	-	0.0808605
Nitab4.5_0005474g0010.1	XM_016630356.1	regulation of auxin activity	metabolism	AA conjugation		NtGH3.9T	inactivation	0	0	0	0	0	0	0	0	0	0	0.433676	0.219804	0.343558	0.193119	0.361362	0.236352	0.048434	0.07821	0	0.249235	0.211808	0.190399	0	0	0	0	0	0	.	0	0	0.379532	0.216425	0.160139	0.099223	0	0	1	1	-1.00364e-15	0	0.03663
Nitab4.5_0000893g0030.1	XM_016627019.1	cell cycle regulation	E2F		E2Fb		Transcriptional activator; controls G1/S progression, DNA replication, and endoreplication	5.20299	5.34454	7.26498	4.38989	3.42698	5.09202	5.24572	6.59825	6.47983	7.32531	15.3244	17.2579	13.7713	17.2237	12.33	16.8774	14.7525	14.7651	15.0328	11.2824	14.0754	11.5415	8.26935	7.60863	8.02428	8.92728	9.57024	9.99536	.	5.99363	4.80504	13.8086	17.1197	13.4607	13.6892	7.96742	9.49763	0.57355	0.64719	0.0674925	-	0.420356
Nitab4.5_0001463g0060.1	XM_016597545.1							2.15499	3.14479	2.90557	5.08659	3.34966	4.17704	2.99747	6.59258	4.20244	4.73557	4.44257	8.41374	5.29625	7.78579	7.09372	8.69422	13.9437	15.8577	11.8911	13.7674	17.2686	13.3319	1.55041	2.90597	1.9565	3.37776	3.47774	3.43887	.	3.47398	5.00961	5.61085	8.29792	15.4861	13.2007	2.13763	3.43145	0.000203022	0.000462764	-0.696383	-	1.05637e-06
Nitab4.5_0002129g0110.1	XM_016636237.1							5.41383	4.76989	8.34879	11.7445	8.49687	4.92258	3.5907	8.92775	7.07469	8.01478	9.03577	7.70421	9.39011	7.81413	9.43922	7.29349	8.42076	10.0146	10.2266	8.9669	10.5823	8.61641	8.84636	10.1957	10.7113	11.1095	11.3518	10.5266	.	6.01932	9.72303	9.28837	7.60394	9.73777	9.20477	9.91778	10.996	0.0122551	0.0210072	0.246819	-	0.999452
Nitab4.5_0009114g0010.1	XM_016608314.1						AUX/IAA family	8.09889	5.92582	8.4158	1.45861	1.18548	8.23779	3.34424	6.83351	14.9377	11.2472	102.159	77.9127	115.063	89.1494	74.3061	67.8295	0	0	0	0	0.465441	0	0	0	0	0.49836	0.60197	0	.	8.60107	3.1592	97.176	78.2972	0.155147	0	0	0.366777	6.77542e-34	1.23634e-32	-4.22001	2	6.3136e-47
Nitab4.5_0001289g0050.1	XM_016622132.1							3.12059	1.1999	1.77659	9.61712	5.98938	1.82121	1.32592	9.87359	3.19949	4.48287	18.2937	37.04	20.3383	32.9722	18.1642	30.8321	9.66204	7.40052	9.40511	10.1817	8.34863	9.9548	9.07087	10.1764	9.17858	10.9161	11.5534	11.2703	.	2.41808	8.49336	18.932	33.6147	8.56798	9.74962	9.4753	11.2466	9.81473e-19	8.09767e-18	1.30687	1	5.02708e-07
Nitab4.5_0001339g0050.1	XM_016583793.1							0.894437	0.386418	5.98623	7.07883	1.29812	0.566789	0.065245	2.61343	6.33232	7.58526	28.0073	26.723	24.5104	24.6087	25.8944	28.0813	10.864	19.5847	17.5175	10.567	11.759	11.0524	4.90232	6.73921	5.50854	6.0207	6.06579	4.95463	.	3.11667	3.66346	26.1374	26.471	14.132	12.9828	5.71669	5.68037	0.0811092	0.117503	1.05935	-	0.307081
Nitab4.5_0000207g0380.1	XM_016619117.1	regulation of auxin activity	metabolism	AA conjugation		NtGH3.6xT	inactivation	0.03273	0	0.070003	0.029528	0.032195	0.106428	0.042648	0.059583	0.026052	0.051997	0.072916	0.031803	0.014247	0.013921	0.027592	0.03135	0	0	0.030479	0.012178	0.03166	0.070838	0.576743	0.484547	0.496178	0.643333	0.496224	0.762299	.	0.0471226	0.0404353	0.0382517	0.0256913	0.034166	0.014219	0.519156	0.633952	2.97118e-05	7.58831e-05	2.19632	1	0.569326
Nitab4.5_0003018g0070.1	XM_016647877.1							10.1004	11.0388	15.8982	7.71443	3.44413	11.0666	10.0047	9.90816	15.9988	19.0665	4.28511	2.48289	2.92961	2.96088	5.29084	2.50338	2.73362	3.29905	3.19105	2.46691	3.58314	3.02549	18.4038	19.3868	17.4324	16.3779	17.2151	16.133	.	13.3106	7.02224	4.16852	2.64905	3.30256	2.7972	18.4077	16.5753	0.576943	0.650283	-0.0798197	-	0.0487306
Nitab4.5_0006644g0020.1	XM_016607155.1							5.42506	5.51677	4.76246	8.91095	10.4781	5.0467	4.87751	9.83103	4.94186	7.51574	7.10551	11.0365	7.04597	12.592	7.29656	10.0392	10.8144	6.735	9.99547	12.1433	7.55025	8.25601	6.86642	7.63718	7.63922	8.00317	7.42864	6.95764	.	5.44087	9.74004	7.14935	11.2226	7.51375	10.9844	7.38094	7.46315	0.73312	0.792942	-0.0386965	-	0.728537
Nitab4.5_0003930g0020.1	XM_016587292.1							6.2262	7.64411	6.88341	3.41664	2.01366	7.2014	6.23368	1.25313	7.88682	7.64345	3.8211	2.11907	4.18026	2.23666	4.15475	1.38964	1.85109	5.03041	1.88483	2.21354	3.68806	3.96738	9.31369	11.1272	11.3077	20.1341	16.6883	14.717	.	7.10273	2.22781	4.05204	1.91512	4.22862	1.98316	10.5829	17.1798	0.484199	0.561401	0.110414	-	0.452863
Nitab4.5_0003781g0050.1	XM_016651991.1	regulation of auxin activity	metabolism	IAA-AA hydrolysis		NtIAR3aS	reactivation	4.30089	4.77355	5.30959	3.22352	2.22572	4.48877	4.15222	4.76277	4.53505	4.55288	7.20101	8.4421	8.47856	6.89579	7.07764	9.21991	0.069531	0	0.043902	0	0.041337	0.055229	8.00032	7.65498	6.19195	6.2159	6.76923	8.17388	.	4.58756	3.404	7.58574	8.18593	0.0321887	0.037811	7.28242	7.053	0.880117	0.922241	0.0394192	-	2.52549e-63
Nitab4.5_0001358g0020.1	XM_016604322.1							2.22863	0.853639	3.65876	8.07913	4.96222	3.01409	2.03084	9.52932	2.76596	6.53275	23.0948	30.1282	21.8966	32.9565	16.1748	35.5137	11.5797	12.6456	17.3321	10.9945	9.3859	11.3636	7.30439	4.01416	4.96479	3.77359	5.07905	4.54114	.	3.01209	7.52356	20.3887	32.8661	11.1317	13.3021	5.42778	4.46459	0.11038	0.154842	0.348961	-	0.00984845
Nitab4.5_0002071g0010.1	XM_016580047.1						ARF family	0.492451	0.630747	0.609579	2.15026	1.22478	0.698848	0.357645	1.49662	0.820687	0.411357	6.86856	9.64224	6.42036	11.5826	8.3055	8.74627	1.69823	1.75	1.71094	1.29605	2.02618	1.49979	1.78107	1.91158	2.27691	2.20783	2.09497	2.46574	.	0.574473	1.62389	7.19814	9.99038	1.75866	1.56841	1.98985	2.25618	2.48234e-08	9.0081e-08	0.875632	-	2.85113e-14
Nitab4.5_0004416g0070.1	XM_016612788.1							8.54866	6.84105	9.32838	3.3947	2.54683	4.93531	5.18203	5.11307	10.3276	12.338	8.27461	6.89551	6.56923	9.06272	7.50566	6.59035	5.60516	5.91666	9.04608	5.77453	6.29587	5.56439	8.15509	7.47582	8.44055	8.19832	7.85071	5.55449	.	8.21443	3.68486	7.44983	7.5162	5.92564	6.80859	8.02382	7.20117	0.0164508	0.0275715	-0.37901	-	0.318291
Nitab4.5_0000487g0070.1	XM_016621322.1							52.7963	45.2375	86.6213	129.359	46.647	44.5841	34.5631	75.0994	61.5764	70.4753	77.8924	85.6464	69.7539	77.4954	97.3764	82.4759	60.219	75.8513	75.8754	64.5302	78.5667	74.6198	124.911	116.708	126.527	131.597	144.038	95.3348	.	56.5506	83.7017	81.6742	81.8726	76.3459	66.8748	122.715	123.657	0.000978129	0.00201751	0.395788	-	0.593562
Nitab4.5_0000494g0070.1	XM_016586455.1							67.0248	93.9565	77.1774	34.2403	34.5835	92.2405	90.1776	45.2583	51.1382	60.9414	32.3225	22.7998	34.9394	18.5559	44.1983	18.7811	28.0596	38.2377	32.308	44.374	33.6599	40.9411	42.2791	40.3361	47.042	34.1922	34.9613	32.6035	.	76.0938	38.0273	37.1534	20.0456	37.6129	34.9139	43.219	33.919	1.97198e-05	5.15513e-05	-0.547673	-	0.358538
Nitab4.5_0005080g0010.1	XM_016622630.1							30.7641	25.5295	49.6639	52.1398	24.3127	25.1772	16.4081	45.0408	46.7938	45.4062	15.1982	18.951	12.0604	19.1615	15.4061	21.3132	14.7723	16.3447	14.8898	17.5952	13.8835	17.0507	44.1776	47.3419	47.5797	46.3283	43.9915	38.127	.	34.2489	40.4978	14.2215	19.8085	15.7596	15.7524	46.3664	42.8156	0.490922	0.567961	0.105123	-	0.616115
Nitab4.5_0000823g0020.1	XM_016610868.1						AUX/IAA family	0	0.36098	0.084847	0.092475	0	0	0.058923	0.187864	0	0	1.58228	0.96924	1.48486	0.548423	2.37518	1.65823	5.36489	3.23058	6.7112	4.68705	4.88631	5.28493	0	0	0	0	0	0	.	0.0721071	0.0934463	1.81411	1.05863	4.46727	5.58771	0	0	0.111061	0.155705	-0.773715	0	0.131925
Nitab4.5_0002739g0010.1	XM_016642685.1							10.4455	10.8785	16.7953	9.70204	4.31379	10.1596	8.25452	8.46244	25.0673	22.6666	60.5902	61.7212	70.5653	66.5824	61.7972	66.2574	43.1508	35.7202	43.8587	46.1357	42.5345	43.9821	19.0294	23.3713	20.4201	22.7373	23.0394	17.963	.	14.8953	7.49276	64.3176	64.8537	40.7456	44.3817	20.9403	21.2466	0.0652792	0.0967338	0.192189	-	5.81653e-06
Nitab4.5_0002104g0010.1	XR_001652068.1						ARF family	1.83071	0.678437	4.24429	2.67476	0.305406	2.23378	0.527141	3.62072	4.91169	2.76753	1.85843	2.00866	1.58399	3.28247	1.41124	2.41225	0.830326	1.36627	0.731736	0.282714	1.24103	0.516778	1.34249	2.49709	1.50583	3.1854	2.73101	2.45775	.	2.45623	2.20029	1.61789	2.56779	1.04136	0.614925	1.7818	2.79139	0.23187	0.29814	-0.52403	-	0.278711
Nitab4.5_0008014g0010.1	XM_016651015.1							0.459091	0.446573	0.866519	1.32794	1.88851	1.05181	0.473035	2.66098	0.801031	1.05254	26.5475	36.0081	24.8993	28.2702	19.0044	35.4427	19.552	23.3036	20.0816	26.7549	16.5011	20.3878	1.20906	2.18349	2.29335	1.07722	2.70019	0.660383	.	0.735799	1.95914	23.4837	33.2403	20.0642	22.1295	1.8953	1.47927	0.00289799	0.00554892	0.655725	-	0.460672
Nitab4.5_0000032g0100.1	XM_016642585.1							20.3228	19.7086	27.7778	22.4167	16.5756	19.334	14.8656	24.5934	23.4504	25.3153	48.5267	44.1442	50.9081	47.3996	48.4745	47.3757	37.9782	37.0229	44.3738	40.3415	34.431	37	49.6683	48.3718	45.3701	41.1557	39.7129	37.0115	.	21.5392	21.1953	49.3031	46.3065	36.1513	40.8978	47.8034	39.2934	8.20063e-06	2.24675e-05	0.427316	-	0.00021818
Nitab4.5_0006842g0010.1	XM_016579433.1							0.909357	0.914147	2.14499	8.02563	3.2087	1.65974	1.65409	4.31462	1.2755	2.08079	1.29512	1.33588	1.92911	1.65497	1.59299	2.48949	2.08413	2.03609	2.1322	3.48142	3.25958	1.85311	3.28368	4.01483	3.19417	4.34324	4.22442	4.24607	.	1.5198	5.18298	1.60574	1.82678	2.38293	2.56592	3.49756	4.27124	0.0188099	0.0311798	0.467384	-	0.343991
Nitab4.5_0000115g0090.1	XM_016595508.1	regulation of auxin activity	metabolism	IAA-AA hydrolysis		NtILL3T	reactivation	15.9893	13.8899	18.3825	16.7116	17.815	14.334	18.4479	17.1244	12.7991	16.103	49.1979	55.9003	41.8597	54.2855	44.8658	47.3459	28.3005	25.895	33.0035	33.6608	30.7947	27.0991	36.2206	39.4491	38.5043	37.1893	39.2795	34.6554	.	15.7065	17.217	45.3078	52.5106	27.9296	31.6549	38.058	37.0414	2.95373e-05	7.54908e-05	0.506271	-	0.000241377
Nitab4.5_0007564g0060.1	XM_016633865.1							21.2749	22.8151	20.3967	21.8097	35.4423	22.2473	24.3945	33.9159	23.4821	18.268	18.0828	19.4123	17.6016	21.0347	20.2461	20.4492	20.629	22.6564	21.4538	19.8382	26.2582	24.4585	21.854	22.9748	21.9325	28.7218	29.0014	25.0016	.	21.8398	30.3893	18.6435	20.2987	24.4577	20.6403	22.2538	27.5749	0.0138392	0.0235121	-0.240715	-	0.0600883
Nitab4.5_0000032g0160.1	XM_016627750.1							0	0	0.06602	0.306596	0.728251	0.077919	0.259298	0.295849	0	0.056691	1.12763	2.26027	1.77431	1.74035	2.3833	2.14266	0.855092	0.425279	1.46726	1.30299	2.04677	1.56062	0	0	0	0	0	0.092317	.	0.065704	0.443565	1.76175	2.04776	1.34422	1.20845	0	0.0307723	0.0600087	0.0896575	-0.875634	0	0.392987
Nitab4.5_0007560g0010.1	XM_016625753.1							6.90357	12.1397	9.24199	6.66957	5.8691	6.28016	12.4753	4.8515	8.1791	14.0335	23.339	15.9004	20.6376	18.7481	18.0113	14.619	83.8786	68.6866	77.9767	59.3078	59.718	63.2877	5.52576	11.7446	6.50509	7.6482	2.7073	9.32835	.	9.89332	5.79672	20.6626	16.4225	63.8974	73.721	7.92516	6.56129	0.000245388	0.000552644	-0.899049	-	0.00132287
Nitab4.5_0007653g0010.1	XM_016607559.1							181.729	199.864	185.111	174.973	160.865	185.63	196.966	145.248	212.287	188.206	161.715	158.023	192.768	166.922	165.094	181.423	270.703	267.549	275.804	289.598	267.318	273.711	233.221	227.883	216.068	223.652	233.702	219.479	.	192.828	160.362	173.192	168.789	269.526	278.701	225.724	225.611	0.101968	0.144224	-0.17187	-	0.00602533
Nitab4.5_0010357g0030.1	XM_016624553.1							1.24061	0.890242	1.72411	0.567879	0.728222	1.64907	0.932361	1.61442	1.7285	0.959529	12.6384	11.9424	13.8677	13.6623	13.294	12.6398	8.93366	9.53534	8.49268	7.86513	9.89819	9.06259	2.2704	1.50063	2.16231	1.71517	2.98933	2.62296	.	1.30349	0.970175	13.2667	12.7482	9.49871	8.43049	1.97778	2.44249	0.630972	0.701103	0.0848991	-	0.0449822
Nitab4.5_0004899g0110.1	XM_016642315.1						AUX/IAA family	6.92723	5.97477	4.78781	2.67768	2.48951	4.22627	4.97049	3.93813	2.07213	3.8063	64.9865	108.313	75.2354	122.263	49.8499	82.553	1.86458	13.3135	1.20756	1.12727	3.46454	5.05342	16.8703	20.0096	17.6687	37.1535	38.102	41.7601	.	4.68072	3.03511	63.3573	104.376	7.27716	1.3998	18.1829	39.0052	4.9259e-07	1.55569e-06	1.37663	1	4.95783e-13
Nitab4.5_0002322g0070.1	XM_016651082.1							5.65121	5.16427	9.06836	11.5881	6.68934	5.14043	3.66907	8.20389	11.1201	8.18881	1.68845	2.78314	0.991686	2.17978	1.4036	3.53402	4.10121	4.56572	5.03324	4.40451	4.63504	4.49317	5.30803	5.38288	5.75387	4.62779	4.67247	4.18272	.	6.85747	8.82711	1.36125	2.83231	4.56464	4.51299	5.48159	4.49433	6.0777e-05	0.000148913	-0.543181	-	1.15231e-13
Nitab4.5_0012341g0020.1	XM_016618186.1	regulation of auxin activity	metabolism	oxidation		NtDAO1S	inactivation	43.6342	41.6286	61.4099	26.7863	14.3622	40.6338	34.5982	32.8803	57.1314	52.5136	17.3523	24.5519	16.6717	28.843	16.4108	21.6384	20.8216	34.9251	16.0194	16.489	22.0051	25.6538	54.7844	68.4022	66.3559	43.2257	42.0043	35.7845	.	47.3642	24.6763	16.8116	25.0111	27.528	17.7767	63.1808	40.3382	0.300643	0.373479	-0.115806	-	0.00197864
Nitab4.5_0014378g0010.1	XM_016585736.1							0	0	0.061816	0	0	0	0	0.067688	0	0	0.898601	2.24077	1.7959	1.96204	1.18434	1.30732	1.11192	0.668273	0.724902	0.548414	0.700612	1.28624	3.85981	4.42824	1.96794	2.20833	2.19189	1.81769	.	0.00883086	0.0225627	1.29295	1.83671	0.88504	0.795078	3.41866	2.07263	9.52648e-34	1.72759e-32	4.36457	1	0.389915
Nitab4.5_0000864g0140.1	XM_016658723.1							3.96901	3.57086	6.26902	3.96584	2.54871	4.88281	2.81689	5.45418	5.12366	2.90506	7.46812	8.26941	7.32383	6.52444	5.27951	6.81111	12.1722	11.7715	14.8511	11.3745	15.5622	11.9754	2.69457	2.44103	3.77228	3.41802	3.65662	3.05479	.	4.21962	3.98958	6.69049	7.20166	13.103	12.7993	2.96929	3.37648	0.00151999	0.00304608	-0.544635	-	0.00118216
Nitab4.5_0000611g0190.1	XM_016589674.1							7.02751	6.15146	14.148	16.8283	7.73844	7.57691	4.70942	14.0141	12.1432	14.4143	21.1902	21.4261	17.7115	21.4531	20.2818	23.5255	16.3573	18.7187	19.1078	20.8195	17.9194	17.5113	10.6151	12.6876	11.9761	12.9939	12.5305	9.93538	.	9.45299	12.8603	19.7278	22.1349	18.0498	18.7615	11.7596	11.8199	0.691474	0.755795	-0.0710626	-	0.535486
Nitab4.5_0000257g0150.1	XM_016583318.1	regulation of auxin activity	metabolism	IAA-AA hydrolysis		NtILL2T	reactivation	0	0.047713	0	0	0	0	0	0	0	0	0	0	0	0.112299	0	0	0	0.088656	0.171831	0.165659	0.273561	0.093456	0	0	0	0	0	0	.	0.00681614	0	0	0.037433	0.151891	0.112497	0	0	NA	NA	NA	0	NA
Nitab4.5_0003204g0010.1	XM_016598264.1	regulation of auxin activity	transport	efflux		NtPIN11Sb	efflux	2.36977	2.16687	2.89836	0.351116	0.28788	2.37971	1.77915	1.81461	2.47813	2.38311	9.3815	8.25289	9.0728	8.10074	9.08309	8.07417	0	0.091551	0.038796	0	0	0	0.562654	0.866888	1.16546	1.01646	1.07128	0.577659	.	2.35073	0.817868	9.17913	8.1426	0.030517	0.012932	0.865	0.888468	6.65894e-05	0.000162264	-1.36217	2	2.85485e-44
Nitab4.5_0000304g0070.1	XM_016657318.1						ARF family	4.22876	3.78185	4.19343	7.70365	7.54908	4.27515	3.62729	11.2573	5.82242	6.17902	0.890715	1.17555	0.660309	1.46503	0.719203	1.41724	7.11535	5.68242	5.42178	4.14189	5.09326	5.01585	3.49588	3.86951	3.81552	3.50296	2.57171	3.44412	.	4.58684	8.83667	0.756742	1.35261	5.26384	5.55967	3.72697	3.17293	2.8516e-05	7.3016e-05	-0.539033	-	1.17802e-35
Nitab4.5_0009106g0040.1	XM_016593824.1	regulation of auxin activity	metabolism	IAA-AA hydrolysis		NtIAR3bS	reactivation	13.4215	14.7764	13.5941	7.31716	6.8526	14.1507	11.9435	13.2595	14.3308	15.5705	47.5045	58.8818	51.8548	63.6504	43.8937	59.7594	76.4235	52.8785	77.4138	65.6718	54.7297	53.2461	17.2371	18.8778	17.7309	19.366	17.3186	16.967	.	13.9697	9.14309	47.751	60.7639	53.6181	73.1697	17.9486	17.8839	0.0360041	0.0563003	-0.208777	-	0.684825
Nitab4.5_0001623g0060.1	XM_016612019.1	regulation of auxin activity	metabolism	IAA-AA hydrolysis		NtILR1bT	reactivation	2.22537	1.95464	0.445381	0.338351	1.09054	0.997126	2.45053	0.594775	1.09105	1.76479	31.9238	33.3889	38.2614	32.915	32.3596	29.8982	34.9854	38.5621	35.8161	36.1922	48.4355	44.5681	1.54145	1.91816	2.45444	1.0162	0.459704	1.06294	.	1.56127	0.674556	34.1816	32.0674	43.8552	35.6646	1.97135	0.846282	0.81513	0.866241	-0.0801469	-	0.551955
Nitab4.5_0004340g0020.1	XM_016648199.1							32.9371	30.5427	34.0149	21.5945	19.0213	32.0227	29.2214	21.2862	38.6147	42.4089	60.1334	58.3892	72.2193	63.6026	69.4953	66.5098	60.144	58.053	66.5944	57.6737	63.9738	62.1838	46.3046	44.2707	42.833	42.123	45.876	40.1515	.	34.2518	20.634	67.2826	62.8338	61.4035	61.4707	44.4694	42.7168	0.97343	1	0.00312353	-	0.119364
Nitab4.5_0000999g0120.1	XM_016606813.1						ARF family	6.90796	5.63483	7.40975	7.2793	6.37563	5.88996	4.99519	9.77587	6.55188	6.33406	3.22954	3.42112	2.81638	4.37171	3.21925	3.32763	1.20832	1.69425	1.61714	1.41304	1.63069	1.42096	4.73042	5.31037	4.47847	5.1982	4.74888	6.67964	.	6.24623	7.81027	3.08839	3.70682	1.58197	1.41283	4.83975	5.54224	1.56355e-06	4.65079e-06	-0.589684	-	3.40856e-07
Nitab4.5_0016451g0010.1	XM_016614782.1							0.763464	0.345357	0.433545	1.71487	2.93918	0.102351	0.067894	4.55414	0.422782	1.21817	2.89859	2.3449	2.32066	2.16849	1.39555	3.36629	0.77959	1.21945	0.515887	1.11093	0.773164	1.4749	0.446066	0.661205	0.804051	0.953136	1.2929	0.220066	.	0.47908	3.0694	2.20493	2.62656	1.15584	0.802136	0.637107	0.822035	0.0776449	0.112984	0.717238	-	0.176909
Nitab4.5_0003482g0010.1	XM_016632291.1	regulation of auxin activity	transport	inner		NtPIN6S	endomembrane	0	0	0	0	0	0	0	0	0	0	0	0.0401	0	0	0	0	0	0.239553	0	0	0.211206	0	0	0	0	0	0	0	.	0	0	0	0.0133667	0.150253	0	0	0	NA	NA	NA	0	NA
Nitab4.5_0007329g0050.1	XM_016614236.1							1.24146	1.32916	2.78893	3.12763	2.60215	1.27134	0.789551	2.31976	1.89691	2.1853	1.35325	1.30519	1.13018	1.21969	1.40442	1.42957	1.20536	2.10715	2.22426	1.47974	2.04006	1.39076	3.42656	3.34736	2.90541	3.08314	3.22532	3.42037	.	1.64323	2.68318	1.29595	1.31815	1.84599	1.63645	3.22644	3.24294	0.0297742	0.0473383	0.323119	-	0.115119
Nitab4.5_0000291g0070.1	XM_016582769.1							3.57586	4.37276	7.17172	6.80208	4.05384	4.08203	2.45378	9.38206	6.55292	8.28224	8.13511	6.18548	4.98729	7.26837	6.41603	7.89075	6.62136	9.57902	8.36866	9.87468	9.65604	7.92912	6.48814	8.00151	7.33772	6.06456	5.56851	5.8821	.	5.21304	6.74599	6.51281	7.11486	9.05473	8.28823	7.27579	5.83839	0.376456	0.452744	0.139043	-	0.0798597
Nitab4.5_0014110g0010.1	XM_016634418.1							0	0	0	0	0	0	0	0	0	0	0	0.031381	0	0	0.044419	0	0.212607	0.102835	0.071	0.109506	0.107718	0.225487	0	0	0	0	0	0	.	0	0	0.0148063	0.0104603	0.145347	0.131038	0	0	NA	NA	NA	0	NA
Nitab4.5_0005124g0060.1	XM_016586012.1						SAUR-like	0	0	0	0.095736	0.091605	0	0	0.093649	0	0	0	0.262141	0	0	0	0	0.120973	0	0.078629	0	0.082324	0	1.27991	1.12413	1.48225	0.998018	0.400627	1.67755	.	0	0.0936633	0	0.0873803	0.0274413	0.066534	1.29543	1.0254	2.38318e-16	1.67032e-15	3.46735	1	0.523742
Nitab4.5_0002185g0060.1	XM_016592266.1							28.6146	30.2144	28.0721	25.3609	25.1552	31.4841	32.1453	33.3142	22.0096	24.8549	26.2384	26.7834	25.3255	31.8373	30.0867	26.6941	23.4608	25.3813	23.1805	22.427	26.5766	22.6461	35.6114	34.2647	35.9963	37.6546	43.9497	42.4725	.	28.1993	27.9434	27.2169	28.4382	24.868	23.0227	35.2908	41.3589	0.784275	0.838868	-0.0260986	-	0.187533
Nitab4.5_0006985g0010.1	XM_016626012.1						AUX/IAA family	0.927804	0.180007	0.20161	3.40155	1.09822	0.279067	0.241446	3.53576	0.110251	0.619809	11.2971	2.87168	12.909	4.15693	11.3421	4.08824	0.465121	0.565862	0.870759	0.709522	0.761663	1.14256	5.02617	5.6494	4.18765	6.21866	6.77345	6.87685	.	0.365713	2.67851	11.8494	3.70562	0.823362	0.681801	4.95441	6.62298	1.49284e-14	9.15738e-14	2.54959	1	6.3257e-12
Nitab4.5_0001924g0030.1	XM_016605980.1							12.5176	10.7233	18.1563	20.5201	9.49731	11.1239	6.45174	14.503	17.1535	19.7276	2.91669	3.45056	3.84621	4.03675	3.18329	2.96343	6.91705	7.96942	9.11512	9.15649	7.73585	6.38639	8.87344	9.31879	10.0849	8.54324	8.49159	6.73168	.	13.6934	14.8401	3.3154	3.48358	7.36389	8.39622	9.42572	7.92217	0.000260376	0.000583987	-0.59601	-	4.4978e-05
Nitab4.5_0000357g0410.1	XM_016580647.1							61.4199	59.6729	61.5321	51.4528	47.1767	55.986	50.337	53.8062	75.2704	78.9692	58.4836	76.236	66.904	87.9913	64.555	71.5031	52.4239	49.4393	51.2593	47.394	53.404	52.9484	81.1214	84.57	80.1864	89.1042	77.8691	73.7563	.	63.3125	50.8119	63.3142	78.5768	51.9306	50.3591	81.9593	80.2432	0.61597	0.687022	0.048433	-	0.0938469
Nitab4.5_0003674g0010.1	XM_016608563.1							4.19	3.118	5.91588	1.9043	2.58815	4.25416	1.84152	4.90409	6.8071	7.31409	3.95921	3.67552	2.82376	3.35546	5.47417	3.10993	2.05387	2.31422	2.22732	1.95735	2.94843	2.97459	10.7817	9.3238	11.5544	17.5006	19.5133	13.8759	.	4.77725	3.13218	4.08571	3.38031	2.74575	2.07952	10.5533	16.9633	0.00749437	0.0133639	0.466662	-	0.0291563
Nitab4.5_0000522g0170.1	XM_016588988.1							10.2301	9.71943	9.48545	10.1434	15.6397	9.61962	8.36755	19.6538	12.4823	11.4294	2.29518	3.39091	1.88911	3.829	2.9252	2.51852	5.55803	4.20075	5.2364	6.62184	4.21262	3.46668	25.1285	21.7215	21.9559	16.9563	15.8669	13.5919	.	10.1905	15.1457	2.36983	3.24614	3.96002	5.80542	22.9353	15.4717	5.36701e-06	1.50102e-05	0.543083	-	0.000951452
Nitab4.5_0004488g0010.1	XM_016589674.1							5.9434	5.62642	9.19566	9.28012	5.38996	5.8204	4.02992	9.3404	8.02801	9.21786	4.77716	6.134	4.10765	6.43334	5.04806	6.69535	7.87474	7.68779	8.07486	8.06999	7.29638	7.40001	8.92322	10.5595	8.85725	9.35211	9.79598	9.14003	.	6.83738	8.00349	4.64429	6.4209	7.46139	8.00653	9.44667	9.42938	0.921079	0.957172	0.0111378	-	0.00114046
Nitab4.5_0000651g0200.1	XM_016624179.1							0.170985	0.287422	0.358995	2.52021	1.34234	0.120732	0.07363	2.32375	0	0.413978	3.78043	6.36995	3.63114	2.47705	1.98338	12.2025	0.804167	1.85723	1.15163	1.85412	2.27613	1.40782	1.76187	1.61348	1.47861	0.829107	1.94186	0.841683	.	0.203677	2.0621	3.13165	7.01648	1.84706	1.26997	1.61799	1.20422	1.68435e-05	4.44184e-05	1.92627	1	0.238329
Nitab4.5_0001022g0010.1	XM_016624338.1							301.544	310.316	352.424	79.1258	51.3064	265.597	253.73	64.4988	342.811	344.393	2.65612	4.58199	2.16011	4.48922	1.88735	5.34677	7.87391	5.19727	6.69974	8.56363	2.20005	3.1887	227.559	238.709	248.137	182.882	193.153	184.529	.	310.116	64.977	2.23453	4.80599	3.52868	7.71243	238.135	186.854	9.00311e-05	0.000215721	-0.519103	-	0.011057
Nitab4.5_0005314g0030.1	XM_016650289.1							103.655	92.3368	109.29	131.453	136.333	96.7719	94.0639	124.119	128.429	128.281	209.023	308.943	218.169	315.087	186.469	308.902	74.4947	68.3699	80.9372	84.5662	78.5568	78.9159	309.598	302.609	303.921	250.767	264.264	235.408	.	107.547	130.635	204.554	310.977	75.2809	79.9994	305.376	250.146	8.6679e-23	9.11985e-22	0.924841	-	9.32427e-19
Nitab4.5_0000208g0130.1	XM_016608950.1							15.4371	13.6022	14.7613	7.11912	6.6845	12.8123	13.5398	8.69951	18.9046	19.5709	19.1463	16.6669	17.9228	14.7702	20.1009	12.4838	17.3299	15.8143	17.8743	20.9227	19.5187	15.8474	15.3395	13.3188	15.1728	14.296	13.8421	11.6102	.	15.5183	7.50105	19.0567	14.6403	17.0602	18.709	14.6104	13.2494	0.000860193	0.00179009	-0.386917	-	0.162344
Nitab4.5_0003482g0020.1	XM_016632291.1	regulation of auxin activity	transport	inner		NtPIN6S	endomembrane	0.21276	0	0	0.455738	0	0	0	0	0	0	0	0	0	0.26478	0	0.216927	0	0.397334	0	0.382766	0	0	0	0	0	0	0	0	.	0.0303943	0.151913	0	0.160569	0.132445	0.127589	0	0	NA	NA	NA	0	NA
Nitab4.5_0000250g0190.1	XM_016615681.1							37.2321	36.4995	42.5721	295.213	168.857	42.4611	40.0561	67.4944	48.5217	55.7002	8.95884	14.13	4.01876	11.2165	8.51034	11.9954	34.2016	22.4531	25.6436	27.205	21.82	23.761	83.1442	88.6526	82.9665	133.508	131.116	117.231	.	43.2918	177.188	7.16265	12.4473	22.678	29.0168	84.9211	127.285	0.633684	0.703616	0.104289	-	1.21571e-05
Nitab4.5_0004946g0030.1	XM_016649940.1							0.753888	0.373029	5.6853	2.59569	0.712754	0.729641	0.225114	2.54657	5.12085	4.77683	3.05203	2.99243	2.71757	3.37758	2.86081	3.16503	1.86928	3.90537	3.24971	2.07948	2.52859	2.76635	2.27138	2.67976	2.40529	2.7832	2.30722	2.13159	.	2.52352	1.95167	2.8768	3.17835	3.06677	2.39949	2.45215	2.40734	0.504073	0.580783	0.305464	-	0.972511
Nitab4.5_0005629g0010.1	XM_016610778.1	regulation of auxin activity	transport	efflux		NtPIN3bS	efflux	2.69904	3.03869	6.47111	3.28698	1.96087	2.65112	2.61515	4.80706	5.61985	5.36088	1.19039	1.93619	1.63357	1.78736	1.18268	1.56407	0	0.03319	0.070462	0.076367	0	0.042077	3.46665	4.24418	3.73556	3.51898	2.83821	4.06924	.	4.06512	3.35164	1.33555	1.76254	0.025089	0.048943	3.81546	3.47548	0.128392	0.177054	-0.452272	-	1.80815e-26
Nitab4.5_0000207g0410.1	XM_016615854.1							5.09261	4.74205	8.28254	17.7641	20.3843	9.29805	8.31271	15.517	1.80145	5.83226	383.364	239.754	156.478	214.931	128.252	401.345	80.2528	73.5145	57.4898	80.7104	84.2559	64.1954	11.1035	9.33185	12.0942	30.0123	13.8042	25.862	.	6.19452	17.8885	222.698	285.343	73.9886	72.8177	10.8432	23.2262	0.89011	0.930902	-0.0436612	-	0.00472476
Nitab4.5_0002381g0080.1	XM_016596244.1							0.083266	0	0.050846	3.52444	3.21204	0.115671	0.068172	0.583591	0	0.147573	1.96586	3.84137	1.15282	3.89705	0.673488	2.7228	1.27928	0.188992	0.429073	0.339799	0.408821	0.251148	0	0	0	0.143717	0.056593	0.121788	.	0.066504	2.44002	1.26406	3.48708	0.282987	0.682719	0	0.107366	0.00996301	0.017369	-1.20469	0	0.00727928
Nitab4.5_0000249g0240.1	XM_016635601.1							0.377278	0.266977	0.649677	1.52235	0.427111	0.267102	0.235122	0.607416	0.356863	0.551307	0.658069	0.436274	0.226702	0.492126	0.68206	0.648131	0.447509	0.699153	0.387334	0.787652	0.463416	0.681649	0.502569	0.844125	1.22035	1.26164	1.75053	0.927	.	0.386332	0.852294	0.522277	0.52551	0.614739	0.540832	0.855682	1.31306	0.306356	0.379583	0.260403	-	0.512025
Nitab4.5_0000047g0180.1	XM_016651378.1							6.37757	4.90985	6.05235	5.89884	4.91772	5.55375	4.61425	2.91431	6.95862	6.79327	38.2602	32.9105	44.7707	36.7761	44.1666	32.1416	9.33357	17.05	12.0283	12.1745	12.654	15.7145	12.1529	13.035	15.693	17.6229	15.7105	11.6575	.	5.89424	4.57696	42.3992	33.9427	15.1395	11.1788	13.627	14.997	1.29463e-07	4.35907e-07	0.773087	-	1.78846e-10
Nitab4.5_0001326g0040.1	XM_016625692.1							0	0	0	0.213755	0.188649	0	0	0	0	0.365253	0	0	0.210644	0.248209	0.266817	0.203307	1.15592	0.186751	0.472455	0.358718	0.189173	0.251775	0	0	0	0	0	0	.	0.052179	0.134135	0.159154	0.150505	0.209233	0.662364	0	0	NA	NA	NA	0	NA
Nitab4.5_0000343g0160.1	XM_016623421.1							6.0484	6.51465	7.92909	11.1262	14.0906	4.99871	3.41181	16.6961	8.61269	13.9217	7.23965	5.19211	5.94353	4.24834	7.32812	4.44304	15.9765	18.3041	20.6262	15.03	11.5986	10.4376	8.72228	6.06648	5.35504	6.35629	4.68991	5.80634	.	7.34815	13.971	6.8371	4.62783	13.4468	17.2109	6.7146	5.61751	0.162393	0.218011	-0.254825	-	0.00780007
Nitab4.5_0002552g0020.1	XM_016657015.1	regulation of auxin activity	biosynthesis	IPyA		NtTAA1S	biosynthesis	0	0	0	0	0	0	0	0	0	0	0	0.059534	0	0.08696	0.048678	0	0.209121	0.23545	0.137067	0.147113	0.065838	0.089449	0	0	0	0	0	0	.	0	0	0.016226	0.0488313	0.130246	0.164434	0	0	NA	NA	NA	0	NA
Nitab4.5_0001160g0030.1	XM_016646028.1	regulation of auxin activity	metabolism	methylation		NtIAMT1aT	inactivation	17.3568	17.175	23.8402	2.65172	0.353039	17.9504	16.4031	4.03796	24.6003	20.5702	18.1444	20.2391	22.0799	22.003	16.0189	26.5787	0	0	0	0	0	0.055606	3.63023	4.23927	4.54758	3.67789	2.76619	2.3043	.	19.6994	2.34757	18.7477	22.9403	0.0185353	0	4.13903	2.91613	1.22837e-12	6.52015e-12	-2.01692	2	2.44132e-80
Nitab4.5_0000938g0060.1	XM_016583395.1							1.39096	1.35774	2.10224	4.95034	6.46164	2.56051	1.45253	3.56671	1.77453	1.64184	10.9606	12.1933	12.3315	13.9947	10.9086	12.6072	10.7452	8.47166	9.43441	7.71284	8.09869	8.71656	2.47732	2.46424	2.69399	3.82768	3.82624	3.71487	.	1.75434	4.99289	11.4003	12.9317	8.42897	9.29747	2.54518	3.7896	0.630292	0.700519	-0.0749055	-	0.0320193
Nitab4.5_0004776g0060.1	XM_016647286.1							3.28257	3.00016	5.25575	4.02649	1.92986	4.07976	3.31139	3.72329	5.32305	7.01889	4.46567	6.1159	5.47692	7.30561	4.59451	7.08652	4.93064	4.86265	5.50188	4.07051	5.76044	5.04832	6.56485	6.04127	8.87416	6.31867	6.19481	6.56057	.	4.46737	3.22655	4.8457	6.83601	5.2238	4.83434	7.1601	6.35802	0.64295	0.711949	-0.068472	-	0.908134
Nitab4.5_0002113g0020.1	XM_016632697.1							0.075865	0	0	0	0	0	0	0	0	0	0	0	0	0	0.468291	0.154701	0.896335	0.682322	0.713231	0.363345	0.526102	0.317782	0	0	0	0	0	0.1678	.	0.0108379	0	0.156097	0.051567	0.508735	0.657637	0	0.0559333	NA	NA	NA	0	NA
Nitab4.5_0000316g0050.1	XM_016643620.1	regulation of auxin activity	transport	inner		NtPIN10	endomembrane	0	0.053021	0	0	0	0	0	0	0	0	0	0	0	0	0	0	0	0	0.099806	0.097778	0	0.37728	0	0	0	0	0	0	.	0.00757443	0	0	0	0.12576	0.0658613	0	0	NA	NA	NA	0	NA
Nitab4.5_0000726g0080.1	XM_016632759.1							1.56199	1.44173	1.64333	6.25864	4.07909	1.07798	0.811697	3.70277	1.05193	1.11851	0.207444	0.063259	0.027205	0.030266	0.037749	0.079118	0	0.048782	0.025436	0	0	0	1.50635	1.54253	1.39403	1.89185	1.82735	1.90748	.	1.24388	4.68017	0.0907993	0.0575477	0.0162607	0.00847867	1.48097	1.87556	0.526553	0.602495	-0.22525	-	0.00294666
Nitab4.5_0007940g0020.1	XR_001644849.1							14.8244	19.4496	11.0285	22.724	21.9641	20.2196	19.9051	22.14	16.5908	16.7281	14.4084	25.603	15.5942	25.12	16.1624	24.0819	26.1915	16.7958	24.7956	16.2707	18.0104	15.1678	37.4386	35.6392	31.3194	32.7127	26.6921	30.8054	.	16.9637	22.276	15.3883	24.935	16.658	22.4193	34.7991	30.07	0.467387	0.544954	0.115276	-	0.968933
Nitab4.5_0001504g0120.1	XM_016587618.1	regulation of auxin activity	biosynthesis	IAAld		AAO1	biosynthesis	0.258705	0.3455	0.461701	1.25485	0.864281	0.397648	0.3764	1.46589	0.48598	0.494809	1.02878	2.50771	1.36735	2.23836	1.13131	1.96166	1.12397	1.06958	1.60827	0.909357	0.678392	0.947204	1.41166	1.27656	1.4165	1.65032	0.863855	1.00007	.	0.402963	1.19501	1.17581	2.23591	0.898391	1.21387	1.36824	1.17142	3.97219e-09	1.55739e-08	0.912115	-	0.0340912
Nitab4.5_0002135g0020.1	XM_016659198.1							1.87882	1.67896	2.44449	2.68825	1.70453	1.65925	1.06849	3.388	3.32629	2.88484	11.0313	7.74935	8.70194	5.81086	7.9493	9.48191	2.3911	3.46971	3.55121	3.0337	3.62836	3.23268	3.66842	5.40052	4.6279	5.65441	4.43572	4.98714	.	2.13445	2.59359	9.2275	7.68071	3.44358	2.992	4.56561	5.02575	0.00029365	0.000653428	0.538201	-	1.75428e-08
Nitab4.5_0002584g0040.1	XM_016605518.1							2.73904	4.30786	4.06797	2.96078	2.87371	4.08271	2.62873	5.30114	5.4489	3.24791	9.61356	8.74604	9.58542	9.83159	10.6654	10.2665	5.26194	7.50938	7.32665	5.5754	6.02134	6.55215	4.95338	6.1831	5.55337	6.26355	4.62859	6.63652	.	3.78902	3.71187	9.95479	9.61472	6.69429	6.05467	5.56328	5.84288	0.370373	0.446412	0.11182	-	0.00207129
Nitab4.5_0002221g0020.1	XM_016631619.1							0.427027	0.247092	1.07657	1.30187	0.787042	1.14359	0.053337	1.87487	0.579574	0.151315	1.07233	0.988249	1.038	1.09591	0.788139	0.961366	0.472173	0.569665	1.1182	1.07212	0.458457	0.958066	0.899583	1.13862	1.22503	0.921828	1.2242	1.88525	.	0.525501	1.32126	0.966155	1.01518	0.662063	0.887499	1.08774	1.34376	0.0348348	0.0546396	0.823883	-	0.265584
Nitab4.5_0000982g0090.1	XM_016592614.1	regulation of auxin activity	transport	ABCB		NtABCB9aT		0	0	0	0	0	0	0	0	0	0	0	0	0.160249	0.377654	0.302743	0.154701	4.3822	3.96629	3.94978	1.63471	4.29358	5.18246	0	0	0	0	0	0	.	0	0	0.154331	0.177452	4.48078	3.32223	0	0	1	1	-2.04645e-16	0	1.50673e-12
Nitab4.5_0001919g0200.1	XM_016630132.1							0	0	0	0	0	0	0	0	0	0	0.28957	0	0	0	0.151996	0.242341	3.6497	4.97081	3.02237	3.65769	4.47599	6.16752	0	0	0	0	0	0	.	0	0	0.147189	0.0807803	5.20477	3.44325	0	0	1	1	2.56719e-16	0	1.00578e-17
Nitab4.5_0000305g0060.1	XM_016594604.1							0.349043	0.091793	0.490418	1.31808	2.34176	0.364458	0.3401	1.8114	0.628254	1.01462	8.14159	5.69892	5.01815	5.10592	5.89701	6.5958	1.04782	1.19949	0.992557	1.17599	0.894919	0.535488	3.65629	3.67619	5.13974	4.43409	5.29766	4.60283	.	0.468384	1.82375	6.35225	5.80021	0.876633	1.07212	4.15741	4.7782	4.44763e-13	2.44377e-12	2.03282	1	3.39622e-10
Nitab4.5_0007373g0010.1	XM_016609388.1						ARF family	4.0507	3.36211	6.14536	6.6003	6.63132	4.58817	3.17849	6.81522	4.88864	5.04795	14.8731	25.0414	13.6921	24.9603	15.9088	23.0489	9.2341	8.9049	8.72482	6.24444	7.75484	8.30565	4.87358	5.20727	4.94965	4.55813	3.53299	4.71025	.	4.46592	6.68228	14.8247	24.3502	8.32179	8.06779	5.01017	4.26712	0.0128127	0.0218822	-0.260132	-	3.65225e-07
Nitab4.5_0000564g0010.1	XM_016637760.1							3.09092	3.66031	5.10245	7.04849	5.88155	3.5731	3.52929	5.52478	6.53851	5.08724	20.9306	25.371	21.3359	23.9616	18.3579	22.4068	13.6647	14.1915	12.9845	15.2952	14.0829	14.1897	7.69921	8.65489	8.62877	7.14348	8.84144	9.60473	.	4.36883	6.15161	20.2081	23.9131	14.1547	13.9815	8.32762	8.52988	0.00466891	0.00862598	0.375429	-	0.00451807
Nitab4.5_0008892g0020.1	XM_016659409.1						ARF family	3.8044	4.33797	6.28872	8.06003	8.07049	5.85603	4.5335	10.0625	5.94824	4.52149	21.9338	25.5459	19.9653	36.5319	21.6929	26.4572	0	0.01994	0	0	0.019791	0	5.14514	5.14765	4.4943	4.00301	4.24378	3.64553	.	5.04148	8.731	21.1973	29.5117	0.0132437	0	4.92903	3.96411	0.0311401	0.0493393	-0.466003	-	3.87207e-165
Nitab4.5_0017364g0010.1	XM_016610251.1						AUX/IAA family	1.40788	1.48422	1.78932	0.500489	0.580559	2.20245	2.28915	1.26575	2.82846	2.60472	0.381747	0.41388	0.329657	0.779274	0.102865	0.156919	0	0	0	0	0	0.36922	0	0	0	0	0	0	.	2.0866	0.782266	0.271423	0.450024	0.123073	0	0	0	4.44975e-18	3.52017e-17	-3.5963	2	0.0903215
Nitab4.5_0001352g0030.1	XM_016629244.1							0	0	0	0	0	0	0	0	0	0	5.5733	0.988059	2.2375	1.25091	5.30279	0.254321	0	0.367106	0	0	0	0	0	0	0	0	0	0	.	0	0	4.3712	0.831095	0.122369	0	0	0	1	1	-5.84258e-16	0	2.60293e-20
Nitab4.5_0005696g0020.1	XM_016577208.1							1.27038	0.683772	1.81472	0.407189	0.267128	0.645578	0.406241	0.916945	1.2202	1.71977	0.047708	0	0	0	0	0.033206	0.116767	0	0	0	0.029045	0	2.50991	1.59235	2.95667	2.38974	2.20695	2.12618	.	1.10867	0.530421	0.0159027	0.0110687	0.00968167	0.0389223	2.35298	2.24096	0.132557	0.182139	0.64377	-	0.800435
Nitab4.5_0000559g0290.1	XM_016602716.1						auxin receptor	10.482	7.77948	15.1753	14.4174	9.57971	11.8604	6.67974	12.0288	12.6879	10.5035	17.2414	22.6149	18.0583	28.4875	17.9646	24.298	12.022	14.6889	13.7128	12.481	13.4378	14.5387	18.0786	24.2631	22.8619	22.4024	20.1667	20.1784	.	10.7383	12.0086	17.7548	25.1335	14.2218	12.7386	21.7345	20.9158	0.00257101	0.00496927	0.322481	-	0.01864
Nitab4.5_0004241g0060.1	XM_016628310.1							1.98391	1.85878	2.47454	13.8424	9.01314	2.07652	1.83153	7.07378	2.68586	4.39301	10.9425	12.2202	11.1397	14.741	9.30213	12.4878	10.4318	14.7941	10.3897	10.972	12.7668	12.6705	5.03815	4.51604	4.68083	6.48306	7.39964	5.73397	.	2.47202	9.97644	10.4614	13.1497	13.4105	10.5978	4.74501	6.53889	0.384493	0.460908	0.122501	-	0.216631
Nitab4.5_0000170g0010.1	XM_016638151.1						SAUR-like	0	0	0	0.609627	1.14843	0	0	0.154388	0	0	0	0	0	0	0	0	0.438819	0	0.137256	0	0	0.362183	0	0	0	0	0	0	.	0	0.637481	0	0	0.120728	0.192025	0	0	NA	NA	NA	0	NA
Nitab4.5_0007906g0010.1	XM_016614783.1							2.1277	1.46173	2.53363	2.92998	1.78417	1.35884	1.05484	5.80155	3.08394	3.76158	7.3179	2.66005	7.166	2.14423	5.30121	2.60054	4.07847	7.96305	4.7927	4.95379	6.77501	5.25398	1.08708	2.23244	2.20985	1.37967	0.864148	0.800315	.	2.19747	3.50524	6.59504	2.46827	6.66401	4.60832	1.84313	1.01471	0.472416	0.550024	-0.14986	-	0.880764
Nitab4.5_0002515g0010.1	XM_016614946.1							3.70253	3.32471	6.62907	6.22414	4.14999	4.10808	3.06301	6.25516	7.15648	6.45527	1.71905	1.39557	1.1731	0.909058	1.40461	1.6573	3.34069	3.91188	4.97324	3.18909	3.49661	3.68879	3.00064	3.06414	3.75343	3.65452	3.64413	2.87889	.	4.91988	5.5431	1.43225	1.32064	3.69909	3.83434	3.27274	3.39251	5.01631e-06	1.40899e-05	-0.683503	-	8.27689e-07
Nitab4.5_0000848g0100.1	XR_001653317.1							2.06709	1.96241	2.72656	4.33915	4.66713	2.82018	3.089	5.72639	2.69507	3.04395	3.29021	3.5646	3.18179	4.36283	2.92168	3.12055	3.4359	2.57916	3.06737	2.87437	1.83035	1.80812	5.47448	5.84051	5.53506	5.521	5.2124	5.92216	.	2.62918	4.91089	3.13123	3.68266	2.07254	3.12588	5.61668	5.55185	5.19719e-05	0.000128548	0.474065	-	0.000351556
Nitab4.5_0010449g0030.1	XM_016658124.1							1.26163	1.56935	1.95247	0.228228	0.08214	1.42044	1.29419	1.05257	6.16903	4.72849	0.626826	1.33594	0.835545	0.813669	0.334454	1.23584	0	0.111595	0	0	0.242352	0	0	0	0	0	0	0	.	2.62794	0.454314	0.598942	1.12848	0.117982	0	0	0	6.20156e-21	5.88126e-20	-4.04912	2	0.000333597
Nitab4.5_0004150g0060.1	XM_016636531.1						auxin receptor	0	0.054892	0.038877	0	0	0	0	0.092967	0	0	0	0.06565	0	0	0	0.033781	0	0.342811	0.12485	0	0	0	0	0	0	0.040622	0	0	.	0.0133956	0.030989	0	0.0331437	0.11427	0.0416167	0	0.0135407	NA	NA	NA	0	NA
Nitab4.5_0003914g0060.1	XM_016611857.1							56.6383	53.4265	49.9549	40.1993	61.24	53.6434	58.8431	52.6445	54.0914	52.0614	183.521	211.902	206.664	232.024	191.542	219.541	257.672	224.801	228.782	242.307	258.872	273.044	37.5771	35.4083	40.021	40.2967	33.4984	35.1295	.	54.0941	51.3613	193.909	221.156	252.239	242.92	37.6688	36.3082	1.89e-05	4.95187e-05	-0.609665	-	0.244348
Nitab4.5_0001832g0090.1	XM_016660229.1	regulation of auxin activity	transport	efflux		NtPIN3bT	efflux	4.07192	3.67508	10.1518	4.90706	3.25578	5.23682	3.13873	9.72915	7.49704	10.6199	11.9429	28.1979	12.4786	28.988	13.8563	29.8128	8.55075	4.80947	9.48885	7.83154	5.93372	6.55632	22.4165	24.031	25.6062	23.7313	24.0189	19.4254	.	6.34161	5.964	12.7593	28.9996	5.7665	8.62371	24.0179	22.3919	5.0306e-07	1.58598e-06	1.02591	1	0.000127019
Nitab4.5_0002441g0020.1							SAUR-like	0	0	0	0	0	0	0	0	0	0	0	0	0	0	0	0	0.242623	0.148095	0	0	0.155462	0	0	0	0	0	0	0	.	0	0	0	0	0.101186	0.0808743	0	0	NA	NA	NA	0	NA
Nitab4.5_0001843g0120.1	XM_016580371.1						ARF family	11.8358	10.1703	17.732	14.7068	8.39526	11.7438	6.62047	14.869	18.3542	15.7579	9.40396	14.809	11.2169	14.5666	11.8209	13.982	12.4533	16.0812	12.2976	11.334	13.1253	14.0979	11.2932	10.4284	10.0078	12.8884	13.6061	12.1335	.	13.1735	12.657	10.8139	14.4525	14.4348	12.0283	10.5765	12.876	0.00031809	0.00070447	-0.509752	-	0.068231
Nitab4.5_0000713g0080.1	XM_016617630.1							2.04581	3.28507	2.5262	9.96747	10.7254	2.25715	2.88557	8.16741	2.54231	2.4941	7.50093	8.96508	8.87478	9.21538	7.44332	10.2637	7.03692	8.96604	8.2015	6.63073	7.18445	7.35165	4.67738	6.25846	3.79355	9.65761	9.57673	10.0831	.	2.5766	9.62008	7.93968	9.4814	7.83405	7.28972	4.9098	9.77248	0.193033	0.253677	0.187132	-	0.537443
Nitab4.5_0001806g0010.1	XM_016640888.1							170.018	188.939	198.049	121.669	75.9676	174.599	155.39	112.339	244.629	215.327	24.8665	13.6229	24.0017	14.5716	22.0431	13.6567	55.4232	58.9582	58.2947	62.6302	60.6742	62.1107	105.586	103.257	95.8508	103.39	104.795	95.1629	.	192.422	103.325	23.6371	13.9504	60.581	58.7827	101.564	101.116	2.21128e-20	2.01791e-19	-0.882636	-	5.94562e-13
Nitab4.5_0000009g0360.1	XM_016654547.1							67.1345	74.5085	60.1269	67.7642	68.6185	62.9018	72.4016	77.0399	82.1269	64.0268	5.81318	9.9359	7.37146	9.0637	8.98139	11.2931	28.7427	31.6109	28.4364	31.3914	38.2129	29.8442	42.4434	44.8229	40.301	44.2521	38.3195	39.4391	.	69.0324	71.1409	7.38868	10.0976	33.2226	29.5235	42.5224	40.6702	6.69093e-12	3.35161e-11	-0.812544	-	1.34275e-24
Nitab4.5_0002898g0020.1	XM_016649790.1							0.089766	0.032068	0.040038	0.157818	0.226421	0.038864	0.02742	0.293797	0.07189	0.341528	2.2749	2.33534	1.71427	2.82359	1.34161	2.97144	0	0.016948	0	0	0	0	3.00615	3.17599	3.50089	3.22021	3.44283	2.69477	.	0.0916534	0.226012	1.77693	2.71013	0.00564933	0	3.22768	3.11927	2.45158e-23	2.64967e-22	3.45215	1	1.54584e-33
Nitab4.5_0004970g0020.1	XM_016625436.1							8.28261	8.38872	8.80952	53.148	39.1303	8.78842	8.0388	27.0854	12.8616	12.5495	17.8958	19.9923	23.6796	18.8454	20.5349	21.3934	19.1243	25.0438	23.5042	18.0269	20.5265	23.7052	18.1705	18.5298	19.4737	26.2459	24.0139	20.8392	.	9.67417	39.7879	20.7034	20.0771	23.0918	20.2185	18.7247	23.6996	0.0936485	0.133646	0.210931	-	0.885548
Nitab4.5_0004183g0020.1	XM_016624631.1							40.2798	37.9233	54.3799	63.0636	40.0672	36.6775	24.2467	45.4158	58.8236	64.8638	55.6601	47.2665	46.6506	48.5848	62.8991	49.4263	100.078	110.27	106.599	110.297	104.669	100.709	26.9022	26.3926	27.6302	27.6053	25.536	23.9603	.	45.3135	49.5155	55.0699	48.4259	105.216	105.658	26.975	25.7005	1.85733e-11	8.9712e-11	-0.665857	-	5.59124e-07
Nitab4.5_0000562g0110.1	XM_016578985.1	regulation of auxin activity	metabolism	AA conjugation		NtGH3.6dS	inactivation	2.12557	2.02086	2.06813	4.07574	1.93873	1.69115	2.68271	2.34407	4.88077	3.16977	1.57859	1.59202	1.20113	1.72391	1.68419	2.06064	1.24776	1.68486	0.696378	0.736334	1.71837	0.825284	5.60951	4.11736	5.70361	8.07362	8.58834	6.07947	.	2.66271	2.78618	1.48797	1.79219	1.40951	0.89349	5.14349	7.58048	0.169232	0.226054	0.294819	-	0.541089
Nitab4.5_0000956g0030.1	XM_016634903.1	regulation of auxin activity	transport	influx		NtLAX2bT	influx	0.895399	1.25278	1.1852	0.382757	0.410081	1.10719	0.465274	0.745166	0.945566	0.582195	8.837	10.4762	11.3449	10.1411	12.6155	9.1651	8.98241	6.52606	8.22721	8.37205	8.65326	8.18433	1.15023	1.27331	0.728057	0.612292	0.734978	1.06526	.	0.919087	0.512668	10.9325	9.92748	7.78789	8.52722	1.05053	0.804175	0.340198	0.415229	-0.197476	-	0.124897
Nitab4.5_0000005g0090.1	XM_016593922.1							0.75174	0.744725	0.825781	8.33492	6.64296	0.434837	0.355043	1.54322	1.87041	1.16976	2.39297	3.37407	2.04682	2.12748	3.09903	5.47926	3.50225	1.74974	2.59482	7.07659	1.38874	1.82824	2.53158	1.51339	1.58031	2.21406	2.68053	1.66305	.	0.8789	5.50703	2.51294	3.66027	1.65557	4.39122	1.87509	2.18588	0.0899509	0.128851	0.549878	-	0.235443
Nitab4.5_0006206g0010.1	XM_016577883.1							17.7478	20.0163	24.2116	19.4416	18.3757	21.0363	19.1666	23.9006	22.2457	23.4659	16.5478	15.4058	12.3522	15.5432	15.4307	14.5534	20.791	19	22.0262	19.6562	20.6244	20.6728	24.5722	26.3019	26.7411	30.59	28.14	26.0988	.	21.1272	20.5726	14.7769	15.1675	20.0991	20.8244	25.8717	28.2763	0.00538278	0.00984212	-0.263027	-	0.0164463
Nitab4.5_0000611g0240.1	XM_016618338.1							10.0515	10.2424	18.6236	13.7139	7.11724	11.5398	7.76483	10.6531	18.4005	20.0475	51.2768	54.1353	44.9994	50.1601	51.3621	54.3424	27.5375	37.0812	35.3667	31.6808	35.6741	30.8333	18.3445	20.4481	18.7352	20.2713	17.6234	16.6708	.	13.81	10.4948	49.2128	52.8793	34.5295	31.5283	19.1759	18.1885	0.890741	0.931375	0.0188578	-	0.017299
Nitab4.5_0013500g0020.1	XM_016656943.1							17.1152	15.8387	16.5218	12.0629	14.6242	13.7677	13.9482	14.3256	15.5101	17.9891	45.6088	42.3946	43.0933	41.0278	43.1449	37.4623	26.7303	21.5364	25.4252	25.3958	27.6152	24.3175	26.0227	25.7726	27.4927	25.381	24.4881	29.4998	.	15.813	13.6709	43.949	40.2949	24.4897	25.8504	26.4293	26.4563	0.0099029	0.0172745	0.277569	-	2.78549e-05
Nitab4.5_0000978g0210.1	XM_016629325.1							40.8478	47.5782	46.4752	34.3569	33.1946	35.6512	43.5385	33.5336	56.0736	48.2925	87.209	63.0814	95.2008	66.9341	87.1368	75.5029	59.0906	53.1201	62.2642	57.2698	57.6482	59.493	50.6385	55.4525	53.6185	53.1874	56.9784	50.3954	.	45.4938	33.695	89.8489	68.5062	56.7538	59.5415	53.2365	53.5204	0.747565	0.806112	0.030326	-	5.19179e-06
Nitab4.5_0002542g0100.1	XM_016658124.1							0	0.240663	0	0	0	0	0	0	0	0	1.75885	3.26326	1.92255	3.65363	3.63095	2.06692	0	2.6596	1.48391	1.09502	1.37756	1.36954	0	0	0	0	0	0	.	0.0343804	0	2.43745	2.9946	1.80224	0.859643	0	0	0.573352	0.647075	-0.250737	0	0.502724
Nitab4.5_0002087g0010.1	XM_016643183.1							0	0	0	0	0	0	0	0	0	0	0	0	0	0	0.100914	0.154701	0	0.141753	0.138041	0	0.143119	0	0	0	0	0	0	0	.	0	0	0.033638	0.051567	0.0949573	0.0460137	0	0	NA	NA	NA	0	NA
Nitab4.5_0000067g0210.1	XM_016579027.1							23.2711	28.5867	24.0879	4.37656	10.0804	25.7923	19.0009	2.9711	32.691	19.6631	27.4596	24.4944	27.6742	26.4506	29.1932	24.6188	29.4475	54.1839	30.4901	30.0418	42.0179	50.1241	12.179	10.0337	11.9946	12.637	15.154	13.3917	.	24.7276	5.80937	28.109	25.1879	48.7753	29.9931	11.4024	13.7276	1.51179e-07	5.05684e-07	-1.01872	2	0.0777766
Nitab4.5_0001107g0080.1	XM_016636674.1							2.51083	2.43483	3.62576	1.13139	0.759351	2.81452	2.17453	1.70635	3.40841	3.27634	10.3577	16.1539	9.31715	14.3143	12.0369	15.7405	8.57356	9.19063	8.13423	8.60827	8.0651	8.97396	2.16721	2.75495	3.02765	3.73192	3.10091	2.67812	.	2.89217	1.19903	10.5706	15.4029	8.74323	8.43869	2.64993	3.17032	0.00100774	0.0020745	-0.419544	-	0.1224
Nitab4.5_0000617g0060.1	XM_016652280.1							0.800864	0.434626	1.04458	0.910833	1.46196	0.716546	0.355618	1.59166	0.760882	0.594769	0.382503	0.465002	0.552514	0.653779	0.788344	0.615175	0.881656	0.59463	1.02872	0.768916	0.552991	0.430042	0.78329	0.595961	0.965079	0.732681	0.884694	1.04785	.	0.672555	1.32149	0.574454	0.577985	0.525888	0.893097	0.781443	0.888407	0.961666	0.990387	0.0121713	-	0.606168
Nitab4.5_0000859g0270.1	XM_016596580.1							26.8344	35.3877	26.7373	0	0.897389	30.4928	21.544	0	36.1692	47.7064	0	0.898032	1.04546	1.40573	3.028	3.27903	0	0	0	0	0	0	7.34993	10.362	3.79703	18.4504	8.81956	8.65069	.	32.1246	0.29913	1.35782	1.86093	0	0	7.16965	11.9735	5.05019e-06	1.41817e-05	-1.89728	2	0.0337116
Nitab4.5_0002442g0050.1	XM_016630482.1							21.6818	22.2721	29.8594	26.1575	22.9462	23.5293	21.4178	26.9453	31.227	30.45	11.0292	12.0245	10.1947	12.1282	11.5622	12.7071	13.285	14.8146	13.5412	14.191	13.7974	14.6747	43.8168	46.7872	42.8064	50.5604	48.7855	41.1996	.	25.7768	25.3497	10.9287	12.2866	14.4289	13.6724	44.4701	46.8485	0.686617	0.751436	0.037904	-	0.0944777
Nitab4.5_0006598g0030.1	XM_016635498.1						SAUR-like	8.16948	4.51271	6.85762	14.7977	19.3012	16.0848	15.2917	16.0084	12.2123	14.4146	5.73293	2.18949	1.22939	2.77751	4.24985	4.33811	10.7877	6.47593	11.416	0	0	2.63217	40.4948	18.6178	28.791	37.8458	40.2668	32.9876	.	11.0776	16.7024	3.73739	3.1017	3.03603	7.40123	29.3012	37.0334	0.177999	0.236298	0.707729	-	0.417142
Nitab4.5_0028851g0010.1	XM_016650741.1							48.9147	43.2643	52.7632	17.1374	34.6241	48.4941	51.5905	49.5223	43.4493	10.5146	161.831	211.492	181.936	174.106	143.915	188.801	110.234	83.1407	91.2568	121.483	90.817	128.651	38.7882	38.7387	40.8181	51.7992	36.1181	72.4557	.	42.713	33.7613	162.561	191.466	100.869	107.658	39.4483	53.4577	0.956825	0.98642	-0.0160945	-	0.113244
Nitab4.5_0000110g0290.1	XM_016650289.1							179.56	163.707	151.54	181.073	251.356	179.408	182.657	186.978	148.494	175.874	217.894	303.286	217.447	326.436	175.483	315.393	229.21	217.057	245.333	250.143	243.194	237.192	190.176	181.041	170.426	160.665	160.641	168.626	.	168.749	206.469	203.608	315.038	232.481	241.562	180.547	163.311	0.930832	0.965225	-0.0115494	-	0.256309
Nitab4.5_0000579g0010.1	XM_016592881.1							0	0	0	0	0	0	0	0	0	0	0.167819	0	0.177488	0.193894	0	0	12.4093	9.72297	11.7551	15.3586	5.16239	10.3445	0	0	0	0	0	0	.	0	0	0.115102	0.0646313	8.40997	13.1743	0	0	1	1	1.33719e-15	0	3.18807e-19
Nitab4.5_0002529g0010.1	XM_016595096.1							0.439638	0.284394	0.749698	0.801148	1.07497	0.37547	0.736343	2.14801	1.25578	0.694197	10.8954	14.6967	10.1467	16.4746	13.0494	13.6208	2.2203	1.98436	2.31822	1.50937	1.65038	2.26798	3.47915	3.01826	3.30369	2.40149	3.31425	2.58448	.	0.647932	1.34138	11.3638	14.9307	1.96757	2.01597	3.26703	2.76674	9.547e-11	4.33455e-10	1.42641	1	1.09815e-11
Nitab4.5_0003185g0100.1	XM_016638700.1							0	0	0	0	0	0.024279	0	0	0	0	0.210952	0.286674	0.183134	0.169804	0.435163	0.130922	0.097894	0.123414	0.080826	0.048565	0.072314	0.072281	0	0	0	0	0.062362	0	.	0.00346843	0	0.276416	0.1958	0.0893363	0.0757617	0	0.0207873	0.661991	0.729281	-0.193078	0	0.0379668
Nitab4.5_0012799g0010.1	XM_016640134.1						ARF family	1.11891	1.341	1.78516	0.758836	0.760237	1.53318	1.05115	2.04143	2.03501	1.64651	2.68126	2.02744	2.3111	1.99209	2.20512	2.49709	0	0	0	0	0	0	0.449014	0.760083	0.862043	1.28758	0.996588	0.63747	.	1.50156	1.18683	2.39916	2.17221	0	0	0.69038	0.97388	1.91043e-07	6.30794e-07	-1.20821	2	3.55328e-84
Nitab4.5_0001821g0040.1	XM_016592233.1	regulation of auxin activity	transport	inner		NtPIN6T	endomembrane	0.03191	0	0	0	0	0.034819	0	0	0.060366	0.023162	0	0.056172	0.105415	0.039656	0.037946	0	0.097139	0.075857	0	0.032857	0.095055	0.080861	0	0	0	0	0	0	.	0.0214653	0	0.047787	0.0319427	0.0839243	0.043332	0	0	NA	NA	NA	0	NA
Nitab4.5_0003682g0030.1	XM_016597311.1							5.08796	4.5501	7.45271	13.9156	11.3726	4.93593	3.75506	15.7521	7.06915	7.84751	1.72562	2.72543	2.39617	3.47122	1.80388	2.16491	4.0925	2.88844	5.64659	4.79921	4.89281	3.76908	6.26794	7.68175	6.98005	7.94619	7.40954	6.21243	.	5.81406	13.6801	1.97522	2.78719	3.85011	4.8461	6.97658	7.18939	0.708767	0.771477	-0.0537749	-	0.000665694
Nitab4.5_0006151g0040.1	XM_016617548.1							55.4547	56.0802	74.1814	178.526	136.177	59.9704	48.1835	151.593	66.7422	67.9785	74.6231	145.806	73.6619	171.583	67.5305	136.506	41.6527	38.5773	48.1225	49.3802	47.1886	45.9251	339.124	325.758	318.121	250.563	265.173	273.708	.	61.2273	155.432	71.9385	151.298	43.897	46.3851	327.668	263.148	3.26959e-47	9.58316e-46	1.38802	1	1.22479e-08
Nitab4.5_0000369g0080.1	XM_016579929.1							116.597	116.664	106.461	107.837	141.357	138.141	126.197	117.56	97.9613	111.539	475.897	565.459	545.248	639.56	494.348	545.975	439.762	367.75	391.312	423.626	426.095	419.319	148.913	158.482	148.533	143.389	141.696	142.626	.	116.223	122.251	505.164	583.665	404.388	418.233	151.976	142.57	0.663387	0.730526	-0.0547806	-	0.210007
Nitab4.5_0003794g0080.1	XM_016648428.1							0	0	0	0	0	0	0	0	0	0	0.445659	0.038546	0.1629	0.231346	0.254406	0	0	0.091995	0	0	0.033624	0.116364	0	0	0	0	0	0	.	0	0	0.287655	0.089964	0.080661	0	0	0	1	1	-2.82724e-16	0	0.00733868
Nitab4.5_0001840g0110.1	XM_016630906.1							13.5658	8.96524	13.7385	7.35865	5.83778	13.3545	12.2454	10.9533	15.0942	16.9156	4.12167	2.01049	4.35714	2.92844	6.24177	4.5224	4.40236	7.11218	4.92067	6.14103	8.69805	7.12812	10.3146	11.7062	11.4801	21.8209	25.1424	18.9856	.	13.4113	8.0499	4.90686	3.15378	7.64612	5.15469	11.167	21.983	0.000197454	0.000450839	-0.561994	-	0.0450039
Nitab4.5_0011278g0020.1	XM_016635779.1							48.186	47.7944	28.744	2.66012	5.42756	37.4356	39.8052	10.9515	52.0205	43.2773	8.09866	3.55638	10.39	2.8073	7.08104	1.99958	0	0	0	0	0	0	0	6.72595	2.41885	12.4696	3.6547	1.40745	.	42.4662	6.3464	8.52322	2.78775	0	0	3.04826	5.84392	1.5971e-16	1.13361e-15	-3.4377	2	1.41534e-09
Nitab4.5_0000136g0130.1	XM_016644008.1							0	0	0	0	0.120333	0.060315	0	0.062156	0.136679	0	0.15344	0.120326	0.133557	0	0	0.067161	0.843009	0.855719	0.963016	0.831523	0.98598	0.423998	0	0	0	0	0	0	.	0.028142	0.0608297	0.0956657	0.0624957	0.755232	0.879183	0	0	0.326147	0.40057	-0.444053	0	0.000292158
Nitab4.5_0000177g0060.1	XM_016641779.1							2.32715	2.11797	4.92312	8.13841	10.1681	3.77999	1.95005	6.23941	4.08772	2.56372	3.60115	5.84756	3.51317	5.61753	3.42644	5.64136	5.61776	5.87408	3.05952	5.12979	3.23414	5.53209	4.30191	5.97102	5.89734	4.04296	4.88223	4.54348	.	3.1071	8.18196	3.51359	5.70215	4.8801	4.60235	5.39009	4.48955	0.286231	0.357959	0.221188	-	0.137409
Nitab4.5_0000903g0040.1	XR_001657685.1							5.1623	5.94334	4.24202	7.963	2.98865	8.34112	2.02004	18.2817	8.41525	5.14739	10.9504	26.0109	6.04842	20.4399	24.2279	18.2297	65.2644	39.355	48.2978	43.6361	36.5878	37.362	0	6.2446	1.55497	1.52382	3.39958	5.54185	.	5.61021	9.74446	13.7422	21.5601	37.7683	52.3994	2.59986	3.48841	0.0122619	0.0210173	-1.17719	2	0.0591264
Nitab4.5_0002096g0150.1	XM_016657944.1							0.441069	0.356866	1.51646	0.792772	0.422487	0.11647	0.413474	0.458284	1.17297	2.0123	0.343193	1.21566	0.167497	1.68672	0.381984	1.55975	1.20396	0.710837	0.209588	1.01096	0.361098	0.143339	0.467002	0.761193	1.41948	2.19657	2.54145	1.09152	.	0.861372	0.557848	0.297558	1.48738	0.405091	0.808167	0.882559	1.94318	0.690296	0.754753	-0.197652	-	0.864078
Nitab4.5_0004944g0030.1	XM_016583881.1	regulation of auxin activity	transport	inner		NtPILS5bS	endomembrane	8.26012	7.17927	8.76749	8.84729	6.02746	5.64392	6.02932	11.5988	12.1679	7.17254	0.166954	1.144	0.907316	1.05851	0.867392	0.857209	2.95323	2.02329	1.92377	1.54154	1.17455	1.1453	5.75314	7.19171	7.41497	5.48223	5.86665	7.42064	.	7.88866	8.82453	0.647221	1.01991	1.44771	2.13951	6.78661	6.25651	0.399664	0.476391	-0.1963	-	0.00112084
Nitab4.5_0000562g0120.1	XM_016606101.1	regulation of auxin activity	metabolism	AA conjugation		NtGH3.6dT	inactivation	0	0	0	0	0	0	0	0	0	0	0	0	0.05833	0	0	0	0	0	0	0	0.232606	0	0	0	0	0	0	0	.	0	0	0.0194433	0	0.0775353	0	0	0	NA	NA	NA	0	NA
Nitab4.5_0001860g0080.1	XM_016618330.1							0.811123	0.868646	0.751993	1.04933	1.4569	0.773869	0.595817	0.791944	0.916464	0.908424	9.85692	10.0012	8.77775	10.8381	10.1875	10.752	2.08506	3.12405	2.60312	2.53891	1.11587	2.29267	3.94895	2.85145	2.37323	2.94504	2.94432	3.34435	.	0.803762	1.09939	9.60738	10.5304	2.17753	2.40903	3.05788	3.0779	1.73625e-09	7.03379e-09	1.00805	1	4.11926e-16
Nitab4.5_0000036g0030.1	XM_016624848.1							1.67734	0.992927	1.3102	9.84383	8.42679	2.03499	1.18603	8.25821	1.99432	1.65883	4.65947	4.86336	5.57841	4.83624	5.43955	3.58392	6.09168	6.61537	7.61376	5.07925	6.63207	5.67495	1.61808	2.21255	1.84166	2.41051	3.17769	3.19559	.	1.55066	8.84295	5.22581	4.42784	6.30746	6.26156	1.89076	2.92793	0.920803	0.956981	0.0187369	-	0.609078
Nitab4.5_0000009g0350.1	XM_016654547.1							44.605	36.15	65.6994	69.5693	24.2293	33.3386	21.2864	52.1405	63.1554	64.5096	9.54667	12.2144	9.00325	10.177	7.59306	11.0011	19.92	27.6077	24.7635	24.2326	31.277	22.9742	36.8674	37.7081	37.2791	27.1748	35.4734	25.8112	.	46.9635	48.6464	8.71433	11.1308	27.2863	22.972	37.2849	29.4864	0.00120694	0.00245449	-0.420679	-	3.15449e-14
Nitab4.5_0000678g0030.1	XM_016611274.1							0	0	0	0	0	0	0	0	0	0	0	0	0	0	0.0171	0	0.121439	0.099657	0	0	0.100269	0.030908	0	0	0	0	0	0	.	0	0	0.0057	0	0.0769447	0.0404797	0	0	NA	NA	NA	0	NA
Nitab4.5_0007285g0050.1	XM_016580790.1							1.36556	2.56373	2.23826	2.43756	1.14843	0.774653	1.36015	5.09482	2.98041	1.66727	6.55529	7.11625	7.04909	6.04247	6.2567	6.03332	8.26543	8.64692	9.58249	9.14444	9.33821	8.75667	1.02817	1.48969	0.904456	0.832881	1.32038	1.27743	.	1.85	2.8936	6.62036	6.39735	8.91393	8.99745	1.14077	1.14356	0.0762582	0.111228	-0.502626	-	0.486105
Nitab4.5_0003305g0020.1	XM_016618608.1							0	0	0	0	0	0	0.531379	0	0	0.327347	0	0	0.204175	0	0.128576	0	0	0	0	0	0	0.227693	0	0	0	0	0	0	.	0.122675	0	0.110917	0	0.0758977	0	0	0	NA	NA	NA	0	NA
Nitab4.5_0005616g0030.1	XM_016579627.1							0.44809	0.63734	2.2802	0.623816	0.676005	0.404279	0.447105	0.454574	1.53607	1.34433	1.11336	2.24786	3.05063	2.23904	1.99301	1.53554	1.24697	0.949776	1.1513	1.39826	0.605488	0.998185	1.19298	1.34312	1.50161	1.89571	1.32327	1.02913	.	1.01391	0.584798	2.05233	2.00748	0.85115	1.26551	1.3459	1.41604	0.456324	0.533993	0.259775	-	0.0793063
Nitab4.5_0000348g0150.1	XM_016621191.1							5.81889	5.77683	9.13594	12.8617	12.0445	5.76886	5.55512	10.2462	5.53386	7.40415	9.41075	9.24354	5.63687	8.66954	9.41171	8.38636	12.5286	13.8854	13.3342	12.1136	12.5013	12.6065	6.395	7.29584	6.19003	7.41844	7.75674	7.82225	.	6.42767	11.7175	8.15311	8.76648	12.9977	12.6588	6.62696	7.66581	0.0639695	0.0949459	-0.213889	-	0.00282962
Nitab4.5_0002706g0020.1	XM_016618197.1	cell cycle regulation	E2F		E2Fb		Transcriptional activator; controls G1/S progression, DNA replication, and endoreplication	2.97061	2.07145	3.58134	5.28604	2.3422	3.78094	2.38892	5.50655	3.6205	4.1065	2.93147	4.67447	3.68033	4.14719	3.69887	4.80774	8.11305	5.24361	7.85676	6.85578	6.8529	5.81846	1.37862	2.48067	2.22666	3.19731	2.83403	2.6939	.	3.21718	4.37827	3.43689	4.54313	5.97166	7.60853	2.02865	2.90841	8.05884e-05	0.000194437	-0.612034	-	0.0049221
Nitab4.5_0000448g0060.1	XM_016597760.1							12.9458	14.5095	11.7748	18.4593	22.2798	12.865	13.3947	17.6528	18.1495	17.0644	12.4165	16.1705	13.6566	15.7423	13.1616	19.6991	0	0	0	0	0	0	6.80386	7.92186	11.4348	10.4045	9.77348	8.45822	.	14.3862	19.464	13.0783	17.2039	0	0	8.72019	9.54541	2.91246e-09	1.1563e-08	-0.828096	-	0
Nitab4.5_0007665g0050.1	XM_016580371.1						ARF family	5.46541	5.43565	9.18797	7.40286	4.10478	5.25554	3.00161	7.23327	9.47574	7.103	23.6718	27.2003	18.1167	28.0812	20.4535	26.8316	15.9978	17.8381	17.6502	15.3588	15.7571	14.2668	10.6018	10.871	11.9264	13.6583	13.742	11.1547	.	6.41785	6.24697	20.7473	27.371	15.954	16.3356	11.1331	12.8517	0.0976001	0.138661	0.255079	-	0.148315
Nitab4.5_0012484g0020.1	XM_016578950.1							33.6105	33.2454	36.1369	23.5659	20.8602	41.0848	32.111	26.7611	32.7334	33.2684	2.11824	1.4426	1.64736	0.922533	1.86326	1.00675	4.90161	8.37078	6.85255	10.6162	11.7133	7.94038	17.0082	19.4305	19.8347	22.3544	21.4668	19.0851	.	34.5986	23.729	1.87629	1.12396	9.3415	7.45678	18.7578	20.9688	1.2381e-16	8.86579e-16	-1.18478	2	2.27387e-21
Nitab4.5_0000495g0050.1	XM_016578701.1							0	0	0	0	0	0	0	0	0	0	0.166779	0.363008	1.23287	0.417476	0.365985	0.20121	0.908209	0.215033	0.373967	0	0	0	0	0	0	0	0	0	.	0	0	0.588543	0.327231	0.0716777	0.427392	0	0	NA	NA	NA	0	NA
Nitab4.5_0002321g0070.1	XM_016581168.1							1.6403	1.92616	2.08351	3.06164	3.11271	2.69924	1.48765	2.7244	1.09343	1.38007	3.97709	3.82863	3.53618	4.72645	3.84861	3.11078	2.1887	2.96654	2.32849	1.64048	2.21983	2.49796	3.56799	2.67864	5.04015	3.97088	3.2082	4.16137	.	1.75862	2.96625	3.78729	3.88862	2.56144	2.05256	3.76226	3.78015	0.000299502	0.000665597	0.553561	-	0.0143892
Nitab4.5_0007064g0010.1	XM_016627004.1							0.775475	0.396637	1.49569	0.357057	0.369237	1.10242	1.54604	0.797578	0.926847	0.859091	0.61935	1.08456	1.5969	0.574874	0.650554	1.84278	2.3165	1.38816	1.2011	1.00013	1.38294	1.13691	1.40908	1.16409	0.512554	0.550539	1.15391	0.214851	.	1.0146	0.507957	0.9556	1.1674	1.30267	1.50591	1.02857	0.639766	0.382487	0.458891	-0.314154	-	0.434351
Nitab4.5_0005328g0020.1	XM_016648132.1	regulation of auxin activity	transport	influx		NtLAX2aS	influx	0.022881	0	0.059347	0.051508	0.04853	0	0	0	0.07559	0.037325	0	0	0	0.055473	0	0	0	0.133086	0	0.089738	0.067069	0	0	0	0	0	0	0	.	0.0278776	0.033346	0	0.018491	0.0667183	0.0299127	0	0	NA	NA	NA	0	NA
Nitab4.5_0008398g0020.1	XM_016648950.1							14.9953	14.7314	28.949	16.2126	10.8065	17.1571	13.0333	15.5783	24.5363	25.8368	6.3686	5.88674	5.27686	5.61176	5.42578	6.20418	7.01257	14.3634	8.56554	7.44667	9.48563	9.30426	19.8568	22.0326	24.072	26.9744	26.3406	24.4655	.	19.8913	14.1991	5.69041	5.90089	11.0511	7.67493	21.9871	25.9268	0.0189087	0.031327	-0.232419	-	3.26592e-06
Nitab4.5_0001584g0040.1	XM_016590705.1							8.23405	11.1963	12.3071	2.33967	1.58202	9.59935	6.3882	2.96373	12.7584	10.328	2.52112	2.77421	2.49823	2.80767	2.3208	1.31297	5.23606	7.72065	5.21402	6.08151	5.09576	6.06918	4.00259	4.82645	4.47095	3.85751	4.17717	4.26959	.	10.1159	2.29514	2.44672	2.29829	6.2952	5.51053	4.43333	4.10142	6.48979e-12	3.25514e-11	-1.0216	2	1.32504e-06
Nitab4.5_0001311g0030.1	XM_016617357.1							7.61123	8.95288	9.08898	8.48043	5.90813	8.4099	8.59848	9.69575	10.4557	13.4158	8.48191	10.599	9.1251	10.1284	8.44735	15.1562	0	0	0	0	0	0	17.2494	15.3227	16.1176	12.5633	16.0912	13.2136	.	9.50472	8.0281	8.68479	11.9612	0	0	16.2299	13.956	0.406299	0.483133	0.117058	-	2.53351e-293
Nitab4.5_0000798g0140.1	XM_016622514.1						ARF family	1.98566	2.17367	2.90338	3.66576	3.40412	2.79234	2.35396	5.43602	2.55523	3.40797	0.442264	0.464329	0.308816	0.44417	0.688143	0.883783	0.874177	1.00814	1.17871	1.08359	1.09407	0.616964	1.34369	2.2135	1.70779	2.76657	3.26367	2.51618	.	2.59603	4.16863	0.479741	0.597427	0.906391	1.04549	1.75499	2.84881	6.36742e-05	0.000155573	-0.740169	-	0.0070574
Nitab4.5_0002032g0010.1	XM_016603720.1							0	0	0	0	0	0	0	0	0	0	0.090928	0.113108	0	0	0.148464	0	0	0.095056	0	0	0.104583	0	0	0	0	0	0	0	.	0	0	0.0797973	0.0377027	0.0665463	0	0	0	NA	NA	NA	0	NA
Nitab4.5_0001213g0070.1	XM_016596520.1							17.1517	18.9814	22.7606	14.6765	11.8898	18.4394	15.1773	16.5307	32.3796	30.2155	36.7523	30.7214	42.271	30.0701	36.8836	33.893	40.7018	43.8283	43.9153	39.6179	44.0343	40.4724	20.1097	24.1545	20.5904	21.9416	21.0186	18.4845	.	22.1579	14.3657	38.6356	31.5615	42.7783	41.4116	21.6182	20.4816	0.00139464	0.00281086	-0.308239	-	0.904141
Nitab4.5_0001713g0020.1	XM_016593732.1							0.481922	0.505988	0.435759	2.19569	4.14674	0.237286	0.414775	2.53519	0.342664	0.89229	2.27538	4.23972	2.23237	3.61435	2.28054	4.12653	2.04241	1.61496	1.91757	1.4295	3.35109	2.40276	1.49578	2.11529	1.98856	2.54169	1.46026	2.32603	.	0.472955	2.95921	2.26276	3.99353	2.45627	1.79649	1.86654	2.10932	0.00362057	0.00681944	0.731513	-	0.573997
Nitab4.5_0011578g0020.1	XM_016639605.1						AUX/IAA family	8.53924	6.23439	10.1901	4.87489	3.49422	10.0677	6.66819	11.9785	10.9974	17.9972	4.7943	2.0695	5.85121	1.37849	4.35024	3.03376	0	0	0	0	0	0	5.41656	5.5272	6.88517	7.11496	7.40812	5.22088	.	10.0992	6.78254	4.99859	2.16058	0	0	5.94298	6.58132	0.00406942	0.00759501	-0.624311	-	2.96596e-72
Nitab4.5_0000319g0010.1	XM_016623941.1							1.48812	1.72946	1.33539	1.49656	3.25953	2.34411	0.939871	3.11673	3.40834	3.10757	5.94206	6.55385	4.74868	7.5905	6.4037	6.85417	0.122432	0	0	0	0	0	3.90586	5.03759	5.10487	8.06039	4.1323	2.59006	.	2.05041	2.62427	5.69815	6.99951	0	0.0408107	4.68277	4.92758	0.0273588	0.0438533	0.616939	-	4.02743e-50
Nitab4.5_0001512g0090.1	XM_016616217.1							0.087751	0	0	0.375933	0	0.537617	0	0.892892	0.191428	0.600846	1.13573	3.01672	1.6682	1.99968	0.933808	1.96827	0	0	0	0	0	0	0.263844	1.48125	1.7747	1.57546	2.4626	2.24886	.	0.20252	0.422942	1.24591	2.32822	0	0	1.17326	2.09564	0.0187498	0.0310901	1.19861	1	1.39278e-05
Nitab4.5_0000957g0170.1	XM_016639261.1							0.065247	0	0	0.234417	0.907392	0	0	0.347135	0	0.105785	5.90178	1.95914	6.82824	3.02958	7.24722	2.89236	9.27349	9.2011	9.51285	14.284	7.61596	7.36291	0	0	0	0	0	0	.	0.0244331	0.496315	6.65908	2.62703	8.05999	11.0235	0	0	0.433669	0.511182	-0.280031	0	0.690846
Nitab4.5_0007192g0010.1	XM_016635536.1							0	0	0	0	0	0	0	0	0	0	0	0	0.215562	0	0	0	6.49922	8.44156	5.99452	5.96007	5.76365	5.91955	0	0	0	0	0	0	.	0	0	0.071854	0	6.70826	6.15127	0	0	1	1	-5.85803e-17	0	2.52732e-27
Nitab4.5_0011973g0010.1	XM_016588309.1							7.79828	4.70234	6.00236	4.25854	4.51349	6.88248	4.28771	6.56967	8.16638	11.922	0	0.14621	0	0	0	0	6.64238	6.60417	8.05629	6.64957	8.15761	8.22185	11.1457	10.6431	13.0606	12.6795	16.2498	10.9023	.	7.10879	5.1139	0	0.0487367	7.66121	7.11608	11.6165	13.2772	0.783077	0.837874	0.0638088	-	3.28994e-75
Nitab4.5_0000837g0030.1	XM_016655467.1							0	0	0	0	0	0	0	0	0	0	0.043709	0.060971	0	0	0.161963	0	0.141448	0.134885	0	0	0	0.057616	0	0	0	0	0	0	.	0	0	0.0685573	0.0203237	0.064167	0.0471493	0	0	NA	NA	NA	0	NA
Nitab4.5_0000084g0010.1	XM_016583029.1							11.3137	12.7994	15.9105	17.3809	10.2043	14.0622	10.2613	18.2586	14.2258	15.3611	11.3045	11.99	14.6068	10.6372	9.18967	18.4318	0	0	0	0	0	0	38.631	34.9119	36.5061	33.5322	31.7594	32.453	.	13.4191	15.2812	11.7003	13.6863	0	0	36.683	32.5815	1.51638e-05	4.02264e-05	0.617525	-	1.13028e-260
Nitab4.5_0002977g0150.1	XM_016596095.1	regulation of auxin activity	biosynthesis	IPyA		YUCCA	biosynthesis	0	0	0	0	0	0	0	0	0	0	0	0	0	0	0	0	0	0.089773	0.091066	0	0.092305	0	0	0	0	0	0	0	.	0	0	0	0	0.0606927	0.0303553	0	0	NA	NA	NA	0	NA
Nitab4.5_0002854g0030.1	XM_016599829.1							27.8789	27.7426	23.9693	14.0441	17.4303	27.2081	23.7662	21.1214	28.7783	20.6889	8.13197	9.94935	11.2483	8.13565	7.80645	7.6279	0.066817	0	0	0	0	0	39.4245	40.0342	35.3557	42.7094	40.4461	44.3883	.	25.7189	17.5319	9.06223	8.57096	0	0.0222723	38.2714	42.5146	0.62681	0.697441	0.0920989	-	1.29887e-152
Nitab4.5_0019796g0010.1	XM_016619327.1							6.94563	3.99092	8.32891	11.0265	6.24212	7.29549	5.67765	9.17431	7.96923	12.5557	0	0	0	0	0	0	2.70219	3.26081	3.87727	3.81447	3.58094	3.05295	45.7475	46.7021	42.4164	46.9741	47.0759	46.1989	.	7.53765	8.81432	0	0	3.29823	3.46464	44.9553	46.7496	1.54787e-12	8.1469e-12	1.22879	1	2.054e-104
Nitab4.5_0006225g0030.1	XM_016631457.1							0	0	0	0	0	0	0	0	0	0	0	0	0	0	0	0	0	0	0	0	0.174367	0	0	0	0	0	0	0	.	0	0	0	0	0.0581223	0	0	0	NA	NA	NA	0	NA
Nitab4.5_0003005g0050.1	XM_016587090.1							0.935836	0.954735	1.95999	1.35252	0.251574	1.25569	0.48486	0.887769	1.86423	1.99113	1.05323	1.33995	0.737637	1.12855	1.46945	0.49286	0	0	0	0	0	0	2.14739	2.23758	2.42909	2.52298	2.6093	2.15885	.	1.34949	0.830622	1.08677	0.987123	0	0	2.27135	2.43038	0.270121	0.340362	0.284722	-	2.30582e-49
Nitab4.5_0000312g0200.1	XM_016626780.1							0	0	0	0	0	0	0	0	0	0	0.294264	0	0	0	0	0	0.261004	0.168625	0	0	0	0	0	0	0	0.26983	0	0	.	0	0	0.098088	0	0.0562083	0.0870013	0	0.0899433	NA	NA	NA	0	NA
Nitab4.5_0004391g0010.1	XM_016627473.1						AUX/IAA family	7.94552	6.32619	9.1719	6.6746	5.67454	7.00751	3.26676	9.85233	8.17133	10.3421	1.21079	1.47164	2.43638	0.917365	2.98358	1.76274	0	0	0	0	0	0	8.5763	7.53572	7.47949	10.7583	9.89345	8.34749	.	7.46162	7.40049	2.21025	1.38391	0	0	7.86383	9.66641	0.514641	0.590883	-0.159319	-	2.37574e-34
Nitab4.5_0002472g0100.1	XM_016648696.1							0	0	0	0	0	0.309861	0	0	0	0	0	0	0.480748	0.188827	0.201829	0	0	0.141753	0	0	0	0	0	0	0	0	0	0	.	0.0442659	0	0.227526	0.0629423	0.047251	0	0	0	NA	NA	NA	0	NA
Nitab4.5_0003346g0010.1	XM_016594580.1							0	0	0	0.402911	0.238591	0	0	0.124263	0	0	0.343198	0.046047	0.23702	0.060336	0.273203	0	0	0	0	0	0	0	0.173239	0	0.597452	0.537996	0.561171	0.608619	.	0	0.255255	0.284474	0.035461	0	0	0.256897	0.569262	1.05439e-05	2.85109e-05	1.92267	0	2.68784e-07
Nitab4.5_0000635g0100.1	XM_016617303.1							0	0.221077	0	0.10157	0	0	0	0	0	0	0.03948	0.037381	0.042395	0	0.032558	0.047673	0.126003	0.039334	0.229965	0.113353	0	0.100003	0	0	0	0	0.054638	0	.	0.0315824	0.0338567	0.0381443	0.0283513	0.0464457	0.15644	0	0.0182127	NA	NA	NA	0	NA
Nitab4.5_0007287g0080.1	XM_016586608.1							2.42436	2.62808	3.81864	22.5268	12.5655	3.00438	5.45586	9.80893	4.54196	4.72792	0	0	0	0	0	0	6.51561	5.07323	6.53968	5.78024	6.42728	7.51746	5.47539	10.0724	8.69501	11.9372	8.41816	6.44775	.	3.80017	14.9671	0	0	6.33932	6.27851	8.08093	8.93437	0.90536	0.943946	-0.0260875	-	8.81615e-76
Nitab4.5_0000127g0140.1	XM_016615554.1	regulation of auxin activity	transport	ABCB		NtABCB2T		0.101717	0.012397	0.055419	0.269884	0.109826	0.049184	0.121589	0.26255	0.133273	0.045522	0.073615	0.306987	0.033195	0.100354	0.051647	0.113866	0.709403	0.752678	0.433006	0.359508	0.393588	0.755563	0	0	0	0	0	0	.	0.0741573	0.214087	0.052819	0.173736	0.633943	0.500639	0	0	5.32705e-07	1.6746e-06	-2.52745	0	0.000112241
Nitab4.5_0000300g0090.1	XM_016606785.1							0.064048	0.05183	0.059338	0.094386	0.129224	0	0	0.21274	0.10818	0	0.137246	0.110785	0.103562	0.386324	0.096235	0.053286	0	0.091137	0.08507	0.069811	0.044317	0	0	0	0	0	0	0.077799	.	0.0404851	0.14545	0.112348	0.183465	0.0451513	0.051627	0	0.025933	0.0682215	0.100682	-1.10323	0	0.160224
Nitab4.5_0007909g0010.1	XM_016593580.1							0.392591	0.096517	0.544839	0.358558	0	0.715874	0	0.067617	0.532711	0.828564	0.288445	0.081827	0.23067	0.219329	0.063856	0	0	0	0	0	0	0	2.58106	2.2454	2.53991	1.47223	1.822	1.4063	.	0.444442	0.142058	0.194324	0.100385	0	0	2.45546	1.56684	0.00269461	0.00518852	1.79535	1	0.0141946
Nitab4.5_0010049g0020.1	XM_016622494.1							6.65467	5.09255	6.30004	2.6863	2.50528	5.44993	3.57245	2.20474	7.99069	5.45699	0	0	0	0	0	0.029909	5.00195	5.83328	5.61892	5.37701	5.22947	5.05919	2.38086	2.54521	2.33282	1.18412	1.18664	1.44128	.	5.78819	2.46544	0	0.00996967	5.37398	5.33262	2.41963	1.27068	2.07161e-06	6.08635e-06	-0.974511	-	1.42973e-120
Nitab4.5_0000505g0040.1	XM_016641614.1							0	0	0	0	0.100746	0	0.285974	0	0	0.23432	0	0	0.349917	0	0	0.236232	0	0	0.152978	0	0	0.125625	0	0	0	0	0	0	.	0.0743277	0.033582	0.116639	0.078744	0.041875	0.0509927	0	0	NA	NA	NA	0	NA
Nitab4.5_0006276g0010.1								0.07692	0.402665	0	0	0	0	0.14228	0.184894	0.120206	0	0	0	0	0	0	0	0	0	0	0	0.12304	0	0	0	0	0	0	0	.	0.10601	0.0616313	0	0	0.0410133	0	0	0	NA	NA	NA	0	NA
Nitab4.5_0006562g0070.1	XM_016659675.1						SAUR-like	0	0	0	0	0	0	0	0	0	0	0	0.308333	0.38263	0.128836	0	0	0	0	0	0	0	0	0	0.457439	0.435311	0.560982	0.766279	0.574753	.	0	0	0.127543	0.145723	0	0	0.297583	0.634005	NA	NA	NA	0	NA
Nitab4.5_0002693g0090.1	XM_016600257.1						SAUR-like	0.138435	0.198473	0.062643	0.52148	0.545129	0.155002	0.237298	0.62676	0.12167	0	0	0.044356	0.215682	0.127994	0.067744	0.112025	0.14434	0	0.073347	0	0.047157	0.061122	0	0	0	0.371539	0.183183	0.065679	.	0.130503	0.564456	0.0944753	0.0947917	0.036093	0.0725623	0	0.2068	0.000517729	0.00111409	-1.78234	0	0.477661
Nitab4.5_0000628g0070.1	XM_016589781.1							2.93621	1.3008	3.26395	2.41505	1.74913	3.20779	2.53848	1.29181	2.04142	5.73217	0.075752	0.284444	0	0.38124	0.292816	0.317679	0.125453	0	0	0	0	0	0.437316	0.278425	0.288185	1.80311	0.69245	0.72449	.	3.00297	1.81866	0.122856	0.327788	0	0.0418177	0.334642	1.07335	2.28588e-08	8.33127e-08	-2.14038	2	0.0345095
Nitab4.5_0011583g0030.1	XM_016648443.1	regulation of auxin activity	metabolism	AA conjugation		NtGH3.9S	inactivation	0	0	0	0	0	0	0	0	0	0	0.024623	0.024476	0	0.031436	0.123195	0	0.081941	0.063953	0.100457	0.057944	0	0.03235	0	0	0	0	0	0	.	0	0	0.0492727	0.0186373	0.032101	0.080114	0	0	NA	NA	NA	0	NA
Nitab4.5_0007173g0010.1	XM_016609744.1	regulation of auxin activity	biosynthesis	IPyA		YUCCA4	biosynthesis	0	0	0	0	0	0	0	0	0	0	0.260128	0.118819	0	0.147141	0.060714	0	0	0	0	0	0	0	1.59744	0.996295	1.47972	1.99472	1.68396	0.3907	.	0	0	0.106947	0.0886533	0	0	1.35782	1.35646	2.01653e-20	1.84774e-19	3.61695	1	0.0372039
Nitab4.5_0002327g0080.1	XM_016622648.1						AUX/IAA family	0	0	0	0	0	0	0	0	0	0	0.268912	0.874181	1.11927	1.16925	0.336673	1.09307	0	0.092091	0	0	0	0	0	0	0	0	0	0	.	0	0	0.57495	1.0455	0.030697	0	0	0	1	1	-6.24371e-16	0	2.80725e-08
Nitab4.5_0005313g0010.1	XM_016652447.1							0	0	0	0	0	0	0	0	0	0	0	0	0	0	0	0	0	0	0	0	0.08661	0	0	0	0	0	0	0	.	0	0	0	0	0.02887	0	0	0	NA	NA	NA	0	NA
Nitab4.5_0008432g0020.1	XM_016637080.1							0	0	0.036667	0	0	0.049595	0	0	0.124703	0	0.279035	0.028962	0.205558	0.04096	0.154307	0.260864	0	0	0	0	0	0.086565	0	0	0	0	0	0	.	0.0301379	0	0.212967	0.110262	0.028855	0	0	0	0.135965	0.186184	-0.659212	0	0.000263806
Nitab4.5_0002370g0050.1	XM_016580920.1							0	0	0	0	0	0	0	0	0	0	0.044036	0.038285	0.040981	0	0.091902	0.043158	0	0	0	0.049603	0.078409	0	0	0	0	0	0	0	.	0	0	0.058973	0.0271477	0.0261363	0.0165343	0	0	NA	NA	NA	0	NA
Nitab4.5_0000083g0010.1	XM_016592282.1	regulation of auxin activity	transport	inner		NtPIN5T	endomembrane	0	0	0	0	0	0	0	0	0	0	0	0	0	0	0	0	0	0	0	0	0	0.073934	0	0	0	0	0	0	.	0	0	0	0	0.0246447	0	0	0	NA	NA	NA	0	NA
Nitab4.5_0000564g0120.1	XM_016642911.1							0	0	0	0	0	0	0	0	0	0.053577	0	0	0.071189	0	0.042712	0	0	0.057445	0	0.05705	0	0	0	0	0	0	0	0	.	0.00765386	0	0.037967	0	0.0191483	0.0190167	0	0	NA	NA	NA	0	NA
Nitab4.5_0007777g0020.1	XM_016616074.1							22.5052	20.5879	31.885	37.9863	34.3528	26.3994	19.8136	48.3632	35.7175	28.7709	0	0	0.077647	0	0.027316	0.0427	1.44403	1.39487	1.09411	1.03672	1.56411	1.83942	0	0	0	0	0	0	.	26.5256	40.2341	0.0349877	0.0142333	1.59947	1.19162	0	0	3.5232e-151	4.88829e-149	-7.43135	2	2.7294e-25
Nitab4.5_0005948g0010.1	XM_016657558.1	regulation of auxin activity	transport	inner		PILS3	endomembrane	0.032597	0	0	0	0	0	0	0	0	0	1.47303	0.681061	1.31379	0.582512	3.79814	0.38973	6.02744	8.09642	4.96997	5.60703	8.52034	6.35342	0	0	0	0.200392	0	0	.	0.00465671	0	2.19499	0.551101	7.65673	5.53481	0	0.0667973	0.713441	0.775539	-0.129816	0	0.00134512
Nitab4.5_0004406g0050.1	XM_016617403.1							2.3236	2.46951	2.67992	3.8071	2.71877	2.00666	1.89369	3.86141	2.00588	3.44744	6.35399	6.0778	4.42798	8.12639	5.90917	7.73907	0	0	0	0	0	0	0	0	0	0	0	0	.	2.40381	3.46243	5.56371	7.31442	0	0	0	0	4.27687e-85	2.92373e-83	-5.1944	2	1.0545e-75
Nitab4.5_0008424g0030.1	XM_016625277.1							3.87387	3.77271	3.76726	2.59572	3.73924	4.85755	3.81878	4.17557	5.76408	7.98352	8.06746	7.30754	7.69393	10.2737	7.41202	5.48838	0	0	0	0	0	0	0	0	0	0	0	0	.	4.83397	3.50351	7.72447	7.68988	0	0	0	0	3.01875e-62	1.34187e-60	-4.91731	2	5.00335e-48
Nitab4.5_0002570g0020.1	XM_016582057.1	regulation of auxin activity	metabolism	glycosylation		NtUGT3S	inactivation	0.129724	0	0.057192	1.27353	1.44069	0	0.154818	0.121079	0.251864	0.667588	25.0338	6.91711	19.7324	2.05518	12.2088	17.4349	0	0	0	0	0	0	0	0	0	0	0	0	.	0.180169	0.945101	18.9917	8.80239	0	0	0	0	0.00888846	0.0156424	-1.63008	0	2.66114e-18
Nitab4.5_0006205g0020.1	XM_016594984.1							0	0	0	0	0	0	0	0	0	0	0.037052	0.035974	0	0.047309	0	0	0.634898	0.777864	0.438087	0.463022	0.405003	0.510634	0	0	0	0	0	0	.	0	0	0.0123507	0.027761	0.5645	0.512002	0	0	1	1	8.15284e-16	0	2.26118e-11
Nitab4.5_0001319g0050.1	XM_016584326.1							0	0	0	0	0	0	0	0	0	0	0	0.518663	1.85686	0	0	0	0	0	0	0	0	0	0	0	0	0	3.45742	0.974732	.	0	0	0.618954	0.172888	0	0	0	1.47738	NA	NA	NA	0	NA
Nitab4.5_0001087g0020.1	XM_016649400.1	regulation of auxin activity	biosynthesis	IPyA		YUCCA	biosynthesis	0.878985	0.314378	0.324474	0.231495	0.102645	0.349369	0.74434	0.103427	0.520608	1.64481	0.741484	0.168949	0.220335	0.239258	0.431223	0.106088	0	0	0	0	0	0	0	0	0	0	0	0	.	0.682423	0.145856	0.464347	0.171432	0	0	0	0	2.70748e-09	1.07885e-08	-2.67124	2	3.21735e-05
Nitab4.5_0000025g0170.1	XM_016599841.1							11.8777	12.3443	8.14931	6.03626	15.3817	9.62563	15.6008	16.8818	5.34933	9.68253	0	0	0	0	0	0	2.42616	0.35797	1.08125	0	1.23203	4.78953	0	0	0	0	0	0	.	10.3757	12.7666	0	0	2.12651	1.16914	0	0	2.32874e-22	2.39493e-21	-4.26062	2	0.000115848
Nitab4.5_0001650g0040.1	XM_016594565.1							7.0892	6.74368	10.3269	9.04822	6.66161	7.47573	4.8779	11.5725	12.3685	11.3921	0	0	0	0	0	0	2.90132	3.30818	4.20931	3.00121	3.16896	3.38434	4.1909	3.74067	4.18551	2.85749	3.56786	3.17075	.	8.61057	9.09412	0	0	3.28716	3.37061	4.03902	3.1987	3.45603e-12	1.77499e-11	-1.06137	2	9.38949e-204
Nitab4.5_0007886g0030.1	XM_016599489.1						SAUR-like	1.41052	0	0	0	0	0	0	0	0	0	0	0	0	1.75539	0.938131	0	0	0	0	0	0	0	0	0	0	0	0	0	.	0.201503	0	0.31271	0.585131	0	0	0	0	NA	NA	NA	0	NA
Nitab4.5_0007352g0010.1	XM_016609634.1							0.303459	0	0	0	0	0.154931	0	0	0	0.129872	0	0	0	0	0	0	0.465777	0.748203	1.61799	0.72017	2.3747	0.754432	0	0	0	0	0	0	.	0.0840374	0	0	0	1.29244	0.934644	0	0	0.0877557	0.12603	-0.620475	0	1.24005e-09
Nitab4.5_0007650g0040.1	XM_016639261.1							0	0	0	0	0	0	0	0	0	0	7.79654	4.85248	10.1257	8.5406	11.9078	5.98322	116.733	103.648	116.148	153.957	110.474	111.775	0	0	0	0.141225	0	0	.	0	0	9.94335	6.45877	108.633	128.946	0	0.047075	1	1	2.904e-16	0	1.16752e-10
Nitab4.5_0007765g0010.1	XM_016595377.1	regulation of auxin activity	transport	efflux		NtPIN1T	efflux	0	0	0	0	0	0	0	0	0	0.037633	0.123614	0.339026	0.203502	0.585421	0.103396	0.257736	0	0	0	0	0	0	0	0	0	0	0.049595	0	.	0.00537614	0	0.143504	0.394061	0	0	0	0.0165317	0.669234	0.735445	-0.150215	0	3.05325e-06
Nitab4.5_0001733g0010.1	XM_016597608.1							0.644291	0.255159	0.483042	0.733571	0.649441	0.229234	0.291473	0.694927	0.497794	0.626726	0	0.264182	0.080922	0	0.070732	0.080546	0	0	0	0	0	0	1.51972	2.22824	1.62633	2.06117	1.24933	2.33609	.	0.432531	0.692646	0.0505513	0.114909	0	0	1.79143	1.8822	0.0158732	0.0266781	0.98524	-	0.143269
Nitab4.5_0000323g0030.1	XM_016582910.1							0	0	0	0	0	0	0	0	0	0	5.53401	8.6812	5.50265	10.5708	6.23556	6.55967	46.9952	58.0094	58.2898	51.5462	52.975	51.2991	0	0	0	0	0	0	.	0	0	5.75741	8.60391	54.0945	52.277	0	0	1	1	2.68336e-16	0	6.73146e-10
Nitab4.5_0004236g0050.1	XM_016599521.1						AUX/IAA family	0	0.065832	0.549947	0.142643	0.133593	0	0	0.524547	0.505157	0.809857	0	0	0.307788	0	0	0	0	0	0	0	0	0	0	0	0	0	0	0	.	0.275828	0.266928	0.102596	0	0	0	0	0	NA	NA	NA	0	NA
Nitab4.5_0002327g0090.1	XM_016622829.1						AUX/IAA family	0	0	0	0	0	0	0	0	0	0	84.1878	141.413	108.897	148.183	87.0632	160.193	15.1094	26.5949	3.84623	1.66498	5.99123	10.0735	0	0	0	0	0	0	.	0	0	93.3828	149.93	14.2199	6.87354	0	0	1	1	4.85221e-16	0	2.07163e-06
Nitab4.5_0003752g0020.1	XM_016577957.1							0	0	0.097471	0	0	0	0	0	0	0.085105	4.45896	2.71658	3.73725	3.40419	4.8446	1.55331	0	0	0	0	0	0	0	0	0	0	0.309192	0.165441	.	0.0260823	0	4.34694	2.55803	0	0	0	0.158211	0.402838	0.479577	-0.314836	0	8.71392e-23
Nitab4.5_0001088g0110.1	XM_016602883.1							0	0	0	0	0	0	0	0	0	0	0	0	0	0	0.224552	0	0	0	0	0	0	0	0	0	0	0	0	0	.	0	0	0.0748507	0	0	0	0	0	NA	NA	NA	0	NA
Nitab4.5_0003755g0010.1	XM_016654295.1							0	0	0	0	0	0	0	0	0	0	7.05312	8.43997	5.11145	4.78381	5.91919	6.07488	3.39061	3.08506	4.91256	3.73552	4.27724	3.03092	0	0	0	0	0	0	.	0	0	6.02792	6.43288	3.46441	4.0129	0	0	1	1	4.61428e-16	0	0.166788
Nitab4.5_0005020g0050.1	XM_016647814.1							0	0	0	0	0	0	0	0	0	0	0.110148	0	0	0	0.085816	0	0	0	0	0	0	0	0	0	0	0	0	0	.	0	0	0.0653213	0	0	0	0	0	NA	NA	NA	0	NA
Nitab4.5_0004906g0030.1	XM_016621514.1							4.46437	5.22177	5.08136	5.91688	6.68609	4.96836	3.45033	6.62188	5.41936	5.58454	0	0.038668	0	0.057066	0	0	2.89822	2.58161	2.67306	3.44639	3.21538	2.95123	0	0	0	0	0	0	.	4.8843	6.40828	0	0.0319113	2.91608	3.00589	0	0	2.51194e-91	1.85512e-89	-5.90491	2	6.53971e-47
Nitab4.5_0001243g0020.1	XM_016612746.1							0.01403	0.029843	0.011573	0.277562	0.33819	0	0.069432	0.375042	0.023441	0.057741	0	0	0	0	0	0	3.80882	2.74431	4.2559	2.97351	2.33931	2.70993	0	0	0	0	0	0	.	0.0294371	0.330265	0	0	2.59785	3.67941	0	0	4.6061e-06	1.29945e-05	-1.66759	0	3.78278e-42
Nitab4.5_0000380g0210.1	XM_016615217.1	cell cycle regulation	E2F		E2Fb		Transcriptional activator; controls G1/S progression, DNA replication, and endoreplication	2.34789	2.74854	3.67225	2.55192	1.28693	1.77914	2.76209	4.81816	4.67637	3.72798	0	0	0.06091	0	0	0.056207	0	0	0	0	0	0	10.9395	13.1008	11.0707	14.1909	12.8994	11.9825	.	3.10204	2.88567	0.0203033	0.0187357	0	0	11.7037	13.0242	0.000203568	0.000463942	1.1031	1	0.266327
Nitab4.5_0001172g0170.1	XM_016603534.1						AUX/IAA family	0	0	0	0	0	0	0	0	0	0	0	0	0.160251	0	0	0	0	0	0.122702	0	0	0	0	0	0	0	0	0	.	0	0	0.053417	0	0	0.0409007	0	0	NA	NA	NA	0	NA
Nitab4.5_0002801g0020.1	XM_016593769.1	regulation of auxin activity	transport	inner		NtPIN5S	endomembrane	0	0	0	0	0	0	0.083921	0	0	0.11934	0	0	0	0	0	0	0.855375	0.463987	0.642869	0.797276	0.601941	0.258178	0	0	0	0	0	0	.	0.0290373	0	0	0	0.441369	0.765173	0	0	0.387432	0.463886	-0.326229	0	1.92481e-05
Nitab4.5_0003672g0010.1	XM_016631096.1							0	0	0	0	0	0	0	0	0	0	0	0	0.160249	0	0	0.149673	0	0	0	0	0	0	0	0	0	0	0	0	.	0	0	0.0534163	0.049891	0	0	0	0	NA	NA	NA	0	NA
Nitab4.5_0000349g0230.1	XM_016627886.1							0.195913	0.433876	0.38731	0.057459	0.051871	0.158469	0.340902	0	0.366857	0.81138	0	0	0	0	0	0	0	0	0	0	0	0	1.38336	1.42077	1.94666	1.30362	0.989278	0.488983	.	0.384958	0.0364433	0	0	0	0	1.5836	0.927293	0.0230641	0.0375508	1.00614	1	1
Nitab4.5_0000712g0280.1	XM_016596563.1	regulation of auxin activity	transport	influx	NRT1		influx	0	0	0	0	0	0	0	0	0	0.149348	0	0	0	0	0	0	1.13365	0.50832	1.49094	2.10112	0.758957	2.24613	0	0	0	0	0	0	.	0.0213354	0	0	0	1.17113	1.57523	0	0	NA	NA	NA	0	NA
Nitab4.5_0000712g0270.1	XM_016596563.1	regulation of auxin activity	transport	influx	NRT1		influx	0	0	0.102443	0	0	0	0	0	0	0	0	0	0	0	0	0.108627	1.99744	0.552332	1.18202	0.758394	1.38916	0.490975	0	0	0	0	0	0	.	0.0146347	0	0	0.036209	0.810823	1.31262	0	0	0.638782	0.708322	-0.164719	0	6.20327e-10
Nitab4.5_0000387g0040.1	XM_016622984.1							0	0	0	0	0	0	0	0	0	0	0.114606	0.129909	0	0	0	0	0	0	0	0	0	0	0	0	0	0.129113	0.157201	0	.	0	0	0.038202	0.043303	0	0	0	0.095438	NA	NA	NA	0	NA
Nitab4.5_0000173g0310.1	XM_016597113.1							0	0	0	0	0	0	0	0	0	0	0	0	0.102467	0	0	0	0	0	0.043885	0.04485	0	0	0	0	0	0	0	0	.	0	0	0.0341557	0	0	0.0295783	0	0	NA	NA	NA	0	NA
Nitab4.5_0008409g0010.1	XM_016631096.1							0	0	0	0	0	0	0	0.038937	0	0	0	0	0	0	0.086103	0	0	0	0.030599	0	0	0	0	0	0	0	0	0	.	0	0.012979	0.028701	0	0	0.0101997	0	0	NA	NA	NA	0	NA
Nitab4.5_0001641g0010.1	XM_016630229.1							0.021332	0	0	0	0	0	0	0	0	0	0.031065	0	0	0	0	0	0.116172	0	0	0	0	0	0	0	0	0	0	0	.	0.00304743	0	0.010355	0	0	0.038724	0	0	NA	NA	NA	0	NA
Nitab4.5_0006465g0030.1	XM_016608364.1							0	0	0	0	0	0	0	0	0	0	0	0	0	0.067331	0.021084	0	0	0	0	0	0	0	0	0	0	0	0	0	.	0	0	0.007028	0.0224437	0	0	0	0	NA	NA	NA	0	NA
Nitab4.5_0003410g0080.1	XM_016649444.1							0.198084	0.04976	0.084982	0.095148	0.182	0.214887	0	0	0	0.085333	0	0	0	0	0	0	0	0	0	0	0	0	0	0	0	0	0	0	.	0.0904351	0.0923827	0	0	0	0	0	0	NA	NA	NA	0	NA
Nitab4.5_0007384g0040.1	XM_016633330.1	regulation of auxin activity	transport	inner		PILS2	endomembrane	0.328107	0.056348	0.0952	0	0	0.101913	0	0	0	0	0	0	0	0	0	0	0	0	0	0	0	0	0	0	0	0	0	0	.	0.0830811	0	0	0	0	0	0	0	NA	NA	NA	0	NA
Nitab4.5_0005468g0020.1	XM_016601995.1							0	0	0	5.09857	4.50399	0	0	0	0	0	54.3285	50.5522	45.2504	53.32	63.3238	24.2687	6.88398	0	0	0	0	0	0	0	0	0	0	0	.	0	3.20085	54.3009	42.7136	0	2.29466	0	0	1	1	-5.06523e-16	0	5.27466e-12
Nitab4.5_0016565g0010.1	XM_016652600.1							0	0	0	0	0	0	0	0	0	0	62.0897	134.806	84.1017	198.2	99.0155	130.61	0	0	0	0	0	0	0	0	0	0	0	0	.	0	0	81.7356	154.538	0	0	0	0	1	1	-5.15929e-16	0	1.07625e-24
Nitab4.5_0001841g0010.1	XM_016622859.1							27.6147	20.7502	20.9353	16.3316	16.8187	24.479	23.1495	12.6658	22.5187	30.9095	0	0	0	0	0	0	0	0	0	0	0	0	13.2463	12.1069	13.9517	11.9479	13.0861	15.3555	.	24.3367	15.272	0	0	0	0	13.1016	13.4632	0.00790353	0.014039	-0.675273	-	1
Nitab4.5_0001407g0010.1	XM_016615952.1						SAUR-like	0.151729	0.160233	0	0	0	0	0	0	0	0	0	0.138077	0	0	0	0	0	0	0	0	0	0	0	0	0	0	0	0	.	0.044566	0	0	0.0460257	0	0	0	0	NA	NA	NA	0	NA
Nitab4.5_0003004g0010.1	XM_016660083.1							0.081531	0	0.15679	0	0	0	0	0	0	0	0	0	0	0	0	0	0	0	0	0	0	0	0	0	0	0	0	0	.	0.0340459	0	0	0	0	0	0	0	NA	NA	NA	0	NA
Nitab4.5_0006318g0070.1	XM_016588103.1							0.043426	0	0	0	0	0	0	0	0	0.055513	0	0	0	0.084685	0	0	0	0	0.114555	0	0	0	2.73391	3.15374	2.23658	2.5759	4.64881	2.8083	.	0.0141341	0	0	0.0282283	0	0.038185	2.70807	3.34434	2.75916e-29	4.12475e-28	4.05047	1	1
Nitab4.5_0011961g0010.1	XM_016628756.1							202.21	214.832	194.727	185.978	194.481	207.808	217.981	196.429	215.075	177.489	0	0	0	0	0	0	0	0	0	0	0	0	207.517	194.551	182.507	204.755	210.68	211.614	.	204.303	192.296	0	0	0	0	194.858	209.016	1.47945e-05	3.92935e-05	-0.533121	-	1
Nitab4.5_0009931g0020.1	XM_016632531.1							0	0	0	0	0	0	0	0	0	0	0	0	0	0	0	0	8.52822	11.3583	11.6473	10.6819	9.89886	10.2864	0	0	0	0	0	0	.	0	0	0	0	10.5145	10.2858	0	0	1	1	-6.1705e-16	0	2.09668e-47
Nitab4.5_0001472g0060.1	XM_016655291.1							3.36475	3.099	4.37948	3.58911	2.48291	2.31917	2.44581	5.45632	3.31146	2.36264	0	0	0	0	0	0	0	0	0	0	0	0	2.78607	3.71523	3.24987	1.93195	2.54824	1.25847	.	3.04033	3.84278	0	0	0	0	3.25039	1.91289	0.561307	0.635761	0.17736	-	1
Nitab4.5_0003000g0020.1	XM_016627750.1							0	0	0	0	0	0	0	0	0	0	0	0	0	0	0	0.074915	1.53344	0.648061	0.970197	0.825407	0.806727	1.17741	0	0	0	0	0	0	.	0	0	0	0.0249717	0.877399	1.10968	0	0	1	1	-6.25774e-17	0	9.15448e-15
Nitab4.5_0005033g0050.1	XM_016623938.1							0	0	0	0	0	0	0	0	0	0	0	0.078337	0	0	0	0	0.105565	0.891853	0.275835	1.2939	0.814024	0.436141	0	0	0	0	0	0	.	0	0	0	0.0261123	0.714006	0.558432	0	0	1	1	6.34773e-16	0	9.03413e-13
Nitab4.5_0000664g0010.1	XM_016628123.1							1.47409	1.58058	2.08599	2.69581	2.47659	1.26542	0.653092	3.22032	1.87126	1.6796	0	0	0	0	0	0	0	0	0	0	0	0	1.98885	3.25216	2.93111	2.10087	3.0639	3.23976	.	1.51572	2.79757	0	0	0	0	2.72404	2.80151	0.2709	0.341106	0.325407	-	1
Nitab4.5_0004801g0040.1	XM_016592298.1						ARF family	0.079043	0	0	0	0	0	0	0	0	0	0	0	0	0	0	0	0	0	0	0	0	0	0	0	0	0	0	0	.	0.0112919	0	0	0	0	0	0	0	NA	NA	NA	0	NA
Nitab4.5_0008006g0010.1	XM_016594989.1							13.7561	10.9666	15.1172	13.5196	12.7141	9.25683	8.07963	14.4765	15.1827	19.0895	0	0	0	0	0	0	0	0	0	0	0	0	54.067	62.5552	67.9812	53.531	55.9669	50.2359	.	13.0641	13.5701	0	0	0	0	61.5345	53.2446	1.72112e-07	5.71585e-07	1.20162	1	1
Nitab4.5_0002763g0040.1	XM_016591999.1							0	0	0	0	0	0	0	0	0	0	0	0	0	0	0	0	0	0	0	0	0	0	89.8014	82.1048	82.5907	92.8284	87.0819	78.1213	.	0	0	0	0	0	0	84.8323	86.0105	1.42518e-95	1.12139e-93	6.70161	1	1
Nitab4.5_0006134g0040.1	XM_016608345.1	regulation of auxin activity	transport	inner		PILS2	endomembrane	0	0	0	0	0	0	0	0	0	0	0	0	0	0	0	0	0	0	0	0	0	0	1.88718	1.58088	1.37916	1.60272	1.69819	2.43608	.	0	0	0	0	0	0	1.61574	1.91233	1.5127e-26	1.96454e-25	3.35905	1	1
Nitab4.5_0003672g0030.1	XM_016621344.1							0	0	0	0	0	0.071568	0	0	0	0	0	0	0	0	0	0	0	0	0	0	0	0	0	0	0	0	0	0	.	0.010224	0	0	0	0	0	0	0	NA	NA	NA	0	NA
Nitab4.5_0000470g0080.1	XM_016640439.1							0	0	0	0	0	0	0	0	0	0.054731	0	0	0	0	0	0	0	0	0	0	0	0	0	0	0	0	0	0	.	0.00781871	0	0	0	0	0	0	0	NA	NA	NA	0	NA
Nitab4.5_0000063g0100.1	XM_016599995.1						SAUR-like	0	0	0	0	0	0	0	0	0	0	0	0	0	0	0	0	0	0	0	0	0	0	0	0	0	0	0	0	.	0	0	0	0	0	0	0	0	NA	NA	NA	0	NA
Nitab4.5_0000087g0170.1	XM_016605725.1							0	0	0	0	0	0	0	0	0	0	0	0	0	0	0	0	0	0	0	0	0	0	0	0	0	0	0	0	.	0	0	0	0	0	0	0	0	NA	NA	NA	0	NA
Nitab4.5_0000564g0340.1	XM_016642863.1	regulation of auxin activity	transport	inner		NtPIN8T	endomembrane	0	0	0	0	0	0	0	0	0	0	0	0	0	0	0	0	0	0	0	0	0	0	0	0	0	0	0	0.26792	.	0	0	0	0	0	0	0	0.0893067	NA	NA	NA	0	NA
Nitab4.5_0000681g0080.1	XM_016651825.1							0	0	0	0	0	0	0	0	0	0	0	0	0	0	0	0	0	0	0	0	0	0	0	0	0	0	0	0	.	0	0	0	0	0	0	0	0	NA	NA	NA	0	NA
Nitab4.5_0000689g0030.1	XM_016648863.1							0	0	0	0	0	0	0	0	0	0	0	0	0	0	0	0	0	0	0	0	0	0	0	0	0	0	0	0	.	0	0	0	0	0	0	0	0	NA	NA	NA	0	NA
Nitab4.5_0000737g0140.1	XM_016623825.1							0	0	0	0	0	0	0	0	0	0	0	0	0	0	0	0	0	0	0	0	0	0	0	0	0	0	0	0	.	0	0	0	0	0	0	0	0	NA	NA	NA	0	NA
Nitab4.5_0000764g0010.1	XM_016610282.1	regulation of auxin activity	transport	ABCB		NtABCB8T		0	0	0	0	0	0	0	0	0	0	0	0	0	0	0	0	0	0	0	0	0	0	0	0	0	0	0	0	.	0	0	0	0	0	0	0	0	NA	NA	NA	0	NA
Nitab4.5_0000801g0030.1	XM_016590094.1							0	0	0	0	0	0	0	0	0	0	0	0	0	0	0	0	0	0	0	0	0	0	0	0	0	0	0	0	.	0	0	0	0	0	0	0	0	NA	NA	NA	0	NA
Nitab4.5_0001110g0210.1	XM_016586130.1							0	0	0	0	0	0	0	0	0	0	0	0	0	0	0	0	0	0	0	0	0	0	0.713688	0	0	0.484076	1.59386	0.292682	.	0	0	0	0	0	0	0.237896	0.790205	NA	NA	NA	0	NA
Nitab4.5_0000946g0090.1	XM_016625022.1	regulation of auxin activity	transport	inner		NtPIN10	endomembrane	0	0	0	0	0	0	0	0	0	0	0	0	0	0	0	0	0	0	0	0	0	0	0	0	0	0	0	0	.	0	0	0	0	0	0	0	0	NA	NA	NA	0	NA
Nitab4.5_0001066g0070.1	XM_016634418.1							0	0	0	0	0	0	0	0.042051	0	0	0	0	0	0	0	0	0	0	0	0.038169	0	0	0	0	0	0	0	0	.	0	0.014017	0	0	0	0.012723	0	0	NA	NA	NA	0	NA
Nitab4.5_0001421g0050.1	XM_016600263.1						SAUR-like	0	0	0	0	0	0	0	0	0	0	0	0	0	0	0	0	0	0	0	0	0	0	0	0	0	0	0	0	.	0	0	0	0	0	0	0	0	NA	NA	NA	0	NA
Nitab4.5_0001432g0160.1	XM_016615874.1							0	0	0	0	0	0	0	0	0	0	0	0	0	0	0	0	0	0	0	0	0	0	0	0	0	0	0	0	.	0	0	0	0	0	0	0	0	NA	NA	NA	0	NA
Nitab4.5_0001438g0080.1	XM_016635905.1						SAUR-like	0	0	0	0	0	0	0	0	0	0	0	0	0	0	0	0	0	0	0	0	0	0	0	0	0	2.01758	0	0	.	0	0	0	0	0	0	0	0.672526	NA	NA	NA	0	NA
Nitab4.5_0002265g0280.1	XM_016642172.1	regulation of auxin activity	transport	inner		NtPIN8S	endomembrane	0	0	0	0	0	0	0	0	0	0	0	0	0	0	0	0	0	0	0	0	0	0	0	0	0	0	0.086466	0	.	0	0	0	0	0	0	0	0.028822	NA	NA	NA	0	NA
Nitab4.5_0002423g0010.1	XM_016603534.1						AUX/IAA family	0	0	0	0	0	0	0	0	0	0	0	0	0	0	0	0	0	0	0	0	0	0	0	0	0	0	0	0	.	0	0	0	0	0	0	0	0	NA	NA	NA	0	NA
Nitab4.5_0002443g0020.1	XM_016638437.1						SAUR-like	0	0	0	0	0	0	0	0	0	0	0	0	0	0	0	0	0.21941	0	0	0	0	0	0	0	0	0	0	0	.	0	0	0	0	0	0.0731367	0	0	NA	NA	NA	0	NA
Nitab4.5_0002472g0110.1	XM_016648696.1							0	0	0	0	0	0	0	0	0	0	0	0	0	0	0	0	0	0	0	0	0	0	0	0	0	0	0	0	.	0	0	0	0	0	0	0	0	NA	NA	NA	0	NA
Nitab4.5_0002568g0050.1	XM_016615657.1							0	0	0	0	0	0	0	0	0	0	0	0	0	0	0	0	0	0	0	0	0	0	0	0	0	0	0	0	.	0	0	0	0	0	0	0	0	NA	NA	NA	0	NA
Nitab4.5_0002584g0050.1	XM_016605518.1							0	0	0	0	0	0	0	0	0	0	0	0	0	0	0	0	0	0	0	0	0	0	0	0	0	0	0	0	.	0	0	0	0	0	0	0	0	NA	NA	NA	0	NA
Nitab4.5_0002920g0060.1	XM_016638898.1							0	0	0	0	0	0	0	0	0	0	0	0	0	0	0	0	0	0	0	0.0818	0	0	0	0	0	0	0	0	.	0	0	0	0	0	0.0272667	0	0	NA	NA	NA	0	NA
Nitab4.5_0002963g0090.1	XM_016600388.1						SAUR-like	0	0	0	0	0	0	0	0	0	0	0	0	0	0	0	0	0	0	0	2.8548	0	0	0	0	0	0	0	0	.	0	0	0	0	0	0.951598	0	0	NA	NA	NA	0	NA
Nitab4.5_0003288g0030.1	XM_016596095.1	regulation of auxin activity	biosynthesis	IPyA		YUCCA	biosynthesis	0	0	0	0	0	0	0	0	0	0	0	0	0	0	0	0	0	0	0	0	0	0	0	0	0	0	0	0	.	0	0	0	0	0	0	0	0	NA	NA	NA	0	NA
Nitab4.5_0003956g0030.1	XM_016604127.1	regulation of auxin activity	biosynthesis	IPyA		YUCCA6	biosynthesis	0	0	0	0	0	0	0	0	0	0	0	0	0	0	0	0	0	0	0	0	0	0	0	0	0	0	0	0	.	0	0	0	0	0	0	0	0	NA	NA	NA	0	NA
Nitab4.5_0003981g0070.1							SAUR-like	0	0	0	0	0	0	0	0	0	0	0	0	0	0	0	0	0	0	0	0	0	0	0	0	0	0	0	0	.	0	0	0	0	0	0	0	0	NA	NA	NA	0	NA
Nitab4.5_0004272g0010.1	XM_016653702.1							0	0	0	0	0	0	0	0	0	0	0	0.134269	0	0	0	0	0	0	0	0	0	0	0	0	0	0	0	0	.	0	0	0	0.0447563	0	0	0	0	NA	NA	NA	0	NA
Nitab4.5_0004466g0010.1	XM_016591205.1							0	0	0	0	0	0	0	0	0	0	0	0	0	0	0	0	0	0	0.059058	0.058725	0	0	0	0	0	0	0	0	.	0	0	0	0	0	0.039261	0	0	NA	NA	NA	0	NA
Nitab4.5_0004466g0070.1	XM_016601722.1							0	0	0	0	0	0	0	0	0	0	0	0	0	0	0	0	0	0	0	0	0	0	0	0	0	0	0	0	.	0	0	0	0	0	0	0	0	NA	NA	NA	0	NA
Nitab4.5_0004777g0030.1	XM_016586763.1	regulation of auxin activity	biosynthesis	IPyA		YUCCA8	biosynthesis	0	0	0	0	0	0	0	0	0	0	0	0	0	0	0	0	0	0	0.077885	0.081542	0	0	0	0	0	0	0	0	.	0	0	0	0	0	0.0531423	0	0	NA	NA	NA	0	NA
Nitab4.5_0004790g0010.1	XM_016618921.1							0	0	0	0	0	0	0	0	0	0	0	0	0	0	0	0	0	0	0	0	0	0	0	0	0	0	0.722364	0	.	0	0	0	0	0	0	0	0.240788	NA	NA	NA	0	NA
Nitab4.5_0004974g0070.1	XM_016599473.1	regulation of auxin activity	biosynthesis	IPyA		YUCCA	biosynthesis	0	0	0	0	0	0	0	0	0	0	0	0	0	0	0	0	0	0	0	0	0	0	0	0	0	0	0	0	.	0	0	0	0	0	0	0	0	NA	NA	NA	0	NA
Nitab4.5_0005523g0030.1	XM_016640115.1							0	0	0	0	0	0	0	0	0	0	0	0	0	0	0	0	0	0	0	0	0	0	0	0	0	0	0	0	.	0	0	0	0	0	0	0	0	NA	NA	NA	0	NA
Nitab4.5_0005865g0060.1	XM_016586034.1						SAUR-like	0	0	0	0	0	0	0	0	0	0	0	0	0	0	0	0	0	0	0	0	0	0	0	0	0	0	0	0	.	0	0	0	0	0	0	0	0	NA	NA	NA	0	NA
Nitab4.5_0006144g0030.1	XM_016627179.1							0	0	0	0	0	0	0	0	0	0	0	0	0	0	0	0	0	0	0	0	0	0	0	0	0	0	0	0	.	0	0	0	0	0	0	0	0	NA	NA	NA	0	NA
Nitab4.5_0006946g0010.1	XM_016627863.1							0	0	0	0	0	0	0	0	0	0	0	0	0	0	0	0	0	0	0	0	0	0	0	0	0	0	0	0	.	0	0	0	0	0	0	0	0	NA	NA	NA	0	NA
Nitab4.5_0007213g0010.1	XM_016659864.1							0	0	0	0	0	0	0	0	0	0	0	0	0	0	0	0	0	0	0	0	0	0	0	0	0	0	0	0	.	0	0	0	0	0	0	0	0	NA	NA	NA	0	NA
Nitab4.5_0007721g0040.1	XM_016653164.1							0	0	0	0	0	0	0	0	0	0	0	0	0	0	0	0	0	0	0	0	0	0	0	0	0	0	0	0	.	0	0	0	0	0	0	0	0	NA	NA	NA	0	NA
Nitab4.5_0008409g0020.1	XM_016631095.1							0	0	0	0	0	0	0	0	0	0	0	0	0	0	0	0	0	0	0	0	0	0	0	0	0	0	0	0	.	0	0	0	0	0	0	0	0	NA	NA	NA	0	NA
Nitab4.5_0008492g0060.1	XM_016642911.1							0	0	0	0	0	0	0	0	0	0	0	0	0	0	0	0	0	0	0	0	0	0	0	0	0	0	0	0	.	0	0	0	0	0	0	0	0	NA	NA	NA	0	NA
Nitab4.5_0008645g0030.1	XM_016622906.1							0	0	0	0	0	0	0	0	0	0	0	0	0	0	0	0	0	0	0	0	0	0	0	0	0	0	0	0	.	0	0	0	0	0	0	0	0	NA	NA	NA	0	NA
Nitab4.5_0009982g0020.1	XM_016609330.1							0	0	0	0	0	0	0	0	0	0	0	0	0	0.188827	0	0.309401	0	0	0	0	0	0	0	0	0	0	0	0	.	0	0	0	0.166076	0	0	0	0	NA	NA	NA	0	NA
Nitab4.5_0010482g0020.1	XM_016660387.1							0	0	0	0	0	0	0	0	0	0	0	0	0	0	0	0	0	0	0	0	0	0	0	0	0	0	0	0	.	0	0	0	0	0	0	0	0	NA	NA	NA	0	NA
Nitab4.5_0012102g0010.1	XM_016596563.1	regulation of auxin activity	transport	influx	NRT1		influx	0	0	0	0	0	0	0	0	0	0	0	0	0	0	0	0	0	0	0	0	0	0	0	0	0	0	0	0	.	0	0	0	0	0	0	0	0	NA	NA	NA	0	NA
Nitab4.5_0012102g0020.1	XM_016622282.1	regulation of auxin activity	transport	influx	NRT1		influx	0	0	0	0	0	0	0	0	0	0	0	0.149122	0	0	0	0	0	0	0	0	0	0	0	0	0	0	0	0	.	0	0	0	0.0497073	0	0	0	0	NA	NA	NA	0	NA
Nitab4.5_0014406g0020.1	XM_016646154.1							0	0	0	0	0	0	0	0	0	0	0	0	0	0	0	0	0	0	0	0	0	0	0	0	0	0	0	0	.	0	0	0	0	0	0	0	0	NA	NA	NA	0	NA
Nitab4.5_0021741g0010.1	XM_016576919.1							0	0	0	0	0	0	0	0	0	0	0	0	0	0	0	0	0	0	0	0	0	0	0	0	0	0	0	0	.	0	0	0	0	0	0	0	0	NA	NA	NA	0	NA
[truncated: 18 more columns]

## Sheet: Table S5
Table S5: Summary of gene classification in autonomous vs dependent line comparisons. The value indicates number of genes from the respective category rated as not detected (ND), unchanged (NCh), upregulated (UP) and downregulated (DOWN).
	BY-2H vs BY-2				VBI-2 vs VBI-0
group	ND	NCh	UP	DOWN	ND	NCh	UP	DOWN
biosynthesis	20	3	3	1	15	5	3	4
inactivation	6	7	1	16	8	6	0	16
reactivation	4	9	1	1	4	8	1	2
efflux	2	3	2	3	2	2	1	5
influx	13	6	0	3	9	1	5	7
endomembrane	13	9	2	3	13	11	3	0
auxin receptor	1	7	4	2	2	10	2	0
AUX/IAA family	10	10	6	24	6	6	3	35
ARF family	3	30	7	9	2	28	2	17
SAUR-like	23	4	9	2	23	13	1	1

## Sheet: Table S6
Table S6: List of transcription factors and transcription regulators specific to auxin autonomous cell lines. Values of transcript abundance [TPM - Transcript Per Million], gene annotation and our classification are shown. Definitions for selections are their minimal transcription in all auxin-dependent samples (TPM <= 0.5) and robust transcription in all BY-2H or VBI-2 samples (TPM >= 1)
gene_ID	NCBI Ref Seq	Gene (tobacco)	Similarity	744	748	772	773	777	780	782	783	799	800	916	917	918	919	920	921	985	986	987	988	989	990	1293	1294	1295	1296	1297	1307	rough data	BY-2_exp	BY-2_stac	VBI-0_exp	VBI-0_stac	VBI-2_exp	VBI-2_stac	BY-2H_exp	BY-2H_stac	detected?	NOTdetected in dependent	detected in BY-2H	detected in VBI-2	detected in autonomous	pval	qval	b	se_b
Nitab4.5_0006522g0010.1	XM_016580011.1	AGL19	AGAMOUS-like	0	0	0	0	0.163789	0.176762	0	0.176153	0	0	0	0	0	0	0	0	0	0.161727	0.157492	0	0	0	25.205	23.2913	20.3732	29.9754	28.7533	22.1279	.	0.0252517	0.113314	0	0	0.053909	0.0524973	22.9565	26.9522	1	1	1	0	1	0.000129829	0.000928403	2.56969	0.671502
Nitab4.5_0008957g0060.1	XM_016654778.1	MYB4-like	MYB4-like	0	0.400583	0	0.325008	0	0	0.104627	0.154388	0	0	0.494739	0.134269	0	0.377654	0.100914	0	0	0	0	0	0	0	10.7649	13.2329	9.14331	10.4067	7.7101	11.6512	.	0.0721729	0.159799	0.198551	0.170641	0	0	11.047	9.92267	1	1	1	0	1	0.013375	0.0391678	1.63018	0.659025
Nitab4.5_0003651g0030.1	XM_016595260.1	AGL29	AGAMOUS-like	0	0	0	0	0	0	0	0	0	0	0	0	0.480748	0	0	0	0	0	0	0	0	0	8.19485	9.30386	10.3362	4.3204	4.33417	4.58241	.	0	0	0.160249	0	0	0	9.2783	4.41232	1	1	1	0	1	0.00045916	0.00258033	2.02567	0.578183
Nitab4.5_0000130g0070.1	XM_016645863.1	ERF7	ERF family	0	0	0	0	0	0	0	0	0	0	0	0	0	0	0	0	0	0	0	0	0	0	8.78374	8.08832	9.69266	7.59338	7.61014	7.19428	.	0	0	0	0	0	0	8.85491	7.46594	1	1	1	0	1	0.000116795	0.000860248	2.33713	0.606612
Nitab4.5_0003096g0040.1	XM_016642356.1	JMJ25-like	JMJ25-like	0	0	0.013167	0	0	0	0	0	0	0.028183	0.276121	0.144195	0.31193	0.201423	0.15462	0.165697	7.98345	11.6019	8.79012	8.49229	9.22266	9.32721	6.93963	8.13681	7.62907	6.9759	7.07046	6.25911	.	0.00590714	0	0.247557	0.170438	10.0506	8.42196	7.5685	6.76849	1	1	1	1	1	3.99713e-32	3.98829e-29	5.45864	0.462675
Nitab4.5_0002108g0090.1	XM_016607465.1	TCP1	TCP family	0.133068	0.121176	0.118753	0.126969	0.463821	0	0.080267	0	0.156028	0.119308	0	0	0	0	0.159977	0	0.320973	0.625272	0.41938	0.734953	0.816871	0.391222	7.15446	7.07801	8.29161	7.28979	8.04678	7.15948	.	0.104086	0.19693	0.0533257	0	0.611122	0.491769	7.50803	7.49869	1	1	1	0	1	4.346e-08	1.14564e-06	2.73691	0.499784
Nitab4.5_0000791g0080.1	XM_016624093.1	JAGGED-like	JAGGED-like	0	0	0	0	0.143553	0.154931	0	0	0.306392	0.126541	0	0	0	0.188827	0	0	0.608979	0.141753	0.138041	0.273189	0	0.357415	6.38134	9.34901	5.08843	6.89264	4.09744	3.36416	.	0.0839806	0.047851	0	0.0629423	0.166389	0.34007	6.93959	4.78475	1	1	1	0	1	2.37918e-06	3.39544e-05	2.22297	0.471145
Nitab4.5_0008781g0030.1	XM_016647069.1	LuxR family	LuxR family	0	0.098231	0.10466	0	0	0	0.066571	0	0	0	0	0	0	0	0	0	2.36544	6.88421	4.19627	3.88471	9.04177	8.76074	5.85642	4.42591	10.2657	8.51725	7.90041	4.80901	.	0.0384946	0	0	0	8.22891	3.48214	6.84935	7.07556	1	1	1	1	1	3.8342e-22	1.29359e-19	4.65233	0.480838
Nitab4.5_0013628g0010.1	XM_016630325.1	bZIP family	bZIP family	0.020392	0	0.03505	0.038194	0	0	0.032743	0	0	0	0	0.027137	0	0.075713	0.071207	0.033686	0.610883	0.647438	0.514854	0.349927	0.832569	0.403257	6.91121	6.70896	5.60068	5.69322	5.92059	5.1244	.	0.0125979	0.0127313	0.0237357	0.045512	0.627755	0.491888	6.40695	5.5794	1	1	1	0	1	3.71315e-16	5.84335e-14	4.00357	0.491382
Nitab4.5_0000002g0060.1	XM_016655922.1	B3 domain-containing TF	HSI2-like	0.104125	0.018847	0.017525	0.072465	0.136241	0.181275	0.0138	0.129951	0.144549	0.131417	0.083783	0.195428	0.107821	0.199623	0.117407	0.132322	0.057951	0	0.031845	0.017402	0.036747	0.068034	4.4633	5.5757	6.53436	7.44432	7.01442	6.94312	.	0.0873626	0.112886	0.103004	0.175791	0.034927	0.0357327	5.52445	7.13396	1	1	1	0	1	0.058496	0.127266	1.33851	0.707474
Nitab4.5_0000549g0010.1	XM_016591670.1			0.145603	0.176683	0.132084	0	0.088782	0.184064	0.262775	0	0	0.465737	0	0	0	0	0.058103	0	0	0	0	0	0	0	4.6843	6.33989	3.45384	8.80757	6.12351	7.57002	.	0.195278	0.029594	0.0193677	0	0	0	4.82601	7.50037	1	1	1	0	1	0.0294073	0.0735943	1.53561	0.705062
Nitab4.5_0000691g0100.1	XM_016654978.1			0	0	0	0	0	0	0	0	0	0	0	0	0	0	0	0	1.31646	2.83506	1.65649	1.36484	1.86055	3.03803	3.56767	2.83405	4.58308	3.79669	2.412	2.9038	.	0	0	0	0	2.57788	1.44593	3.6616	3.0375	1	1	1	1	1	2.59459e-14	2.97496e-12	3.43016	0.450324
Nitab4.5_0000010g0220.1	XM_016606019.1			0.029194	0.101752	0	0	0	0	0	0	0	0	0.116842	0.135274	0.114298	0	0.096841	0	0.43584	0.695564	0.288713	0.269468	0.4974	0.203746	2.93021	3.40847	3.81474	3.18445	2.89448	3.01429	.	0.0187066	0	0.109327	0.0450913	0.46557	0.33134	3.38447	3.03107	1	1	1	0	1	1.32191e-10	7.01273e-09	3.11017	0.484101
Nitab4.5_0000755g0200.1	XR_001649158.1			0	0	0.040878	0.045113	0	0	0	0.047371	0.038793	0.126477	0	0.031913	0	0	0.02803	0.121012	0.063626	0.033962	0.363855	0.268689	0.373635	0.262303	2.16545	2.72987	4.06853	2.74003	3.37943	3.07823	.	0.0294497	0.030828	0.00934333	0.050975	0.2233	0.232057	2.98795	3.0659	1	1	1	0	1	2.7912e-09	1.03803e-07	2.92721	0.492512
Nitab4.5_0010493g0030.1	XM_016631986.1			0	0	0	0	0	0	0	0.085529	0	0	0.229606	0	0	0	0.062108	0	0.58394	0.202861	0.833137	0.260002	0.823869	0.335626	3.06647	3.32201	2.36041	2.6143	3.31482	2.57941	.	0	0.0285097	0.097238	0	0.454119	0.559026	2.9163	2.83617	1	1	1	0	1	9.97739e-11	5.44069e-09	3.0381	0.469763
Nitab4.5_0001849g0010.1	XM_016606635.1			0.027917	0.007404	0.012025	0.067786	0.02806	0.028061	0	0.02615	0.12802	0.086541	0.021786	0.025658	0.050513	0.054572	0.007756	0.046835	0	0	0	0	0	0	2.46457	2.65965	3.14222	2.73124	2.93174	2.28199	.	0.041424	0.0406653	0.026685	0.042355	0	0	2.75548	2.64832	1	1	1	0	1	0.182761	0.304793	1.11059	0.833587
Nitab4.5_0006318g0070.1	XM_016588103.1			0.043426	0	0	0	0	0	0	0	0	0.055513	0	0	0	0.084685	0	0	0	0	0.114555	0	0	0	2.73391	3.15374	2.23658	2.5759	4.64881	2.8083	.	0.0141341	0	0	0.0282283	0	0.038185	2.70807	3.34434	1	1	1	0	1	0.000164709	0.00112319	2.13751	0.567315
Nitab4.5_0000271g0040.1	XM_016639857.1			0	0	0	0	0	0	0	0	0	0	0	0	0	0	0	0	0	0	0	0	0	0	2.3649	2.8634	2.68984	2.51734	2.20228	1.63662	.	0	0	0	0	0	0	2.63938	2.11875	1	1	1	0	1	0.00011847	0.000869723	2.2899	0.594892
Nitab4.5_0002091g0080.1	XM_016622130.1			0.036514	0.023012	0	0.051258	0	0.045687	0.029147	0.021239	0.073533	0	0	0.07507	0	0	0.047075	0	0.067924	0.113209	0.138329	0.070025	0.253201	0.026235	2.73821	2.56038	2.41074	2.46864	2.51563	3.15014	.	0.029699	0.0241657	0.0156917	0.0250233	0.130882	0.0920927	2.56978	2.71147	1	1	1	0	1	6.85033e-08	1.69081e-06	2.87698	0.533263
Nitab4.5_0001511g0020.1	XM_016655263.1			0.325781	0.203641	0.364778	0.274949	0.174275	0.22637	0.385847	0.493767	0.398186	0.302249	0.194811	0.281417	0.114105	0.309652	0.054597	0.139813	1.71647	1.82383	1.89971	1.53066	1.76751	1.6716	2.3663	2.16059	2.74583	2.00134	2.26871	3.91166	.	0.315265	0.31433	0.121171	0.243627	1.75431	1.71561	2.42424	2.72724	1	1	1	1	1	2.0447e-06	2.9907e-05	1.72442	0.363115
Nitab4.5_0000396g0180.1	XM_016578974.1			0.102156	0.186645	0.275575	0	0	0.152835	0.092083	0.206611	0.073697	0.35262	0.059291	0.054674	0	0	0	0	0.16989	0.106545	0.27672	0.231556	0.053351	0.071491	2.04896	2.78168	2.427	1.93396	2.1303	2.0682	.	0.176516	0.0688703	0.0197637	0.0182247	0.077129	0.226055	2.41921	2.04415	1	1	1	0	1	0.000331522	0.00197699	1.78382	0.496977
Nitab4.5_0000519g0010.1	XM_016618297.1			0	0	0	0	0	0.030607	0	0.047206	0	0	0.297896	0.359789	0.251057	0.124048	0.42681	0.448279	1.60663	1.2899	2.93464	1.8348	3.19894	1.77118	3.07367	1.97138	2.02695	1.30349	1.26343	1.63481	.	0.00437243	0.0157353	0.325254	0.310705	2.08667	2.12535	2.35734	1.40058	1	1	1	1	1	1.27688e-14	1.56755e-12	3.63054	0.471002
Nitab4.5_0006031g0030.1	XM_016623750.1			0.075865	0	0	0	0	0	0.104627	0	0	0	0	0	0	0	0	0.154701	0.21941	0.425258	0.138041	0.682421	0.286239	0.536123	2.06549	1.40231	2.86443	2.41608	1.66415	2.28156	.	0.0257846	0	0	0.051567	0.415873	0.346624	2.11074	2.12059	1	1	1	0	1	5.57394e-07	1.00964e-05	2.24344	0.448201
Nitab4.5_0002782g0100.1	XM_016643177.1			0	0	0	0	0	0	0	0	0.484273	0.181495	0.104274	0.098054	0.424754	0.261226	0.234311	0	0.125181	0.077698	0.083828	0	0.301827	0.087828	2.40657	1.41284	1.97536	1.46685	1.78059	1.1899	.	0.0951097	0	0.254446	0.11976	0.155784	0.0696697	1.93159	1.47912	1	1	1	0	1	0.000350292	0.00207128	1.6935	0.473713
Nitab4.5_0000381g0220.1	XM_016581420.1			0.026382	0	0	0	0	0.111537	0	0	0	0	0	0	0.054993	0	0	0	0	0	0	0	0	0	1.80341	1.78639	1.80705	1.12195	1.81525	1.49531	.	0.0197027	0	0.018331	0	0	0	1.79895	1.4775	1	1	1	0	1	0.00111426	0.00528125	1.85825	0.570022
Nitab4.5_0005011g0070.1	XM_016621744.1			0	0	0	0.162504	0	0	0	0.154388	0	0	0.247529	0	0.320498	0	0.302741	0.154701	0	0	0	0	0	0	1.3144	1.39187	1.90962	2.23762	1.84905	1.86283	.	0	0.105631	0.290256	0.051567	0	0	1.53863	1.98317	1	1	1	0	1	0.0181394	0.0500863	1.06735	0.45174
Nitab4.5_0000813g0020.1	XM_016578343.1			0	0	0	0	0	0	0	0	0	0	0.202339	0.155044	0.183035	0.14899	0.350268	0.236981	1.39345	1.38353	0.876426	0.818919	0.90974	1.09797	1.13038	1.42759	1.29784	1.22653	1.79238	1.72959	.	0	0	0.245214	0.180338	1.13041	1.0296	1.28527	1.58283	1	1	1	0	1	3.382e-13	3.14993e-11	3.46116	0.475549
Nitab4.5_0000962g0030.1	XM_016601419.1			0	0	0.089622	0	0	0	0	0.089124	0	0	0.130774	0.075225	0.165918	0	0.150643	0	1.17254	1.26291	1.8531	1.4351	2.29123	1.0606	0.877859	1.15812	1.43773	0.823397	0.595888	0.484765	.	0.0128031	0.029708	0.149112	0.025075	1.53825	1.48691	1.1579	0.634683	1	1	0	1	1	3.29484e-07	6.52512e-06	2.44716	0.479295
Nitab4.5_0004543g0030.1	XM_016627281.1		C2H2-like	0	0	0.151155	0.043699	0	0	0.029475	0.083566	0.063108	0.051468	0.030268	0	0	0	0.024196	0	9.81903	16.8118	15.8897	13.2376	13.6063	17.4191	0.934821	1.02483	1.31728	1.88296	1.69527	1.05932	.	0.0421723	0.0424217	0.0181547	0	15.9457	12.9821	1.09231	1.54585	1	1	0	1	1	1.20938e-21	3.91138e-19	4.63366	0.484833
Nitab4.5_0011812g0020.1	XM_016595093.1		TCP12-like	0	0	0	0	0	0	0	0	0	0	0.123685	0	0	0	0	0	10.4466	14.7648	10.7906	16.5025	12.7991	11.88	1.09643	0.867913	1.16411	0.975873	1.75063	1.00188	.	0	0	0.0412283	0	13.148	12.5799	1.04282	1.2428	1	1	0	1	1	8.94529e-17	1.58301e-14	3.87022	0.465282
Nitab4.5_0000599g0010.1	XM_016615319.1			0	0	0	0	0	0	0	0	0	0	0	0	0	0	0	0	2.03788	1.7298	1.82359	1.95254	1.93722	3.74299	1.13322	0.286207	0.286442	0.763114	1.18722	0	.	0	0	0	0	2.47	1.938	0.568622	0.650111	1	1	0	1	1	7.01888e-08	1.72786e-06	2.31547	0.429532
Nitab4.5_0007431g0020.1	XM_016603521.1			0	0.110788	0	0	0	0	0	0	0	0	0	0	0	0	0.067147	0	6.35905	5.50799	5.50555	5.70002	4.41212	9.61105	0.118422	0.123919	0.668235	0.569223	0	0	.	0.0158269	0	0.0223823	0	6.51039	5.85487	0.303525	0.189741	1	1	0	1	1	1.6483e-08	4.98702e-07	2.74943	0.487024
Nitab4.5_0002565g0070.1	XM_016617097.1			0	0	0	0	0	0	0	0	0	0.259744	0	0	0	0	0	0	1.77089	1.68142	2.33734	1.18569	1.24823	1.25664	0.27805	0	0.57596	0.126246	0	0	.	0.0371063	0	0	0	1.39543	1.76464	0.28467	0.042082	1	1	0	1	1	1.40327e-05	0.000149291	1.79318	0.412856
Nitab4.5_0002266g0050.1	XM_016626143.1	NtAP3-likeT	APETALA3-like	0	0	0	0	0	0	0	0	0	0	0	0	0	0	0.216919	0	76.3135	94.5223	72.6149	85.5714	103.201	106.553	0.325272	0.359639	0	0	0	0	.	0	0	0.0723063	0	101.425	78.1666	0.228304	0	1	1	0	1	1	2.03772e-05	0.000202546	3.21318	0.75414
Nitab4.5_0003291g0010.1	XM_016643471.1			0	0	0	0	0	0	0	0	0	0.102197	0	0	0.127311	0.162512	0.07786	0	9.05071	10.721	8.24907	8.62314	5.63986	8.72069	0.254408	0	0.417733	0	0	0	.	0.0145996	0	0.0683903	0.0541707	8.36051	8.64097	0.224047	0	1	1	0	1	1	2.35397e-05	0.000227518	2.51742	0.595366
Nitab4.5_0002577g0030.1	XM_016656671.1			0	0	0	0	0	0	0	0	0.069951	0.056385	0.188559	0	0.226973	0	0.257789	0	1.36547	3.67092	1.75741	1.74721	3.51753	2.29598	0.076377	0.315084	0	0.143645	0.250616	0	.	0.018048	0	0.22444	0	3.16148	1.62336	0.130487	0.13142	1	1	0	1	1	9.0991e-06	0.000104127	2.09397	0.471875
Nitab4.5_0010509g0010.1	XM_016591495.1			0	0	0.065617	0.067885	0.076569	0	0	0.066475	0	0.060631	0	0	0.150927	0	0	0	2.35505	1.33825	2.21809	2.5656	1.23331	1.19145	0.167941	0.115549	0	0.10215	0.243859	0	.	0.0180354	0.0703097	0.050309	0	1.25434	2.37958	0.0944967	0.115336	1	1	0	1	1	5.63537e-06	6.95647e-05	2.12663	0.468459
Nitab4.5_0001599g0190.1	XM_016579339.1			0	0	0	0.090191	0	0	0	0	0	0	0	0	0	0	0	0	4.16062	2.30116	3.26753	3.87343	2.20269	2.67539	0.169775	0.086943	0	0	0	0.097626	.	0	0.0300637	0	0	2.39308	3.7672	0.0855727	0.032542	1	1	0	1	1	8.94465e-07	1.49726e-05	2.32611	0.473408
Nitab4.5_0001612g0030.1	XM_016579853.1			0.028422	0	0.047791	0	0	0.123142	0	0	0	0.139769	0.193061	0.174218	0.055444	0.253855	0.220723	0.327916	2.06344	1.29738	2.19263	2.24265	2.26579	1.59977	0.12137	0.062318	0.066008	0	0.197879	0	.	0.0484463	0	0.156409	0.251996	1.72098	2.16624	0.083232	0.0659597	1	1	0	1	1	0.00480416	0.0172932	1.45841	0.517187
Nitab4.5_0001028g0030.1	XM_016613767.1			0.09877	0	0.137256	0	0	0	0	0	0.016588	0.068324	0	0	0	0.023027	0.028076	0	5.04161	5.18267	5.98881	5.5432	5.37207	4.49954	0.029178	0.058163	0.151972	0.02817	0	0	.	0.0458483	0	0.00935867	0.00767567	5.01809	5.52454	0.079771	0.00939	1	1	0	1	1	8.68768e-05	0.000672322	2.87351	0.732182
Nitab4.5_0002465g0020.1	XM_016582105.1			0	0	0	0	0	0	0	0	0	0	0	0	0	0	0	0	2.46891	2.97424	1.6293	2.17575	3.54406	2.2606	0.210184	0	0	0.065438	0.076676	0.081445	.	0	0	0	0	2.9263	2.09132	0.0700613	0.0745197	1	1	0	1	1	9.88648e-09	3.20634e-07	2.63366	0.459414
Nitab4.5_0010448g0010.1	XM_016613767.1			0.19393	0.034236	0.132274	0.031989	0	0.099816	0.022606	0.031683	0.056042	0.02102	0	0	0.070969	0	0.059398	0.031757	2.31523	1.82069	2.43026	2.83318	2.48274	1.84651	0.078682	0	0.041046	0	0	0	.	0.0799891	0.021224	0.0434557	0.0105857	2.04998	2.52622	0.0399093	0	1	1	0	1	1	0.0249455	0.0644984	1.42265	0.634474
Nitab4.5_0001198g0350.1	XM_016637629.1			0.043913	0	0	0	0	0	0	0	0	0	0	0	0.096947	0	0	0	2.55662	2.43039	4.09327	4.29951	3.26234	4.09242	0	0	0.100494	0	0	0	.	0.00627329	0	0.0323157	0	3.26172	3.6498	0.033498	0	1	1	0	1	1	0.000107337	0.000801067	2.0722	0.534984
Nitab4.5_0000944g0030.1	XM_016576942.1		C2H2-like	0	0	0	0	0.045422	0	0	0	0	0	0	0	0	0	0	0	9.09025	11.1154	12.7087	10.4935	13.0911	11.8019	0.047483	0.047822	0	0	0	0.056154	.	0	0.0151407	0	0	12.0028	10.7641	0.0317683	0.018718	1	1	0	1	1	7.3899e-06	8.74833e-05	3.32991	0.742929
Nitab4.5_0000418g0050.1	XM_016636561.1	NtPI-like1T	PISTILLATA-like	0	0	0	0	0	0	0	0	0	0	0.133714	0.162391	0	0	0.115086	0.192692	229.457	308.44	207.686	210.085	352.076	301.491	0	0	0	0	0	0	.	0	0	0.0829333	0.118361	320.669	215.742	0	0	1	1	0	1	1	0.000340877	0.00202275	3.76939	1.05229
Nitab4.5_0002266g0060.1	XM_016626143.1	NtAP3-likeT	APETALA3-like	0	0	0	0	0	0.138833	0.166667	0	0	0	0	0	0	0	0	0	76.0986	101.502	81.6935	85.7972	103.623	108.082	0	0	0	0	0	0.551699	.	0.0436429	0	0	0	104.402	81.1964	0	0.1839	1	1	0	1	1	0.000102343	0.000770381	3.50085	0.901127
Nitab4.5_0012101g0010.1	XM_016596552.1	NtSEP1-likeS	SEPALLATA1-like	0	0	0	0	0	0	0	0	0	0	0	0	0	0.203461	0	0	8.00074	18.321	14.4434	14.9234	16.8027	14.6181	0	0	0	0	0	0	.	0	0	0	0.0678203	16.5806	12.4559	0	0	1	1	0	1	1	0.00021333	0.00138621	2.46821	0.6666
Nitab4.5_0000414g0040.1	XM_016595836.1		bHLH30-like	0	0	0	0	0	0	0	0	0	0	0.157871	0	0	0	0	0	16.936	17.4247	18.2788	16.2682	14.7143	15.0561	0	0	0	0	0	0	.	0	0	0.0526237	0	15.7317	17.161	0	0	1	1	0	1	1	0.000181008	0.00121247	2.43906	0.651432
Nitab4.5_0002060g0100.1	XM_016644624.1	NtAG-likeS	AGAMOUS-like	0	0	0	0	0	0	0	0	0	0	0	0	0	0	0	0	19.2111	12.4116	14.503	9.93556	6.34905	16.689	0	0	0	0	0	0	.	0	0	0	0	11.8166	14.5499	0	0	1	1	0	1	1	0.000139648	0.000981556	1.61472	0.423946
Nitab4.5_0003510g0070.1	XM_016616823.1		bHLH18-like	0	0	0	0	0	0	0	0	0	0	0	0.403356	0	0.377654	0	0	6.32309	13.2185	9.33526	7.90013	9.61111	8.86124	0	0	0	0	0	0	.	0	0	0	0.260337	10.5636	7.85282	0	0	1	1	0	1	1	0.00073797	0.0037914	2.11268	0.625966
Nitab4.5_0009931g0020.1	XM_016632531.1		GATA-like	0	0	0	0	0	0	0	0	0	0	0	0	0	0	0	0	8.52822	11.3583	11.6473	10.6819	9.89886	10.2864	0	0	0	0	0	0	.	0	0	0	0	10.5145	10.2858	0	0	1	1	0	1	1	0.000116479	0.000858598	2.71582	0.704782
Nitab4.5_0000297g0080.1	XM_016605934.1			0	0	0	0.162504	0.143553	0	0	0.308777	0	0	0.123685	0.134269	0.320498	0	0.100914	0	8.54137	9.3753	9.39613	7.13985	9.34261	10.3594	0	0	0	0	0	0	.	0	0.204945	0.181699	0.0447563	9.69242	8.35912	0	0	1	1	0	1	1	0.00471323	0.0170365	1.78477	0.631553
Nitab4.5_0000579g0010.1	XM_016592881.1	NtSEP3S	SEPALLATA3-like	0	0	0	0	0	0	0	0	0	0	0.167819	0	0.177488	0.193894	0	0	12.4093	9.72297	11.7551	15.3586	5.16239	10.3445	0	0	0	0	0	0	.	0	0	0.115102	0.0646313	8.40997	13.1743	0	0	1	1	0	1	1	0.00076749	0.0039122	2.35353	0.699568
Nitab4.5_0001306g0010.1	XM_016590254.1			0.346254	0	0	0	0	0	0.238739	0	0.18891	0.148206	0	0	0	0	0	0	8.51095	7.92438	8.03198	7.47417	8.49071	6.52431	0	0	0	0	0	0	.	0.13173	0	0	0	7.64647	8.0057	0	0	1	1	0	1	1	0.00261864	0.0105865	1.80982	0.601411
Nitab4.5_0007192g0010.1	XM_016635536.1			0	0	0	0	0	0	0	0	0	0	0	0	0.215562	0	0	0	6.49922	8.44156	5.99452	5.96007	5.76365	5.91955	0	0	0	0	0	0	.	0	0	0.071854	0	6.70826	6.15127	0	0	1	1	0	1	1	0.000403554	0.00232152	2.66322	0.7528
Nitab4.5_0004282g0040.1	XM_016607423.1			0	0	0	0	0	0	0	0	0	0.124932	0.210386	0.118932	0	0	0.086115	0	3.96808	6.15965	4.79952	6.89237	7.24454	6.71856	0	0	0	0	0	0	.	0.0178474	0	0.0988337	0.039644	6.70758	5.21999	0	0	1	1	0	1	1	0.000945346	0.00462138	1.97343	0.596867
Nitab4.5_0010251g0010.1	XM_016623581.1			0	0	0	0	0	0	0	0	0	0	0.368969	0.134269	0	0.188827	0.476187	0.309401	4.71906	5.01002	5.64779	7.44191	5.59434	7.34541	0	0	0	0	0	0	.	0	0	0.281719	0.210832	5.98325	5.93625	0	0	1	1	0	1	1	0.00421519	0.0155621	1.7302	0.60463
Nitab4.5_0004487g0030.1	XM_016591578.1			0	0	0	0	0	0	0	0	0	0	0	0	0	0	0	0	3.94679	5.78038	5.29852	5.48986	6.12025	4.57807	0	0	0	0	0.139806	0	.	0	0	0	0	5.4929	4.91172	0	0.046602	1	1	0	1	1	2.96951e-05	0.000274292	2.28861	0.548067
Nitab4.5_0004911g0040.1	XM_016615319.1			0	0.093687	0	0	0.145749	0.374025	0	0	0	0	0	0	0	0	0	0	5.744	5.31213	8.11743	4.54062	5.22262	5.61605	0	0	0	0	0	0	.	0.066816	0.048583	0	0	5.3836	6.13402	0	0	1	1	0	1	1	0.00172663	0.00752178	1.65396	0.527812
Nitab4.5_0002843g0030.1	XM_016635051.1			0	0.160233	0	0	0	0	0	0.308777	0	0	0	0	0	0	0	0	6.8017	4.53609	3.45102	5.1864	6.01102	3.93157	0	0	0	0	0	0	.	0.0228904	0.102926	0	0	4.82622	5.14637	0	0	1	1	0	1	1	0.000866421	0.00431655	1.82141	0.546863
Nitab4.5_0000342g0290.1	XM_016626796.1			0	0	0	0	0	0	0	0	0	0	0.494819	0.272223	0	0.192727	0	0	5.68796	4.43701	5.14506	7.07918	3.69603	5.66103	0	0	0	0	0	0	.	0	0	0.16494	0.154983	4.59802	5.97073	0	0	1	1	0	1	1	0.00169581	0.00741717	1.76552	0.562463
Nitab4.5_0001223g0190.1	XM_016633439.1			0.090967	0	0	0	0	0.061205	0	0	0	0.057285	0.044128	0.193456	0.459823	0.27781	0.219974	0.186484	5.87451	4.77641	4.95243	5.4463	4.02817	4.95676	0	0	0	0	0	0	.	0.0299224	0	0.241308	0.21925	4.58711	5.42441	0	0	1	1	0	1	1	0.0322421	0.0791666	1.53965	0.718992
Nitab4.5_0002778g0100.1	XM_016606206.1			0	0	0	0	0	0	0	0	0	0	0	0.268538	0	0.377654	0.100914	0.464102	5.61514	4.07863	7.08816	6.41538	2.8774	4.58014	0	0	0	0	0	0	.	0	0	0.033638	0.370098	3.84539	6.37289	0	0	1	1	0	1	1	0.00299055	0.0117726	1.66553	0.561028
Nitab4.5_0001751g0150.1	XM_016640870.1			0	0	0	0	0	0	0	0	0	0	0	0	0	0	0	0	3.42243	3.91411	4.16616	3.90511	3.83836	3.20954	0	0	0	0	0	0	.	0	0	0	0	3.654	3.83123	0	0	1	1	0	1	1	0.000116688	0.00085967	2.19365	0.569338
Nitab4.5_0002198g0030.1	XM_016638748.1			0	0.14157	0.378852	0.084901	0.088988	0	0.174576	0.080396	0	0.062686	0	0	0	0	0	0.157032	4.38506	3.46435	5.28455	3.83761	2.53149	3.85611	0	0	0	0	0	0	.	0.108241	0.0847617	0	0.052344	3.28398	4.50241	0	0	1	1	0	1	1	0.021458	0.0572603	1.48383	0.645193
Nitab4.5_0001097g0050.1	XM_016631965.1			0	0	0	0	0.136128	0	0.084555	0	0	0	0	0.120061	0	0.170103	0.085413	0.279451	2.1456	3.29432	3.21848	1.9524	2.13526	2.32253	0	0	0	0	0	0	.	0.0120793	0.045376	0.028471	0.189872	2.58404	2.43883	0	0	1	1	0	1	1	0.00657588	0.0221444	1.3405	0.493267
Nitab4.5_0004837g0070.1	XM_016637126.1			0	0	0	0	0	0	0	0	0	0	0	0	0	0	0.088314	0	2.41061	2.25431	2.15263	3.5396	2.03788	1.95862	0	0	0	0	0	0	.	0	0	0.029438	0	2.0836	2.70095	0	0	1	1	0	1	1	0.000211446	0.00137665	1.71393	0.462606
Nitab4.5_0003313g0030.1	XM_016634264.1			0	0	0	0	0	0	0	0	0	0.079098	0	0	0.099911	0	0	0	2.79192	2.04769	2.71056	2.40376	2.01183	2.09162	0	0	0	0	0	0	.	0.0112997	0	0.0333037	0	2.05038	2.63541	0	0	1	1	0	1	1	0.000443915	0.00250878	1.82746	0.520275
Nitab4.5_0006712g0010.1	XM_016596969.1			0	0	0	0	0	0	0	0	0	0	0	0	0	0	0	0.044199	1.41164	2.42438	1.57766	1.23512	2.28708	1.34465	0	0	0	0	0	0	.	0	0	0	0.014733	2.0187	1.40814	0	0	1	1	0	1	1	0.000229018	0.00146782	2.06278	0.55983
Nitab4.5_0001477g0020.1	XM_016593365.1			0	0	0	0.162504	0	0	0	0	0	0	0	0	0	0	0.228153	0	2.14952	2.47959	2.05998	2.52069	1.55822	1.08184	0	0	0	0	0	0	.	0	0.054168	0.076051	0	1.70655	2.2434	0	0	1	1	0	1	1	0.00106384	0.00508926	1.39917	0.427478
Nitab4.5_0003032g0030.1	XM_016647813.1			0	0	0	0	0	0	0.071179	0	0	0	0.40994	0.182952	0.106742	0	0.063877	0	2.44797	1.2394	3.44527	3.43024	2.18981	1.17032	0	0	0	0	0	0	.	0.0101684	0	0.19352	0.060984	1.53318	3.10783	0	0	1	1	0	1	1	0.00559704	0.0194891	1.49209	0.538563
Nitab4.5_0000556g0220.1	XM_016655934.1			0	0	0	0	0	0	0	0	0	0	0	0	0	0	0	0	2.28361	1.16622	3.81689	2.18312	1.27306	1.13851	0	0	0	0	0	0	.	0	0	0	0	1.1926	2.76121	0	0	1	1	0	1	1	0.000153662	0.00105937	1.53151	0.404618
[truncated: 8 more columns]

## Sheet: Table S7
Table S7: List of putative components of POLYCOMB REPRESSIVE COMPLEX (PRC2). Values of transcript abundances [TPM - Transcript Per Million], statistics for VBI-2 vs VSI-0 comparison and gene annotation are shown. Columns "process" and "similarity" include our manual classification and annotation of selected genes of interest. Statistics was determined by sleuth package in R using results from qua…
gene_ID	NCBI Ref Seq	process	similarity	744	748	772	773	777	780	782	783	799	800	916	917	918	919	920	921	985	986	987	988	989	990	1293	1294	1295	1296	1297	1307	sample TPMs	BY-2_exp	BY-2_stac	VBI-0_exp	VBI-0_stac	VBI-2_exp	VBI-2_stac	BY-2H_exp	BY-2H_stac	MEANS	qval	b	VBI2exp VS VBI0exp	qval	b	VBI2stac VS VBI0stac	Slyc_accesn	Slyc_Evalue
Nitab4.5_0000283g0360.1	XM_016584613.1	PRC2-component		60.3081	65.8218	87.323	21.1779	10.6127	65.8797	52.1803	22.9158	91.1064	77.7448	62.2752	48.8679	66.5864	47.1408	66.5772	54.1525	39.7163	40.667	33.7774	36.6964	42.3463	42.5275	44.4614	42.773	42.0434	44.8082	45.5822	47.3169		71.4806	18.2355	65.1463	50.0537	41.8469	36.73	43.0926	45.9025		3.7104e-05	-0.493196	-	2.83169e-08	-0.651378	-	Solyc01g111590.2.1	0
Nitab4.5_0000333g0090.1	XM_016591095.1	PRC2-component		5.91578	5.67653	7.94222	9.44577	8.40504	6.37417	4.69505	7.63607	9.3395	8.6529	3.32173	3.88192	2.55239	3.51998	3.45171	3.97181	6.58686	7.48585	6.34296	4.71092	5.64413	5.8763	7.02627	7.20201	8.16946	9.37752	7.4261	9.01225		6.94231	8.49563	3.10861	3.79124	6.33543	5.88025	7.46591	8.60529		9.64069e-06	0.609191	-	0.000268652	0.508342	-	Solyc03g044380.2.1	0
Nitab4.5_0000397g0030.1	XM_016616957.1	PRC2-component		11.5351	12.7066	17.7516	19.9859	12.6709	11.0505	8.48254	13.8387	11.7414	16.7651	19.3103	21.159	17.8285	22.8178	17.1001	20.8063	11.1663	9.77666	12.1497	8.64396	8.61754	9.22154	20.8202	19.7816	20.9696	23.4613	22.5035	21.2033		12.8618	15.4985	18.0796	21.5944	9.20525	10.6533	20.5238	22.3894		7.97362e-08	-0.80176	-	8.9656e-06	-0.670738	-	Solyc07g064090.2.1	0
Nitab4.5_0000600g0150.1	XM_016609692.1	PRC2-component	EMF2-like	16.7336	19.5617	15.4414	16.8724	22.547	17.2632	23.2938	24.4029	18.6698	18.9107	17.5093	18.6031	14.8868	17.4704	16.0936	18.9023	4.08939	2.03739	2.87939	2.56459	1.89155	2.36856	33.6056	35.5767	37.1503	35.6913	36.1341	34.3593		18.5535	21.2741	16.1632	18.3252	2.09917	3.17779	35.4442	35.3949		1.46661e-57	-2.07175	DOWN	4.82633e-40	-1.72325	DOWN	Solyc03g093640.2.1	0
Nitab4.5_0001169g0040.1	XM_016584485.1	PRC2-component		6.75808	7.01403	9.09333	8.87496	8.57852	6.31759	4.48233	8.84324	9.0381	8.28926	7.48875	8.00143	6.53997	6.86223	6.66418	8.11757	7.7276	10.1634	8.91839	7.85038	8.70724	9.49026	9.05786	10.24	10.3931	9.9287	10.1641	10.1501		7.28467	8.76557	6.89763	7.66041	9.45363	8.16546	9.89698	10.081		0.121149	0.220571	-	0.752225	0.0551121	-	Solyc03g044380.2.1	0
Nitab4.5_0001295g0060.1	XM_016576959.1	PRC2-component		14.3038	14.4433	20.3647	12.3754	6.97073	15.4394	13.9535	8.30826	17.1901	16.1962	21.4025	19.1305	23.3724	22.7733	23.5268	23.409	12.1743	13.1023	11.2555	13.666	12.1344	13.385	15.8144	14.9469	16.5701	16.5528	17.1166	12.434		15.9844	9.21813	22.7672	21.7709	12.8739	12.3653	15.7771	15.3678		4.96653e-07	-0.652203	-	1.91996e-08	-0.724159	-	Solyc03g121580.2.1	0
Nitab4.5_0001472g0030.1	XM_016609692.1	PRC2-component	EMF2-like	18.8253	19.7144	21.0235	14.3042	17.145	19.8714	21.626	17.7861	18.2016	16.6602	4.73883	6.65252	4.18853	6.15556	6.07171	6.66262	1.61464	1.56784	1.49013	1.49208	1.71762	1.45112	29.2639	27.4972	30.399	33.0617	31.1223	32.3806		19.4175	16.4118	4.99969	6.49023	1.57886	1.53228	29.0533	32.1882		1.10657e-15	-1.15114	DOWN	1.04901e-17	-1.22687	DOWN	Solyc03g093640.2.1	0
Nitab4.5_0002153g0020.1	XM_016656613.1	PRC2-component	EMF2-like	3.19167	2.90077	6.22983	3.04527	4.12469	3.26269	1.48011	4.94485	3.25656	3.80088	8.22433	9.20982	7.50511	6.7688	6.89544	8.60534	6.14325	6.10163	7.70688	7.11734	6.25364	5.41951	5.93675	6.48819	4.40384	4.47254	6.24887	5.08742		3.44607	4.03827	7.54163	8.19465	5.92493	6.98916	5.60959	5.26961		0.20716	-0.288063	-	0.476861	-0.174369	-	Solyc03g093640.2.1	0
Nitab4.5_0002765g0040.1	XM_016620088.1	PRC2-component		8.87383	8.74371	12.7128	8.71678	4.47839	9.39018	6.61316	6.46321	15.5012	11.6687	16.1911	15.1489	12.442	13.3862	15.9949	14.8593	14.0989	16.0688	13.659	11.5117	13.4762	12.7291	6.81901	7.73429	7.57407	8.5073	7.64117	7.21574		10.5005	6.55279	14.876	14.4648	14.0914	13.0898	7.37579	7.78807		0.296793	-0.157253	-	0.0605817	-0.262549	-	Solyc03g044380.2.1	0
Nitab4.5_0003540g0140.1	XM_016589054.1	PRC2-component		1.5843	1.40213	2.01219	2.54123	3.32182	2.21397	1.21154	5.08988	2.21061	2.54634	1.81842	2.49211	1.57649	2.12961	1.83075	2.56677	4.76057	3.92823	4.98429	4.41896	4.20601	3.54301	4.3302	3.34895	3.85955	3.35501	3.42638	2.99531		1.88301	3.65098	1.74189	2.39616	3.89242	4.72127	3.84624	3.2589		4.16742e-05	0.664528	-	2.23368e-07	0.826734	-	Solyc01g079390.2.1	0
Nitab4.5_0003914g0030.1	XM_016655581.1	PRC2-component		12.5971	14.0634	16.7347	2.93191	1.00327	15.6412	11.9713	4.89359	21.0914	15.7731	47.0779	39.9307	50.0121	39.7806	54.4156	45.6875	53.4151	62.6798	50.7323	51.2626	71.1132	65.3417	23.1091	24.8459	24.1874	27.9645	27.0803	27.5205		15.4103	2.94293	50.5019	41.7996	66.3782	51.8033	24.0474	27.5218		0.462533	0.173835	-	0.674409	-0.106436	-	Solyc01g111590.2.1	0
Nitab4.5_0004005g0020.1	XM_016627830.1	PRC2-component		13.448	13.6868	14.1738	8.65274	6.15484	14.4163	12.1768	10.501	18.0646	16.8316	35.0893	35.1731	38.3408	34.4886	42.1398	40.1335	40.5497	39.2748	41.1608	41.0174	42.6827	40.0411	31.8018	34.6227	33.2621	37.3892	34.9353	35.0247		14.6854	8.43618	38.5233	36.5984	40.6662	40.9093	33.2289	35.7831		0.647616	-0.0720638	-	0.506699	-0.0998198	-	Solyc01g104510.2.1	0
Nitab4.5_0004526g0050.1	XM_016635249.1	PRC2-component		28.386	27.839	37.4649	17.9124	11.3406	28.1241	25.2059	15.374	37.8424	38.8919	46.5999	41.5109	47.2301	43.5521	49.0246	42.0967	31.0137	35.6481	34.2379	32.3042	32.8975	32.9416	25.0838	27.5281	26.1424	25.4282	27.2838	25.9642		31.9649	14.8757	47.6182	42.3866	33.8291	32.5186	26.2514	26.2254		0.000478025	-0.424786	-	6.87581e-05	-0.478849	-	Solyc03g121580.2.1	8e-154
Nitab4.5_0005458g0030.1	XM_016624918.1	PRC2-component		2.18249	1.96406	2.67433	4.99658	3.71256	1.82907	1.41717	5.32226	2.88376	2.51142	3.31014	3.63945	2.88755	3.95938	2.84892	4.48246	5.25779	5.49787	6.26437	6.12838	5.68148	4.95285	3.95583	4.31494	3.70738	4.26507	4.09933	4.34839		2.2089	4.67713	3.01554	4.0271	5.3774	5.88351	3.99271	4.2376		0.00201187	0.467313	-	0.000411771	0.528076	-	Solyc01g079390.2.1	0
Nitab4.5_0005539g0030.1	XM_016651545.1	PRC2-component		23.4182	28.3991	26.4685	13.0493	10.4671	24.2601	25.9781	15.4412	40.8232	31.3051	27.4865	28.741	29.1011	29.6735	32.1774	30.4118	14.5543	14.9313	17.4885	14.5552	14.5264	15.1946	30.5436	28.5521	27.3984	29.9062	27.5755	29.8396		28.6646	12.9859	29.5883	29.6088	14.8841	15.5327	28.8314	29.1071		9.88213e-12	-0.823768	-	1.60506e-11	-0.815234	-	Solyc01g104510.2.1	0
Nitab4.5_0006552g0030.1	XM_016635249.1	PRC2-component		12.5536	12.6129	17.2132	5.22167	6.39705	9.62131	9.80585	8.63189	14.489	14.5857	29.3788	28.6426	33.7511	28.9004	33.1476	31.1943	48.5809	40.5278	43.2922	42.472	39.8819	43.3019	12.1177	13.7063	13.9699	13.7056	12.5983	12.9381		12.9831	6.75021	32.0925	29.5791	41.2372	44.7817	13.2646	13.0807		0.241213	0.169371	-	0.102575	0.225888	-	Solyc03g121580.2.1	8e-154
Nitab4.5_0007599g0010.1	XM_016628887.1	PRC2-component	EMF2-like	4.85365	5.17256	9.55121	8.64308	10.2945	7.2097	6.27912	14.7577	10.0378	8.34731	17.0321	15.6627	13.0205	16.0538	14.4242	18.4253	0	0	0	0	0	0.040005	12.4714	13.5105	11.8311	11.6431	14.8528	13.6247		7.3502	11.2318	14.8256	16.7139	0.013335	0	12.6043	13.3735		5.92392e-183	-6.464	DOWN	1.43676e-207	-6.8859	DOWN	Solyc03g093640.2.1	0
Nitab4.5_0009192g0020.1	XM_016616957.1	PRC2-component		18.8872	15.4195	18.2956	11.7748	6.28083	21.4651	13.7665	16.0563	18.4253	17.6065	1.15023	0.487751	0.996155	1.17178	2.20385	1.08659	6.18523	4.41525	3.6605	5.75395	4.82583	3.92802	11.582	10.5858	9.62441	9.55353	7.0191	9.43412		17.6951	11.3706	1.45008	0.915372	4.3897	5.19989	10.5974	8.66892		3.0455e-05	1.01706	UP	1.8957e-06	1.15109	UP	Solyc07g064090.2.1	0
[truncated: 5 more columns]

## Sheet: Table S8
Table S8: Identification and quantification of NtTIR1 protein by LC/MS-MS analysis in extracts from 2-day-old BY-2 and BY-2H cells. Protein abundance is represented as log2-transformed area of peaks (columns D-I).
Protein Identificators			Samples data binary logarithm						QC parameters of identification											Quantification and statistic
Protein IDs	Fasta headers	Gene names	BY-2H(1)	BY-2H(2)	BY-2H(3)	BY-2(1)	BY-2(2)	BY-2(3)	Peptides	Razor + unique peptides	Unique peptides	Sequence coverage [%]	Unique + razor sequence coverage [%]	Unique sequence coverage [%]	Mol. weight [kDa]	Q-value	Score	Intensity	MS/MS count	Student's T-test Difference H_P	H_P fold change	-Log Student's T-test p-value H_P	Mean BY-2H	Median H	% of valid values H	Number of valid values H	Mean BY-2	Median P	% of valid values P	Number of valid values P
A0A1S3ZYQ3;TIR1(Nicotianatabacum)	tr|A0A1S3ZYQ3|A0A1S3ZYQ3_TOBAC Protein TRANSPORT INHIBITOR RESPONSE 1-like OS=Nicotiana tabacum OX=4097 GN=LOC107791833 PE=4 SV=1;	LOC107791833	27.1792	26.1587	27.4417	NaN	NaN	NaN	19	19	5	38	38	11.2	65.399	0	149.68	3193900000	55	NaN	NaN	0	26.9266	27.1792	100	3	NaN	NaN	0	0
zero values in BY-2 samples replaced with random values near the detection limit, which is around 2exp 20
A0A1S3ZYQ3;TIR1(Nicotianatabacum)	tr|A0A1S3ZYQ3|A0A1S3ZYQ3_TOBAC Protein TRANSPORT INHIBITOR RESPONSE 1-like OS=Nicotiana tabacum OX=4097 GN=LOC107791833 PE=4 SV=1;	LOC107791833	27.1792	26.1587	27.4417	19.402	21.9203	21.9955	19	19	5	38	38	11.2	65.399	0	149.68	3193900000	55	5.82063	56.5175	2.46498	26.9266	27.1792	100	3	21.1059	21.9203	100	3
